# Supplementary material for: Kaposi's Sarcoma Herpesvirus microRNAs Target Caspase 3 and Regulate Apoptosis
Source: PLoS Pathog. 2011 Dec 8;7(12):e1002405. doi: 10.1371/journal.ppat.1002405 (PMC3234232; doi:10.1371/journal.ppat.1002405)
Supplement: Dataset S1 — Microarray analysis summary. Each row in the table represents one of the 15768 genes monitored by the Affymetrix arrays. The “RefSeq mRNA”, “Gene Name”, “Entrez Gene ID”, “gene description” and “mRNA annotation” columns contain the same information as in Dataset S2, S3 and S4 (see below). The “KSHV sensitivity 3′ UTR” and “KSHV sensitivity CDS” columns contain the KSHV miRNA sensitivity score described in the methods for the 3′ UTR and the Coding Region, respectively. The “mRNA presence DG-75” and “mRNA presence EA.hy926” columns indicate whether the gene was called present by the Affymetrix arrays in each cell line. The “3′ UTR hits” and “CDS hits” then indicate how many matches to the KSHV miRNAs were found in the 3′ UTR and in the Coding Region. The remaining fields (log2 mRNA fold change, log2 intensity, differential expr. P-value) are defined as in Dataset S2, S3 and S4 (see below). (XLS) [file ppat.1002405.s001.xls]

## Sheet: TableSx_microarray_analysis.txt
RefSeq mRNA	Gene name	Entrez Gene ID	Gene description	mRNA annotation	KSHV sensitivity 3' UTR	KSHV sensitivity CDS	mRNA presence DG-75	mRNA presence EA.hy926	3' UTR hits miR-K12-4-3p	3' UTR hits miR-K12-9	3' UTR hits miR-K12-2	3' UTR hits miR-K12-6-3p	3' UTR hits miR-K12-6-5p	3' UTR hits miR-K12-9*	3' UTR hits miR-K12-8	3' UTR hits miR-K12-3	3' UTR hits miR-K12-1	3' UTR hits miR-K12-3*	3' UTR hits miR-K12-5	3' UTR hits miR-K12-7	3' UTR hits miR-K12-11	3' UTR hits miR-K12-4-5p	CDS hits miR-K12-4-3p	CDS hits miR-K12-9	CDS hits miR-K12-2	CDS hits miR-K12-6-3p	CDS hits miR-K12-6-5p	CDS hits miR-K12-9*	CDS hits miR-K12-8	CDS hits miR-K12-3	CDS hits miR-K12-1	CDS hits miR-K12-3*	CDS hits miR-K12-5	CDS hits miR-K12-7	CDS hits miR-K12-11	CDS hits miR-K12-4-5p	DG-75 log2 mRNA fold change K10/12 vs EGFP	EA.hy926 log2 mRNA fold change K10/12 vs EGFP	DG-75 log2 intensity	EA.hy926 log2 intensity	DG-75 K10/12 vs EGFP differential expr. p-value	EA.hy926 K10/12 vs EGFP differential expr. p-value
NM_014911	AAK1	22848	Homo sapiens AP2 associated kinase 1 (AAK1), mRNA.	TR(1..21283)CDS(506..3391)	3.4937958293036	0.25153342088984	TRUE	TRUE	7	1	4	2	4	5	1	2	8	0	2	3	3	3	1	0	0	0	1	1	0	0	0	0	0	0	0	0	-0.0516842683701851	0.0337494647527326	2.82355690092725	4.05517325112511	0.528715756057617	0.697490392205506
NM_024577	SH3TC2	79628	Homo sapiens SH3 domain and tetratricopeptide repeats 2 (SH3TC2), mRNA.	TR(1..26588)CDS(153..4019)	3.31373723379527	0.160651040618828	FALSE	TRUE	5	7	0	4	3	10	0	3	8	0	0	3	4	2	0	0	1	0	3	0	0	0	0	0	0	0	0	1	0.0772774956987637	-0.372563485045091	2.30572106567292	3.63531089476186	0.656114470950393	9.35265983558382e-08
NM_004852	ONECUT2	9480	Homo sapiens one cut homeobox 2 (ONECUT2), mRNA.	TR(1..16142)CDS(33..1547)	2.96099644206406	0.0510859505964775	FALSE	FALSE	3	0	1	2	2	2	1	2	4	1	6	2	0	9	0	0	2	0	1	2	0	0	0	0	0	0	0	0	0.0157000810901727	0.0415947631372761	2.36704810852224	2.35485062345538	0.0151787151448273	0.748764421010617
NM_001135179	ZDHHC3	51304	Homo sapiens zinc finger, DHHC-type containing 3 (ZDHHC3), transcript variant 1, mRNA.	TR(1..12630)CDS(275..1174)	2.72551208832690	0	TRUE	TRUE	3	1	0	5	7	4	0	2	3	0	1	1	1	0	0	0	0	0	0	0	0	0	0	0	0	0	0	0	-0.213778272941688	-0.0900835896236338	4.11806329804965	4.77234157791055	0.0924004150722681	0.0644038385450606
NM_024947	PHC3	80012	Homo sapiens polyhomeotic homolog 3 (Drosophila) (PHC3), mRNA.	TR(1..12687)CDS(35..3022)	2.60362723622975	0.393674278795009	TRUE	TRUE	3	1	3	3	1	6	1	0	4	0	2	2	4	3	0	1	1	1	2	0	0	1	0	0	0	0	0	0	-0.719231676532658	0.00681556285175783	7.08054865932348	5.96041159007513	0.00325001222425604	0.901351015136836
NM_017848	FAM120C	54954	Homo sapiens family with sequence similarity 120C (FAM120C), mRNA.	TR(1..8090)CDS(84..3374)	2.39203006138894	0.733410410848824	TRUE	TRUE	10	0	0	0	0	0	0	3	0	0	0	1	0	0	0	0	1	2	0	2	0	0	0	0	1	0	0	0	-0.0188018376600628	-0.225065968691872	4.12695294159723	4.14994528193437	0.25127950400781	0.968680282106774
NM_014873	LPGAT1	9926	Homo sapiens lysophosphatidylglycerol acyltransferase 1 (LPGAT1), mRNA.	TR(1..7802)CDS(228..1340)	2.25814763277562	0.0357652022807148	TRUE	TRUE	4	0	3	3	2	2	0	2	1	0	1	0	3	1	0	0	0	0	1	0	0	0	0	0	1	0	0	0	-0.697926999493532	-0.706313648779552	5.65536526649439	5.71039834649032	0.00446531796154481	0.0176985570921087
NM_016206	VGLL3	389136	Homo sapiens vestigial like 3 (Drosophila) (VGLL3), mRNA.	TR(1..10396)CDS(365..1345)	2.21818128133747	0.768121924510158	FALSE	TRUE	5	0	1	1	1	1	0	3	4	0	0	1	3	4	0	0	1	2	1	0	0	0	0	0	2	0	0	0	0.0784894095455851	-0.0990425274686723	2.47012261609386	6.50257214088634	0.794688773811148	0.745981870408807
NM_000254	MTR	4548	Homo sapiens 5-methyltetrahydrofolate-homocysteine methyltransferase (MTR), mRNA.	TR(1..10558)CDS(424..4221)	1.87908112562892	0.173712147900829	TRUE	TRUE	1	1	0	4	3	4	0	1	3	0	2	2	1	0	0	0	0	0	1	1	0	0	1	0	0	0	1	1	0.426070410179698	-0.193954796577	9.09564228059648	9.31317956619942	0.0791917751081587	0.603461980168875
NM_015458	MTMR9	66036	Homo sapiens myotubularin related protein 9 (MTMR9), mRNA.	TR(1..7421)CDS(399..2048)	1.86388369361861	0.344830600738566	TRUE	TRUE	3	0	0	3	0	0	0	3	2	0	0	0	1	0	0	0	0	1	0	0	0	0	0	0	0	0	0	0	-0.215043223911612	-1.45196751746229	4.71951927921906	6.10837584317582	0.381834909347009	0.000103775416101421
NM_138348	FAM105B	90268	Homo sapiens family with sequence similarity 105, member B (FAM105B), mRNA.	TR(1..7896)CDS(153..1211)	1.83438446492447	0.0797341230980414	TRUE	TRUE	2	0	2	2	1	2	1	5	2	0	0	0	1	3	0	0	0	0	2	0	0	0	1	0	0	0	0	0	-0.204159542153147	0.00234940059859717	6.76693598957055	5.89775696868888	0.358782781354786	0.503231641177907
NM_021961	TEAD1	7003	Homo sapiens TEA domain family member 1 (SV40 transcriptional enhancer factor) (TEAD1), mRNA.	TR(1..9448)CDS(666..1901)	1.8319224809388	0.000526844309690664	FALSE	TRUE	4	1	2	1	3	3	0	3	3	0	3	0	0	2	0	0	0	0	0	1	0	0	0	0	0	0	0	0	0.0577813092015462	-0.0690314004884167	2.40495923381376	4.2932947840521	0.943190664761479	0.0361242569105949
NM_001135189	AGFG1	3267	Homo sapiens ArfGAP with FG repeats 1 (AGFG1), transcript variant 4, mRNA.	TR(1..8564)CDS(251..1819)	1.81932511243929	0.110778858258907	TRUE	TRUE	4	1	2	2	2	1	0	1	0	0	0	0	1	1	0	0	1	0	3	0	0	0	1	0	0	0	0	0	-0.145958044247095	-0.30800846491621	7.10415606472154	6.56904427509382	0.186511280847586	0.155105493661928
NM_006581	FUT9	10690	Homo sapiens fucosyltransferase 9 (alpha (1,3) fucosyltransferase) (FUT9), mRNA.	TR(1..12815)CDS(342..1421)	1.79515453762030	0.0568682116327802	FALSE	FALSE	2	0	0	2	0	1	0	7	7	0	1	0	2	2	0	0	0	0	0	0	0	0	1	0	0	1	0	0	0.0384215116752643	0.0568629813141126	2.29322222161542	2.30232263006827	0.999999999999974	0.203048859106339
NM_004866	SCAMP1	9522	Homo sapiens secretory carrier membrane protein 1 (SCAMP1), mRNA.	TR(1..6245)CDS(158..1174)	1.75776682855068	0.244261811516527	TRUE	TRUE	5	0	2	1	1	0	0	0	3	0	0	1	3	0	1	1	0	0	0	0	0	0	0	0	0	0	0	0	0.575831719239188	-0.382983757063188	6.40081727050039	6.2027483519726	0.0123754548537895	0.0214053830302415
NM_006502	POLH	5429	Homo sapiens polymerase (DNA directed), eta (POLH), mRNA.	TR(1..8412)CDS(305..2446)	1.70978925938137	0.104050593264324	TRUE	TRUE	2	1	0	2	1	8	0	2	7	0	1	1	0	1	0	1	1	0	2	0	0	0	1	0	0	0	1	0	-0.342097681163732	-0.580655287005427	6.02048615554471	4.83408364826658	0.0505789078252564	0.0099491523411492
NM_001098175	ENTPD1	953	Homo sapiens ectonucleoside triphosphate diphosphohydrolase 1 (ENTPD1), transcript variant 2, mRNA.	TR(1..12615)CDS(179..1732)	1.68813190560455	0.0237079939360799	FALSE	FALSE	0	2	1	4	3	4	0	1	2	0	1	0	3	1	0	0	0	0	0	0	0	0	0	0	1	0	0	0	-0.0167391706137918	0.00859904661351302	2.35276923467382	2.31961903297733	0.0228010683849523	0.513623082117076
NM_000809	GABRA4	2557	Homo sapiens gamma-aminobutyric acid (GABA) A receptor, alpha 4 (GABRA4), mRNA.	TR(1..11143)CDS(140..1804)	1.67043746314623	0.643253165190875	FALSE	FALSE	5	1	3	1	1	0	0	2	1	0	0	0	3	0	1	0	0	1	1	0	0	0	0	0	2	0	0	0	0.0103714480665103	-0.0285593047291145	2.29322222161542	2.29322222161542	0.99999999999992	1
NM_024734	CLMN	79789	Homo sapiens calmin (calponin-like, transmembrane) (CLMN), mRNA.	TR(1..12750)CDS(117..3125)	1.66577141730672	0.0556197064087715	FALSE	FALSE	5	1	0	1	5	7	0	3	1	0	0	0	0	0	0	0	0	0	0	0	0	0	1	0	0	0	0	0	0.0370497141821736	-0.0335752660292357	2.39282425931173	2.30143136372572	0.92126371486305	0.957913532040358
NM_014980	STXBP5L	9515	Homo sapiens syntaxin binding protein 5-like (STXBP5L), mRNA.	TR(1..9382)CDS(141..3701)	1.65411802644122	0.89691538446174	TRUE	FALSE	3	2	1	2	0	0	0	0	2	0	0	1	1	1	2	0	2	1	1	0	0	1	0	0	1	0	1	0	0.71549435265447	0.153320410813608	3.00915934472089	2.34122091081834	0.00751881338318073	0.99601550048763
NM_001918	DBT	1629	Homo sapiens dihydrolipoamide branched chain transacylase E2 (DBT), nuclear gene encoding mitochondrial protein, mRNA.	TR(1..10831)CDS(34..1482)	1.65144038365845	0.364676710094655	TRUE	TRUE	3	1	5	1	0	0	0	1	5	0	0	0	0	2	0	0	1	1	0	0	0	2	0	0	0	0	0	0	0.459154493645416	-0.328796528623983	5.17113062215404	3.63781081447404	0.172733359068972	0.0328563514964972
NM_020826	SYT13	57586	Homo sapiens synaptotagmin XIII (SYT13), mRNA.	TR(1..5184)CDS(127..1407)	1.64443595961362	0.0357652022807148	FALSE	FALSE	2	0	0	3	0	3	0	0	0	0	1	1	1	1	0	0	0	0	1	0	0	0	0	0	1	0	0	0	-0.0812414643905478	0.0222079401187617	2.32279047808245	2.31167358219789	0.68154984151406	0.712670508606357
NM_020935	USP37	57695	Homo sapiens ubiquitin specific peptidase 37 (USP37), mRNA.	TR(1..8032)CDS(414..3353)	1.63038542713902	0.489955944815664	TRUE	TRUE	2	0	0	3	1	0	0	1	0	0	0	0	1	1	2	0	0	0	1	0	0	0	0	0	0	0	0	0	-0.558292703535886	-0.880116529467927	6.66397959759549	5.29704101271855	0.00221791438607493	0.000364943416109824
NM_024989	PGAP1	80055	Homo sapiens post-GPI attachment to proteins 1 (PGAP1), mRNA.	TR(1..11113)CDS(115..2883)	1.62930684367864	0.135539382914786	TRUE	TRUE	5	1	0	0	0	2	0	1	2	0	0	0	3	3	0	1	1	0	0	0	0	0	2	0	0	0	0	0	-0.456640266297117	-0.721928399464509	3.59857885787718	4.32130185096926	0.00298714144638014	0.00013269228292055
NM_001039547	GK5	256356	Homo sapiens glycerol kinase 5 (putative) (GK5), mRNA.	TR(1..9834)CDS(132..1721)	1.61959380303723	0.0676769147534065	TRUE	TRUE	4	0	0	0	0	4	0	0	10	0	0	0	0	1	0	0	0	0	1	0	0	0	1	0	0	0	0	0	-0.153973549797426	-0.0612017462890228	4.35679857472768	3.17501826199448	0.466727034888714	0.481953895037281
NM_001042549	NSL1	25936	Homo sapiens NSL1, MIND kinetochore complex component, homolog (S. cerevisiae) (NSL1), transcript variant 2, mRNA.	TR(1..13233)CDS(35..676)	1.61646921101591	0.000445791338969024	TRUE	TRUE	2	2	1	2	2	7	0	2	7	0	0	1	3	0	0	0	0	0	0	0	0	1	0	0	0	0	1	0	0.514877856900638	0.0341742093091031	6.46747582114039	5.65439296155816	0.00739976692836053	0.175670999924306
NM_005578	LPP	4026	Homo sapiens LIM domain containing preferred translocation partner in lipoma (LPP), mRNA.	TR(1..7259)CDS(247..2085)	1.60986223600251	0.0133057135686436	TRUE	TRUE	4	1	1	1	1	0	0	4	4	0	2	1	1	0	0	0	0	0	1	0	0	0	0	0	0	1	0	0	-0.103538784145596	0.265180669112796	6.49351052134621	5.73890782286742	0.448030513979852	0.341962757682228
NM_003799	RNMT	8731	Homo sapiens RNA (guanine-7-) methyltransferase (RNMT), mRNA.	TR(1..6203)CDS(197..1627)	1.60865252041449	0.0120572083446349	TRUE	TRUE	3	0	1	1	0	1	0	0	0	0	0	0	0	5	0	0	0	0	1	0	0	0	0	0	0	0	0	0	-0.219480960672075	0.0506071661652256	7.63293088590311	7.6026154925226	0.106825866464356	0.905737010185486
NM_000814	GABRB3	2562	Homo sapiens gamma-aminobutyric acid (GABA) A receptor, beta 3 (GABRB3), transcript variant 1, mRNA.	TR(1..5811)CDS(143..1564)	1.59398801168668	0.347327611186584	FALSE	TRUE	2	1	1	3	0	0	0	1	1	0	0	1	0	0	0	0	0	1	0	0	0	0	0	0	0	2	0	0	0.0152879870178622	-0.0132968959948511	2.34483676244623	2.63620744747191	0.935343509799119	0.077162457165504
NM_021116	ADCY1	107	Homo sapiens adenylate cyclase 1 (brain) (ADCY1), mRNA.	TR(1..12499)CDS(19..3378)	1.58271730663294	0.65628300918417	FALSE	FALSE	2	0	1	2	4	3	0	1	2	0	1	0	0	2	1	0	0	1	2	1	0	1	0	0	2	0	1	0	-0.051979294991089	-0.0154171532568194	2.29883509255069	2.30071656921398	0.786553947094516	0.596285604745918
NM_173569	FLJ25778	254048	Homo sapiens hypothetical protein FLJ25778 (FLJ25778), mRNA.	TR(1..14224)CDS(30..3824)	1.57696138781212	0.757323353010872	TRUE	TRUE	2	1	1	2	3	0	0	4	2	0	1	1	2	2	0	0	1	2	4	0	0	1	0	0	0	0	1	0	-0.362158749373836	-0.247553396289567	5.49663158945891	4.5161610294294	0.15420307686024	0.137495645103593
NM_016052	RRP15	51018	Homo sapiens ribosomal RNA processing 15 homolog (S. cerevisiae) (RRP15), mRNA.	TR(1..7782)CDS(31..879)	1.55254475933202	0	TRUE	TRUE	5	0	2	0	0	3	0	4	0	0	0	0	3	3	0	0	0	0	0	0	0	0	0	0	0	0	0	0	-0.0506558551799825	-0.603430636473026	6.93534211464778	7.49320335213351	0.716599131863433	0.0582394572771281
NM_053056	CCND1	595	Homo sapiens cyclin D1 (CCND1), mRNA.	TR(1..4304)CDS(210..1097)	1.54244874340395	0.368945017427836	FALSE	TRUE	2	2	1	3	0	0	0	1	0	0	0	0	1	0	0	0	0	1	2	0	0	0	0	0	0	0	0	0	0.0157897707855402	-1.01264298858713	2.61378407042006	10.6439860034366	0.462059426435583	0.000240077443308922
NM_032811	TBRG1	84897	Homo sapiens transforming growth factor beta regulator 1 (TBRG1), transcript variant 1, mRNA.	TR(1..5162)CDS(239..1474)	1.52566672581604	0.000526844309690664	TRUE	TRUE	2	0	2	2	1	2	1	1	2	1	0	2	2	0	0	0	0	0	0	1	0	0	0	0	0	0	0	0	0.105930452890195	-0.229701866307436	5.52577557852004	6.29542758500683	0.979412667673405	0.228146319016739
NM_130446	KLHL6	89857	Homo sapiens kelch-like 6 (Drosophila) (KLHL6), mRNA.	TR(1..6320)CDS(59..1924)	1.52396866607942	0.345884289357948	TRUE	TRUE	1	1	0	2	0	5	1	0	3	0	1	0	0	2	0	0	0	1	0	2	0	0	0	0	0	0	0	0	-0.858059668919877	-0.747284290121227	7.9661778132045	3.31597009616938	0.000231715120289801	0.000174343908072745
NM_001001668	ZNF470	388566	Homo sapiens zinc finger protein 470 (ZNF470), mRNA.	TR(1..7149)CDS(677..2830)	1.51739845437774	0.37240221610401	FALSE	FALSE	1	0	1	3	1	2	0	2	0	0	0	0	1	2	0	0	0	1	0	0	0	9	0	0	1	0	0	0	-0.0323696896290773	0.0243317479232822	2.29352392960386	2.29322222161542	0.892578745332396	0.99999999999992
NM_001042413	GLIS3	169792	Homo sapiens GLIS family zinc finger 3 (GLIS3), transcript variant 1, mRNA.	TR(1..7656)CDS(714..3506)	1.51240703875577	0.614901993932027	FALSE	FALSE	2	0	0	3	0	0	0	0	0	0	0	0	1	0	0	1	0	1	4	0	1	0	0	1	1	0	0	0	-0.0978009702403103	-0.010042869753652	2.52648433849006	2.49325755146683	0.25022957208091	0.529082366426484
NM_000926	PGR	5241	Homo sapiens progesterone receptor (PGR), mRNA.	TR(1..13037)CDS(744..3545)	1.49419385728482	0.292084222141877	FALSE	FALSE	3	2	2	1	2	2	0	3	6	0	1	0	2	0	1	1	0	0	2	0	0	0	0	0	1	0	0	0	0.0585946496948469	0.0284084626647176	2.29322222161542	2.29322222161542	0.99999999999992	1
NM_001109763	GSG1L	146395	Homo sapiens GSG1-like (GSG1L), transcript variant 1, mRNA.	TR(1..4922)CDS(86..1081)	1.48481429172296	0.0246412609989605	FALSE	FALSE	0	0	0	4	0	0	0	0	0	0	0	0	0	1	0	0	0	0	2	1	0	0	0	0	0	0	0	0	-0.0688099801791501	-0.099159581766509	2.29792151993098	2.30102980390291	0.966696089513393	0.296056473741912
NM_007249	KLF12	11278	Homo sapiens Kruppel-like factor 12 (KLF12), mRNA.	TR(1..10923)CDS(223..1431)	1.48087019627266	0.00128787380978778	TRUE	TRUE	2	1	2	1	2	2	0	2	3	0	0	0	0	4	0	0	0	0	0	0	0	3	0	0	0	0	0	0	-0.125966133959004	-0.174021098764572	3.92673477681568	3.71260666960552	0.167387617638401	0.0562717341002055
NM_018945	PDE7B	27115	Homo sapiens phosphodiesterase 7B (PDE7B), mRNA.	TR(1..5387)CDS(304..1656)	1.46354917642945	0.00679542317032327	FALSE	FALSE	2	2	0	2	1	1	0	1	3	0	0	0	0	1	0	1	0	0	0	2	0	1	0	0	0	0	0	0	0.0299321180616011	0.0459375005284492	2.30411870533254	2.32189765140537	0.807126578426612	0.141791079233814
NM_000949	PRLR	5618	Homo sapiens prolactin receptor (PRLR), mRNA.	TR(1..11794)CDS(531..2399)	1.45076741242154	0.357414653392892	FALSE	FALSE	4	2	3	0	2	0	0	4	3	0	1	0	0	2	0	0	0	1	1	1	0	0	0	0	0	0	0	0	0.102921962040547	0.0976965797707376	2.33204773583813	2.33105117283909	0.299426122101122	0.511762662395721
NM_182899	CREB5	9586	Homo sapiens cAMP responsive element binding protein 5 (CREB5), transcript variant 3, mRNA.	TR(1..8188)CDS(146..1573)	1.43647372103478	1.0344918022157	TRUE	TRUE	2	0	1	2	1	2	0	2	0	0	1	1	1	2	0	0	0	3	0	0	0	0	0	0	0	0	0	0	-1.56174432561448	-0.252639112761917	4.11421712364198	5.93333383275314	0.0022074987751347	0.289603786720312
NM_001081461	JMJD6	23210	Homo sapiens jumonji domain containing 6 (JMJD6), transcript variant 1, mRNA.	TR(1..5445)CDS(325..1569)	1.43430121194454	0.185860540837526	TRUE	TRUE	1	0	0	3	0	1	0	1	2	0	2	1	0	0	0	0	0	0	0	0	1	0	0	0	0	0	0	0	-0.387950512918778	0.101737818965869	5.39534292260885	5.04496896667974	0.0270200973688976	0.342082757528795
NM_001304	CPD	1362	Homo sapiens carboxypeptidase D (CPD), mRNA.	TR(1..8025)CDS(16..4158)	1.42669091694357	1.05358238209470	TRUE	TRUE	4	1	0	0	3	0	0	1	2	0	0	1	1	3	1	1	1	1	4	0	1	1	0	0	0	0	0	2	0.116305974824571	-0.278453837305349	5.6982299526887	7.13314876153473	0.774362607871848	0.236286083745625
NM_177538	CYP20A1	57404	Homo sapiens cytochrome P450, family 20, subfamily A, polypeptide 1 (CYP20A1), mRNA.	TR(1..10943)CDS(623..2011)	1.42215281900785	0	TRUE	TRUE	2	1	2	0	1	9	0	0	14	0	0	0	0	1	0	0	0	0	0	0	0	0	0	0	0	0	0	0	-0.0398974088520162	0.017015883614338	5.03443870647587	7.70197524505768	0.308534243119147	0.514550229687844
NM_001134478	PLCXD2	257068	Homo sapiens phosphatidylinositol-specific phospholipase C, X domain containing 2 (PLCXD2), transcript variant 1, mRNA.	TR(1..7726)CDS(587..1612)	1.41835375048017	0.00177534953369936	FALSE	TRUE	4	0	2	1	2	0	0	0	1	0	0	0	1	0	0	0	0	0	0	1	0	0	0	0	0	1	0	0	0.0580956407959213	0.0156247035483597	2.4692519876456	3.81724341008241	0.138265345429276	0.476077869953356
NM_003144	SSR1	6745	Homo sapiens signal sequence receptor, alpha (SSR1), mRNA.	TR(1..9874)CDS(189..1049)	1.41067890257751	0.0133057135686436	TRUE	TRUE	3	0	2	0	3	1	0	2	5	0	1	0	1	3	0	0	0	0	1	0	0	0	0	0	0	1	0	0	-0.203111741484633	-0.238322076365953	9.00096875074712	8.25127846862312	0.230946379682977	0.068328851172859
NM_001025253	TPD52	7163	Homo sapiens tumor protein D52 (TPD52), transcript variant 2, mRNA.	TR(1..4035)CDS(159..782)	1.40762638980516	0.0190187901049375	TRUE	FALSE	3	0	0	1	0	0	0	0	2	0	1	0	1	2	0	0	0	0	1	0	0	0	0	1	0	0	0	0	-1.22472485041357	0.0881211847655813	9.64850454634725	2.47252480927363	5.08730195553775e-07	0.386831466216783
NM_053043	RBM33	155435	Homo sapiens RNA binding motif protein 33 (RBM33), mRNA.	TR(1..10325)CDS(369..3881)	1.40629683161043	0.406388016202489	TRUE	TRUE	2	1	1	2	0	1	0	1	0	0	0	2	0	2	0	0	0	1	3	0	0	1	0	0	1	1	0	0	-0.462616275569083	-0.163445539121224	5.16317110625795	4.25332055491802	0.0338280906840027	0.400113985977273
NM_022456	RAB3IP	117177	Homo sapiens RAB3A interacting protein (rabin3) (RAB3IP), transcript variant alpha 1, mRNA.	TR(1..9347)CDS(207..1589)	1.39892853762204	0.0565758419883915	TRUE	FALSE	2	2	0	2	2	5	0	5	3	0	1	1	2	0	0	0	0	0	0	1	0	1	1	0	0	0	0	0	0.160386794289408	0.0312382657897097	6.44802334925096	2.83700492155364	0.216600710674911	0.696883838213841
NM_000555	DCX	1641	Homo sapiens doublecortin (DCX), transcript variant 1, mRNA.	TR(1..9406)CDS(173..1498)	1.37271571741576	0.344830600738566	FALSE	FALSE	1	1	0	2	3	2	0	0	3	0	1	0	1	2	0	0	0	1	0	0	0	0	0	0	0	0	0	0	-0.0340479735787726	0.0727453854677945	2.29749203050816	2.29322222161542	0.272083077853062	1
NM_002886	RAP2B	5912	Homo sapiens RAP2B, member of RAS oncogene family (RAP2B), mRNA.	TR(1..6237)CDS(455..1006)	1.36369307439997	0.0120572083446349	TRUE	TRUE	2	0	4	2	1	1	0	2	0	0	0	1	0	1	0	0	0	0	1	0	0	0	0	0	0	0	0	0	-0.0132375808907358	-0.495177354946813	4.25612850920378	6.01950225138396	0.989351042984773	0.000122225135523928
NM_030634	ZNF436	80818	Homo sapiens zinc finger protein 436 (ZNF436), transcript variant 2, mRNA.	TR(1..4315)CDS(382..1794)	1.36192090909012	0.0137743734243520	TRUE	TRUE	2	0	1	2	1	1	0	1	1	0	0	1	0	1	0	0	0	0	1	0	0	4	0	0	0	0	0	0	0.728249216868411	-0.499412072739382	3.68169807425956	4.37083051103699	0.000694032796053375	0.0019930352806294
NM_203394	E2F7	144455	Homo sapiens E2F transcription factor 7 (E2F7), mRNA.	TR(1..5742)CDS(237..2972)	1.3613706173139	0	TRUE	TRUE	1	0	1	3	1	0	0	0	1	0	0	1	1	0	0	0	0	0	0	0	0	0	0	0	0	0	0	0	0.0956884944470037	-0.346138855927366	4.98111657819932	6.30214084986708	0.79244763620968	0.023025650545471
NM_001259	CDK6	1021	Homo sapiens cyclin-dependent kinase 6 (CDK6), mRNA.	TR(1..11611)CDS(394..1374)	1.35975968952081	0.204848067653757	TRUE	TRUE	2	2	2	1	5	0	0	1	2	0	0	0	0	3	0	0	1	0	0	0	1	0	0	0	0	0	0	0	-0.260071326683924	0.0729993644402543	5.06208385911996	5.27375945807403	0.357095676881237	0.616702850266718
NM_181705	LYRM7	90624	Homo sapiens Lyrm7 homolog (mouse) (LYRM7), mRNA.	TR(1..6213)CDS(74..388)	1.34661839769277	1.65000690397626e-05	TRUE	TRUE	4	0	0	0	0	2	0	1	7	0	0	0	0	0	0	0	0	0	0	0	0	0	0	0	0	0	1	0	0.048422721165762	-0.0424836635210263	10.8082666676924	9.65037155058185	0.741782281781266	0.902972276064626
NM_031469	SH3BGRL2	83699	Homo sapiens SH3 domain binding glutamic acid-rich protein like 2 (SH3BGRL2), mRNA.	TR(1..4675)CDS(180..503)	1.33639327596134	0	FALSE	FALSE	4	0	0	1	1	0	0	0	0	0	1	0	0	0	0	0	0	0	0	0	0	0	0	0	0	0	0	0	-0.00698901844532222	-0.0300708265582611	2.37612033386127	2.35572846514701	0.185023807523527	1
NM_001126340	ORAI2	80228	Homo sapiens ORAI calcium release-activated calcium modulator 2 (ORAI2), transcript variant 1, mRNA.	TR(1..10769)CDS(236..1000)	1.33242573304451	0.411265378715664	TRUE	TRUE	0	0	0	2	4	15	1	1	4	0	3	1	0	1	0	0	0	1	1	0	0	0	0	1	2	0	0	0	-0.883505511117389	-0.663528648038585	6.5126806102383	5.54277028353131	0.0594990772297599	0.0525946098492927
NM_022740	HIPK2	28996	Homo sapiens homeodomain interacting protein kinase 2 (HIPK2), transcript variant 1, mRNA.	TR(1..15148)CDS(175..3771)	1.33194230996914	1.2047693304822	TRUE	TRUE	2	0	0	1	7	3	0	1	4	0	4	0	0	1	0	1	0	3	1	0	0	0	0	0	2	0	0	1	0.985516806279668	0.222570661279014	3.81222093849196	5.19219159883613	0.000220379953690869	0.224795040740043
NM_001008493	ENAH	55740	Homo sapiens enabled homolog (Drosophila) (ENAH), transcript variant 1, mRNA.	TR(1..13172)CDS(454..2229)	1.33060580437692	0.426340073370307	FALSE	TRUE	2	0	0	1	3	3	1	1	4	2	2	0	1	0	0	0	0	1	2	1	0	0	1	0	0	1	0	0	-0.00314261684154084	-1.74350336917913	3.02241980059563	5.75268465130249	0.454122234968128	6.78133207108349e-06
NM_014920	ICK	22858	Homo sapiens intestinal cell (MAK-like) kinase (ICK), transcript variant 1, mRNA.	TR(1..6127)CDS(380..2278)	1.32953011566548	0.0320442919748006	TRUE	TRUE	2	0	0	2	0	0	0	2	1	0	0	0	0	1	0	1	0	0	0	1	0	0	0	0	1	2	0	0	-1.45127319921607	-0.0090996629665811	6.25296800230798	4.7019370458167	0.00367052913533515	0.302385289188167
NM_013449	BAZ2A	11176	Homo sapiens bromodomain adjacent to zinc finger domain, 2A (BAZ2A), mRNA.	TR(1..8934)CDS(195..5912)	1.32262613940937	0.142628333629080	TRUE	TRUE	1	0	0	3	4	1	0	1	0	0	0	0	0	0	0	1	1	0	3	3	0	0	1	0	1	1	0	0	-0.2588880005735	-0.27467006762674	5.17555074083791	5.02604056731914	0.00636020953908877	0.00731902024827874
XM_001723469	LOC100131211	100131211	PREDICTED: Homo sapiens similar to hCG1646803 (LOC100131211), mRNA.	TR(1..6641)CDS(539..1792)	1.32256853390518	0.0120572083446349	FALSE	FALSE	2	0	0	2	2	0	0	1	0	0	1	1	1	1	0	0	0	0	1	0	0	0	0	0	0	0	0	0	-0.155125449511618	-0.0686847905705816	5.0004124536278	4.17902937440206	0.758661831023005	0.791673384034978
NM_002264	KPNA1	3836	Homo sapiens karyopherin alpha 1 (importin alpha 5) (KPNA1), mRNA.	TR(1..6887)CDS(187..1803)	1.31358757527433	0.0245767080972786	TRUE	TRUE	0	0	1	3	1	1	0	3	4	0	1	0	3	0	0	0	0	0	2	0	0	1	0	0	0	0	2	0	-0.0492677953565847	-0.719784640775828	6.8187164454198	7.26423679095587	0.10936659258937	2.17347369106923e-05
NM_018155	SLC25A36	55186	Homo sapiens solute carrier family 25, member 36 (SLC25A36), transcript variant 2, mRNA.	TR(1..4674)CDS(236..1168)	1.31324888964667	0.0177989428955769	TRUE	TRUE	2	0	0	1	1	0	0	2	1	0	0	0	1	4	0	1	0	0	1	0	0	1	0	0	0	0	0	0	-0.389146208920352	-0.532774415698376	9.04892951781573	8.56401361393974	0.613367689443215	0.0683317759173892
NM_033505	SELI	85465	Homo sapiens selenoprotein I (SELI), mRNA.	TR(1..8143)CDS(148..1341)	1.31293770413408	0.286365356107674	TRUE	TRUE	2	0	4	1	3	1	0	2	4	0	2	1	4	1	1	0	0	0	0	0	0	0	0	0	2	0	0	0	0.0492220061225654	-0.268650205293238	7.63472989144384	7.18321442219438	0.810025582624835	0.628057314544188
NM_001080412	ZBTB38	253461	Homo sapiens zinc finger and BTB domain containing 38 (ZBTB38), mRNA.	TR(1..8398)CDS(983..4570)	1.30416950955137	0.398871511067638	TRUE	TRUE	3	0	1	1	1	0	0	1	0	0	0	0	2	2	1	2	3	0	3	1	0	0	1	0	0	0	1	0	-0.265450221695644	-0.335783747703966	4.83482593603395	6.4358806531557	0.102541816481963	0.0222571019150639
NM_003108	SOX11	6664	Homo sapiens SRY (sex determining region Y)-box 11 (SOX11), mRNA.	TR(1..8737)CDS(56..1381)	1.29314948975708	0.0125840526543256	TRUE	FALSE	3	0	1	1	0	2	0	1	0	0	0	0	1	2	0	0	0	0	1	1	0	0	0	0	0	0	0	0	0.18403678462509	0.00802850924337935	5.612419080789	2.33359676973901	0.218940026464723	0.981395154599537
NM_001040152	PEG10	23089	Homo sapiens paternally expressed 10 (PEG10), transcript variant 1, mRNA.	TR(1..6628)CDS(480..1457)	1.28905949895948	0.0241144166892698	TRUE	FALSE	3	2	1	1	1	0	0	2	1	0	1	0	2	1	0	0	0	0	2	0	0	0	0	0	0	0	0	0	-1.58216718613963	0.0931275748498758	7.57938379631279	2.71022414720751	0.000255849997621967	0.255190291845411
NM_145257	C1orf96	126731	Homo sapiens chromosome 1 open reading frame 96 (C1orf96), mRNA.	TR(1..5121)CDS(79..891)	1.28615056573526	0.0316193428283029	TRUE	TRUE	2	0	2	2	0	0	0	3	1	0	1	0	0	0	0	0	0	0	2	1	0	0	0	1	0	0	1	0	0.152199811617235	-0.265683488048072	4.77970455819775	3.84365141688449	0.294227497139799	0.414408432069002
NM_152409	C5orf24	134553	Homo sapiens chromosome 5 open reading frame 24 (C5orf24), transcript variant 2, mRNA.	TR(1..4896)CDS(62..628)	1.28551690518916	0.0357817023497546	TRUE	TRUE	3	0	3	1	0	0	0	0	3	0	0	0	1	0	0	0	0	0	1	0	0	0	0	0	1	0	1	0	-0.557535061036555	-0.455837978308296	6.0668668742285	8.25276944005366	0.0135121302279625	0.0425722798062411
NM_002025	AFF2	2334	Homo sapiens AF4/FMR2 family, member 2 (AFF2), mRNA.	TR(1..13746)CDS(480..4415)	1.28262736678293	1.06394153070272	TRUE	FALSE	0	2	1	3	0	1	0	0	2	0	0	1	1	1	0	1	0	3	0	0	0	1	0	0	1	0	0	0	-0.430328546184231	-0.044194682113989	2.48366300888953	2.32649330606271	0.122435779620107	0.961325720089022
NM_019026	TMCO1	54499	Homo sapiens transmembrane and coiled-coil domains 1 (TMCO1), mRNA.	TR(1..4456)CDS(150..716)	1.27063557976466	0.000526844309690664	TRUE	TRUE	3	0	0	1	0	0	0	1	1	0	2	0	0	1	0	0	0	0	0	1	0	0	0	0	0	0	0	0	-0.344911894440876	-0.178895980198696	8.7224617061101	9.48870838228857	0.0476096342541302	0.417359827926442
NM_002357	MXD1	4084	Homo sapiens MAX dimerization protein 1 (MXD1), mRNA.	TR(1..5587)CDS(261..926)	1.27021063061817	0.0125840526543256	TRUE	TRUE	0	0	1	3	0	0	0	0	2	0	0	0	0	1	0	0	0	0	1	1	0	0	0	0	0	0	0	0	-0.73802860970751	1.0202519080731	5.08729734645807	4.75342793859136	0.000951072999622178	0.000219816601839831
NM_006750	SNTB2	6645	Homo sapiens syntrophin, beta 2 (dystrophin-associated protein A1, 59kDa, basic component 2) (SNTB2), mRNA.	TR(1..9771)CDS(21..1643)	1.27012465657422	0.0482288333785397	TRUE	TRUE	3	1	2	0	2	5	1	3	3	0	1	0	2	1	0	0	0	0	4	0	0	0	0	0	0	0	0	0	-0.204204240104915	0.0480899108626176	4.98211890847809	6.12838750426422	0.0457318034837662	0.439281145800899
NM_012316	KPNA6	23633	Homo sapiens karyopherin alpha 6 (importin alpha 7) (KPNA6), mRNA.	TR(1..7373)CDS(89..1699)	1.26444834334965	0.0120572083446349	TRUE	TRUE	1	1	0	2	2	4	0	0	5	0	1	2	0	0	0	0	0	0	1	0	0	0	0	0	0	0	0	0	1.02377916690483	0.311675882473983	6.79928319469814	6.731393595075	4.70095361572199e-07	0.0385161577979032
NM_152487	TMEM56	148534	Homo sapiens transmembrane protein 56 (TMEM56), mRNA.	TR(1..6836)CDS(292..1083)	1.25775394691783	0.238949368235514	FALSE	FALSE	2	0	2	1	1	1	0	2	5	0	0	0	1	1	1	0	0	0	0	0	0	0	0	0	0	0	0	0	0.0686153983265082	0.0266896800193025	2.29322222161542	2.30112773527681	0.999999999999925	0.00880263166271265
NM_014060	MCTS1	28985	Homo sapiens malignant T cell amplified sequence 1 (MCTS1), transcript variant 1, mRNA.	TR(1..9805)CDS(349..894)	1.25320890158461	0.0189875268162306	TRUE	TRUE	2	1	0	1	1	7	0	2	5	0	1	1	1	1	0	0	1	0	0	0	0	0	0	0	0	0	0	0	0.122427053225094	0.234345891920404	7.79889712611002	8.43318054595007	0.315071587202596	0.682839525559132
NM_000899	KITLG	4254	Homo sapiens KIT ligand (KITLG), transcript variant b, mRNA.	TR(1..5435)CDS(184..1005)	1.25047220592318	0	FALSE	TRUE	5	0	1	0	1	1	0	1	0	0	1	0	1	0	0	0	0	0	0	0	0	0	0	0	0	0	0	0	-0.0324367990013333	0.361501510104672	2.52512231341685	8.49896770818027	0.85994605251878	0.170669459542297
NM_001009899	KIAA2018	205717	Homo sapiens KIAA2018 (KIAA2018), mRNA.	TR(1..13708)CDS(412..7149)	1.24329380746619	2.41847590888604	TRUE	TRUE	3	0	1	1	0	2	0	1	1	0	0	0	2	1	2	0	1	5	1	1	0	0	1	0	1	0	2	1	0.672183565262906	-0.0437909780306142	4.12319255747388	3.63945746451925	0.00109104435930116	0.322041399260119
NM_001080383	GJC1	10052	Homo sapiens gap junction protein, gamma 1, 45kDa (GJC1), transcript variant 2, mRNA.	TR(1..7640)CDS(271..1461)	1.23516622082708	0.0195143711259213	TRUE	TRUE	1	0	1	1	0	3	1	0	8	0	0	0	0	0	0	0	1	0	0	1	0	0	0	0	0	0	0	0	0.306795715021936	0.209704074894787	4.46010900003584	4.16608817869921	0.544024561683089	0.353789869027797
NM_001100829	TMEM170B	100113407	Homo sapiens transmembrane protein 170B (TMEM170B), mRNA.	TR(1..8362)CDS(1..399)	1.2310629141843	0.000526844309690664	FALSE	FALSE	1	1	3	1	0	2	0	2	1	0	0	0	1	5	0	0	0	0	0	1	0	0	0	0	0	0	0	0	-0.320320013962298	0.157145371378215	2.46794474129286	2.29322222161542	0.163106101920938	1
NM_004080	DGKB	1607	Homo sapiens diacylglycerol kinase, beta 90kDa (DGKB), transcript variant 1, mRNA.	TR(1..6686)CDS(188..2602)	1.22493444117306	0.400052568641011	FALSE	FALSE	3	0	1	0	0	0	0	0	5	0	0	0	1	2	1	0	1	0	1	0	0	2	0	0	1	0	0	1	0.0940499667574013	0.0911235645029989	2.29322222161542	2.29543700362307	0.999999999999935	0.424226800074264
NM_020848	KIAA1462	57608	Homo sapiens KIAA1462 (KIAA1462), mRNA.	TR(1..7567)CDS(60..4139)	1.22162632206803	0.0246412609989605	FALSE	TRUE	3	1	0	1	2	0	0	3	0	0	1	0	2	1	0	0	0	0	2	1	0	0	0	0	0	0	0	0	0.0866637570375608	-1.02053758520002	2.40282518990504	6.11255829182904	0.92340743998288	0.00127022751433297
NM_194314	ZBTB41	360023	Homo sapiens zinc finger and BTB domain containing 41 (ZBTB41), mRNA.	TR(1..8474)CDS(70..2799)	1.21900396899029	0.360282770656856	TRUE	TRUE	3	1	0	0	1	1	0	2	3	0	0	0	4	3	0	0	0	1	1	0	0	5	0	0	0	1	0	0	-0.597377689551949	0.0269374569417232	6.20392577999655	4.47629400639135	0.00093303939660796	0.258095490728947
NM_012234	RYBP	23429	Homo sapiens RING1 and YY1 binding protein (RYBP), mRNA.	TR(1..4562)CDS(88..774)	1.21029106411261	0	TRUE	TRUE	4	0	0	0	1	1	1	1	1	0	0	0	0	0	0	0	0	0	0	0	0	0	0	0	0	0	0	0	0.821036063303973	-0.0177000633299846	8.2963923764816	7.79317872656405	0.000294269830806765	0.58101977761289
NM_015713	RRM2B	50484	Homo sapiens ribonucleotide reductase M2 B (TP53 inducible) (RRM2B), mRNA.	TR(1..4955)CDS(245..1300)	1.20561488665176	0.0120572083446349	TRUE	TRUE	4	0	2	0	0	0	0	2	0	0	0	0	0	2	0	0	0	0	1	0	0	0	0	0	0	0	0	0	0.573926271926304	-1.15113816754666	10.225732436952	9.66336367344417	0.00188648520617572	8.38554961089436e-06
NM_203349	SHC4	399694	Homo sapiens SHC (Src homology 2 domain containing) family, member 4 (SHC4), mRNA.	TR(1..4563)CDS(430..2322)	1.20222658300070	0	FALSE	FALSE	1	0	0	2	0	0	0	0	3	0	0	1	1	1	0	0	0	0	0	0	0	0	0	0	0	0	0	0	0.0115902751776653	0.147023613462555	2.33485767288566	2.30829786268342	0.17418182436664	0.966997905336454
NM_006496	GNAI3	2773	Homo sapiens guanine nucleotide binding protein (G protein), alpha inhibiting activity polypeptide 3 (GNAI3), mRNA.	TR(1..4730)CDS(158..1222)	1.19969830926398	0.0129157908844934	TRUE	TRUE	3	0	1	1	1	2	0	1	0	0	0	0	0	1	0	0	0	0	1	0	0	2	0	0	0	0	0	0	-0.0535175672712134	-0.260264723841319	8.8487791992983	9.14270930449472	0.614513458713167	0.190362480375854
NM_014910	ZNF507	22847	Homo sapiens zinc finger protein 507 (ZNF507), transcript variant 2, mRNA.	TR(1..7636)CDS(179..3040)	1.19587637221956	0.0361716250339047	TRUE	TRUE	2	0	2	1	1	0	0	2	2	0	0	0	2	2	0	0	0	0	3	0	0	0	0	0	0	0	0	0	0.243222428507909	-0.0956030492231133	6.9958143955357	6.8975563323673	0.183324019355659	0.844700694870705
NM_001014797	KCNMA1	3778	Homo sapiens potassium large conductance calcium-activated channel, subfamily M, alpha member 1 (KCNMA1), transcript variant 1, mRNA.	TR(1..11993)CDS(178..3726)	1.19397712743061	1.03535038475556	FALSE	TRUE	0	1	0	3	2	0	0	2	0	0	1	0	0	1	0	0	0	3	0	0	0	2	0	0	0	0	0	0	0.150712872010027	0.0688306043414163	2.5745996267898	5.52346498216141	0.220089291965554	0.337008359971322
NM_001017970	TMEM30B	161291	Homo sapiens transmembrane protein 30B (TMEM30B), mRNA.	TR(1..4443)CDS(666..1721)	1.18754354787958	0.221625743118241	FALSE	FALSE	3	0	1	1	0	1	0	2	0	0	0	0	0	1	0	0	0	0	1	0	1	0	0	0	1	0	0	0	-0.0690707810510845	-0.0353813913550453	2.3088576759741	2.29322222161542	0.188235865671777	1
NM_002387	MCC	4163	Homo sapiens mutated in colorectal cancers (MCC), transcript variant 2, mRNA.	TR(1..8223)CDS(531..3020)	1.18574880352789	0.356887809083201	FALSE	FALSE	3	1	0	1	3	3	0	1	1	0	1	1	0	0	0	0	0	1	1	0	0	0	0	0	0	0	0	0	0.0725015918736973	0.0524625273926163	2.34602721418847	2.33572932695253	0.65279074801009	0.235679431185378
NM_015568	PPP1R16B	26051	Homo sapiens protein phosphatase 1, regulatory (inhibitor) subunit 16B (PPP1R16B), mRNA.	TR(1..6251)CDS(190..1893)	1.18539622310525	0.0371277606135247	TRUE	FALSE	1	0	0	2	3	5	0	0	2	0	0	1	0	1	0	0	0	0	3	1	0	1	0	0	0	0	0	0	-0.768754028513516	-0.203422322385716	8.53182596142964	3.71816079920509	0.00152583086798522	0.557886670023599
NM_003489	NRIP1	8204	Homo sapiens nuclear receptor interacting protein 1 (NRIP1), mRNA.	TR(1..7556)CDS(599..4075)	1.1841312178122	0.594725014770457	FALSE	FALSE	3	0	1	1	0	0	0	1	1	0	2	0	0	0	1	1	1	0	1	0	0	1	0	0	0	2	1	3	0.0907515518728281	0.0847533246905163	2.29322222161542	2.29572999957932	0.999999999999938	0.390335092117241
NM_031844	HNRNPU	3192	Homo sapiens heterogeneous nuclear ribonucleoprotein U (scaffold attachment factor A) (HNRNPU), transcript variant 1, mRNA.	TR(1..6846)CDS(219..2696)	1.18221489400442	0.274731070585269	TRUE	TRUE	3	4	0	0	1	1	0	3	2	0	0	2	2	3	1	0	0	0	1	0	0	0	0	0	1	0	1	0	0.666432759295659	-0.21307036322955	6.58636905701555	5.64080726700497	0.002492674762425	0.0487888130187168
NM_001083	PDE5A	8654	Homo sapiens phosphodiesterase 5A, cGMP-specific (PDE5A), transcript variant 1, mRNA.	TR(1..7005)CDS(156..2783)	1.18022388567363	0.389181049468075	FALSE	FALSE	4	0	0	0	1	1	0	2	0	0	0	0	0	2	0	0	1	1	2	0	0	0	0	0	0	1	0	0	-0.15997978985115	0.00230601290410854	2.43747545022778	2.52458309431541	0.925546638549586	0.27315605644166
NM_001009909	LUZP2	338645	Homo sapiens leucine zipper protein 2 (LUZP2), mRNA.	TR(1..5271)CDS(235..1275)	1.17645376463549	0.000429291269929261	FALSE	FALSE	1	2	1	2	0	2	0	1	2	0	0	0	1	1	0	0	0	0	0	0	0	1	0	0	0	0	0	0	-0.0094018033407906	0.0334223749345571	2.3104507537126	2.29322222161542	0.186864688665179	0.999999999999986
NM_001010846	SHE	126669	Homo sapiens Src homology 2 domain containing E (SHE), mRNA.	TR(1..6243)CDS(88..1575)	1.17304982934008	0.000526844309690664	FALSE	FALSE	4	1	0	0	0	1	0	1	0	0	0	0	0	2	0	0	0	0	0	1	0	0	0	0	0	0	0	0	-0.00698901844532222	-0.0441602646599993	2.2939131656444	2.2939131656444	0.99999999999992	0.99999999999992
NM_001136575	LANCL1	10314	Homo sapiens LanC lantibiotic synthetase component C-like 1 (bacterial) (LANCL1), transcript variant 3, mRNA.	TR(1..4526)CDS(71..1270)	1.16566706160692	0.0746072332250022	TRUE	TRUE	1	0	2	2	1	1	0	1	1	0	1	1	0	1	0	0	1	0	0	0	0	0	1	0	0	0	0	0	-0.215381799038661	-0.678710958505959	5.94550152665819	7.029442957822	0.704927664010318	0.0544081571538927
NM_001013659	ZNF793	390927	Homo sapiens zinc finger protein 793 (ZNF793), mRNA.	TR(1..7136)CDS(443..1663)	1.16405092326571	0.000858582539858522	FALSE	FALSE	3	3	1	0	0	5	1	3	4	0	0	0	1	0	0	0	0	0	0	0	0	2	0	0	0	0	0	0	0.059310004873199	0.151590676141667	2.33496684900228	2.37130891003943	0.286965718884488	0.0821360830259119
NM_001136115	FBXO28	23219	Homo sapiens F-box protein 28 (FBXO28), transcript variant 2, mRNA.	TR(1..5261)CDS(42..581)	1.16210102037006	0.0120572083446349	TRUE	TRUE	3	0	1	1	0	0	0	2	1	0	1	1	0	0	0	0	0	0	1	0	0	0	0	0	0	0	0	0	0.440371382475045	0.0649147407588565	6.17383932353318	6.99279872435255	0.00605861721098407	0.189263553347296
NM_020809	ARHGAP20	57569	Homo sapiens Rho GTPase activating protein 20 (ARHGAP20), mRNA.	TR(1..6207)CDS(286..3861)	1.15316724614716	0.383724737164032	FALSE	FALSE	0	1	0	3	0	0	0	2	2	0	0	1	1	0	1	1	1	0	1	0	0	1	0	0	0	2	0	1	0.0333316059567095	-0.0407010766511079	2.52364212752281	2.40588487227932	0.180606577109668	0.978373801240354
NM_000217	KCNA1	3736	Homo sapiens potassium voltage-gated channel, shaker-related subfamily, member 1 (episodic ataxia with myokymia) (KCNA1), mRNA.	TR(1..7983)CDS(1106..2593)	1.15168455573275	0.0120572083446349	FALSE	FALSE	1	0	0	2	1	0	0	0	0	0	0	0	2	2	0	0	0	0	1	0	0	0	0	0	0	0	0	0	-0.000693742392379529	0.00978296234818344	2.29327924755755	2.29322222161542	0.97953583866289	1
NM_003034	ST8SIA1	6489	Homo sapiens ST8 alpha-N-acetyl-neuraminide alpha-2,8-sialyltransferase 1 (ST8SIA1), mRNA.	TR(1..9737)CDS(483..1553)	1.15111081649000	0.00696158176030263	FALSE	TRUE	2	2	0	1	2	3	0	4	1	0	1	0	2	2	0	0	0	0	0	0	0	0	0	1	0	0	0	0	0.112095195234506	0.322024212547722	2.76381276079765	8.14049183902663	0.937228671550441	0.258179370373061
NM_005158	ABL2	27	Homo sapiens v-abl Abelson murine leukemia viral oncogene homolog 2 (arg, Abelson-related gene) (ABL2), transcript variant a, mRNA.	TR(1..11864)CDS(33..3473)	1.14903643938931	0.518517853798388	TRUE	TRUE	3	0	1	0	2	4	0	2	5	0	0	2	2	1	0	0	1	1	2	1	0	2	0	0	1	0	0	1	-0.194985384953463	0.534830772995403	4.79082761639066	6.81234889843052	0.832207136922504	0.000226009582549042
NM_001001936	AFAP1L2	84632	Homo sapiens actin filament associated protein 1-like 2 (AFAP1L2), transcript variant 1, mRNA.	TR(1..3997)CDS(302..2758)	1.14573121503324	0.386864381879914	FALSE	FALSE	0	0	0	3	0	0	0	0	2	0	0	0	0	0	0	1	0	1	1	1	0	1	0	0	1	0	0	0	-0.158553955112233	0.0270359579889941	2.31069125077338	2.29322222161542	0.118798823713169	1
NM_173598	KSR2	283455	Homo sapiens kinase suppressor of ras 2 (KSR2), mRNA.	TR(1..17008)CDS(56..2821)	1.14392431273594	0.0125840526543256	FALSE	TRUE	0	2	3	2	1	1	1	5	1	0	1	1	1	1	0	0	0	0	1	1	0	0	0	0	0	0	0	0	-0.0365934957397831	-1.33159351651757	2.40455123706333	3.40551807595883	0.644403168818679	8.88729982419356e-07
NM_173214	NFAT5	10725	Homo sapiens nuclear factor of activated T-cells 5, tonicity-responsive (NFAT5), transcript variant 4, mRNA.	TR(1..14185)CDS(1499..5866)	1.14177264583818	0.632217224277333	TRUE	TRUE	2	1	1	0	0	0	0	2	2	0	0	0	1	5	1	1	1	1	0	0	0	1	0	0	1	0	0	0	-0.301012171568072	-1.10960234023117	4.41488786895614	5.9487938273723	0.151440374522273	0.000176872305508013
NM_152663	RALGPS2	55103	Homo sapiens Ral GEF with PH domain and SH3 binding motif 2 (RALGPS2), mRNA.	TR(1..5834)CDS(339..2090)	1.13920500351567	0.0363571784418782	TRUE	TRUE	2	0	0	1	0	0	0	0	0	0	0	0	0	3	0	1	1	0	1	0	0	0	0	0	0	0	0	0	-0.172428449114447	0.077132182773173	5.36492373747669	5.27295548564301	0.650045516745008	0.354100527299228
NM_001080415	SR140	23350	Homo sapiens U2-associated SR140 protein (SR140), mRNA.	TR(1..7464)CDS(100..3189)	1.13903566070184	0.448924325762310	TRUE	TRUE	3	1	1	0	2	0	0	1	1	0	0	1	0	3	1	0	0	0	2	0	1	0	0	0	0	0	0	0	-0.0593966405859615	-0.637534787344933	9.8447489013094	7.80561541637423	0.755834611003013	0.0275182168330971
NM_003262	SEC62	7095	Homo sapiens SEC62 homolog (S. cerevisiae) (SEC62), mRNA.	TR(1..6541)CDS(32..1231)	1.13880089656165	0.595837177318716	TRUE	TRUE	2	1	1	1	2	2	0	0	1	0	0	0	0	2	1	0	0	1	1	0	0	0	0	0	0	0	0	0	0.504704262755303	-0.05835338439456	8.747435510648	7.61529131694755	0.046168296355224	0.331987441950512
NM_001874	CPM	1368	Homo sapiens carboxypeptidase M (CPM), transcript variant 1, mRNA.	TR(1..6683)CDS(76..1407)	1.13311995173875	0.330926253086164	FALSE	FALSE	3	1	1	0	0	1	0	2	7	0	0	1	0	0	1	1	1	0	1	0	0	0	1	0	0	0	0	0	0.0554333416011031	0.0738840826684912	2.3094104066386	2.30185996074524	0.990284031225096	0.754149234934258
NM_020338	ZMIZ1	57178	Homo sapiens zinc finger, MIZ-type containing 1 (ZMIZ1), mRNA.	TR(1..7041)CDS(71..3274)	1.13214528976582	0.0672163601947703	TRUE	TRUE	0	1	0	3	1	1	0	1	1	0	1	0	0	0	0	0	1	0	4	0	0	0	0	0	0	0	0	0	0.111163528439589	0.397012147398323	8.4923760917904	8.95008581781239	0.905055662036588	0.198266378527691
NM_015569	DNM3	26052	Homo sapiens dynamin 3 (DNM3), transcript variant 1, mRNA.	TR(1..7659)CDS(177..2768)	1.13107336422802	0.603451814443118	FALSE	FALSE	4	0	0	0	1	0	0	2	1	0	0	1	0	1	1	1	0	1	1	2	0	0	0	0	0	1	0	0	-0.0615962641455786	-0.0649023429058818	2.29752745568771	2.29322222161542	0.270793327912544	0.999999999999953
NM_004976	KCNC1	3746	Homo sapiens potassium voltage-gated channel, Shaw-related subfamily, member 1 (KCNC1), transcript variant B, mRNA.	TR(1..6807)CDS(56..1591)	1.12831640532391	0.0207941396386369	FALSE	FALSE	1	0	0	2	1	3	0	0	1	0	1	1	0	1	0	0	0	0	1	1	0	0	0	1	0	1	0	0	-0.015511937362999	0.0024722756298999	2.31890478828844	2.34345976440781	1	0.18893448540505
NM_001099677	C8orf79	57604	Homo sapiens chromosome 8 open reading frame 79 (C8orf79), transcript variant 2, mRNA.	TR(1..9313)CDS(581..1567)	1.12719034798067	0.350572335289508	FALSE	FALSE	1	1	0	2	0	5	0	0	3	0	1	0	4	0	0	1	0	1	0	0	0	1	0	0	0	0	0	0	0.103541118097784	0.0429748106378491	2.33577882417502	2.32563168267346	0.567044789603359	0.81822152930172
NM_001083956	ZNF655	79027	Homo sapiens zinc finger protein 655 (ZNF655), transcript variant 7, mRNA.	TR(1..4863)CDS(394..1974)	1.12685889922539	0.0643271112634392	TRUE	TRUE	2	1	0	1	0	0	1	4	2	0	0	0	0	0	0	1	0	0	0	0	0	5	1	0	0	1	0	0	-0.184227770002038	0.293726143426134	6.93467449098168	5.21227638661974	0.614311098253327	0.352475574155218
NM_080867	SOCS4	122809	Homo sapiens suppressor of cytokine signaling 4 (SOCS4), transcript variant 2, mRNA.	TR(1..6900)CDS(437..1759)	1.11885665521600	0	TRUE	TRUE	1	0	3	1	0	1	0	0	1	0	0	0	0	4	0	0	0	0	0	0	0	0	0	0	0	0	0	0	-0.486227756033407	-0.224545798024384	6.21728519378856	7.1454165071453	0.0445499779489723	0.252683791630424
NM_024761	MOBKL2B	79817	Homo sapiens MOB1, Mps One Binder kinase activator-like 2B (yeast) (MOBKL2B), mRNA.	TR(1..6528)CDS(497..1147)	1.11874260210720	0	FALSE	FALSE	1	1	0	2	0	0	0	0	1	0	1	0	0	1	0	0	0	0	0	0	0	0	0	0	0	0	0	0	0.0281232851251571	0.0181412306850106	2.34714376883623	2.30130122275744	0.181274428219018	0.833684452494297
NM_001040185	ZNF765	91661	Homo sapiens zinc finger protein 765 (ZNF765), mRNA.	TR(1..4577)CDS(124..1695)	1.11736788582879	0.365964583904443	TRUE	TRUE	0	0	0	3	0	1	0	7	1	0	1	0	1	0	0	0	1	1	0	0	0	5	0	0	0	0	0	0	-0.133949811803697	0.157938417590175	7.36583819216758	6.03332828452032	0.430749909028274	0.40059494126422
NM_003688	CASK	8573	Homo sapiens calcium/calmodulin-dependent serine protein kinase (MAGUK family) (CASK), transcript variant 1, mRNA.	TR(1..8298)CDS(47..2812)	1.11181720470883	0.116981147368485	TRUE	TRUE	0	0	0	2	15	0	0	2	2	0	1	0	0	1	0	1	0	0	0	0	0	1	2	0	0	0	0	0	0.00690242377302452	-1.66129675459035	4.03431106549925	5.51679957570637	0.86827282290465	2.37872545384885e-07
NM_014692	SEC14L5	9717	Homo sapiens SEC14-like 5 (S. cerevisiae) (SEC14L5), mRNA.	TR(1..6456)CDS(181..2271)	1.10905937738003	0.0436452878842309	FALSE	FALSE	1	0	0	2	1	2	0	1	3	0	0	0	3	0	0	0	1	0	2	1	0	0	0	0	0	0	1	0	-0.057036823134241	-0.100164048273109	2.32999028343741	2.35345549511593	0.99999999999999	0.183895037419684
NM_018292	QRSL1	55278	Homo sapiens glutaminyl-tRNA synthase (glutamine-hydrolyzing)-like 1 (QRSL1), mRNA.	TR(1..3243)CDS(105..1691)	1.10870969170634	0.118957681954511	TRUE	TRUE	1	0	1	2	0	0	0	0	1	0	0	0	0	1	0	0	2	0	2	0	0	0	1	0	0	1	0	0	0.78875423410445	-0.37378959073237	5.2423641589496	4.72596165764464	0.234811599487046	0.540460260997257
NM_001136257	SGMS2	166929	Homo sapiens sphingomyelin synthase 2 (SGMS2), transcript variant 2, mRNA.	TR(1..5970)CDS(364..1461)	1.10863819140717	0.0133057135686436	FALSE	TRUE	1	1	0	1	1	0	0	1	3	0	1	0	1	3	0	0	0	0	1	0	0	0	0	0	0	1	0	0	0.0432480602021721	0.507749793824706	2.34027076679656	7.86463979176319	0.991458628031422	0.00304224734892479
NM_018409	LRP2BP	55805	Homo sapiens LRP2 binding protein (LRP2BP), mRNA.	TR(1..5158)CDS(813..1856)	1.10827200566444	0.6075044629792	FALSE	FALSE	1	0	2	2	1	0	0	1	0	0	1	0	0	1	1	0	0	1	0	0	0	0	0	0	1	0	1	0	0.031500790860183	-0.099159581766509	2.29322222161542	2.29322222161542	0.99999999999992	1
NM_173075	APBB2	323	Homo sapiens amyloid beta (A4) precursor protein-binding, family B, member 2 (APBB2), mRNA.	TR(1..8938)CDS(634..2844)	1.10778916153886	0.357843944662821	TRUE	TRUE	2	1	0	1	1	2	0	0	1	0	0	0	2	2	0	0	0	1	1	1	0	1	0	0	0	0	0	0	0.235139804413764	-0.245606788348453	8.02639322419448	7.48883996519806	0.341596898532214	0.285103616475831
NM_003659	AGPS	8540	Homo sapiens alkylglycerone phosphate synthase (AGPS), mRNA.	TR(1..7674)CDS(48..2024)	1.10766439785893	0.0319180809203912	TRUE	TRUE	2	0	0	1	1	1	0	0	3	0	0	0	0	1	0	0	0	0	0	0	0	0	0	1	1	1	0	0	-0.0809056285333943	-0.761815192453463	7.85687354863364	8.14746716667168	0.891904508692774	0.0200619778860967
NM_006544	EXOC5	10640	Homo sapiens exocyst complex component 5 (EXOC5), mRNA.	TR(1..8522)CDS(252..2378)	1.10729155419361	0.364247418824726	TRUE	TRUE	3	0	0	0	1	1	0	0	3	0	0	0	1	2	0	0	1	1	0	0	0	1	0	0	0	0	0	0	-0.144821273859155	-0.626924382905753	7.72209186157656	8.43876282938089	0.616375337188162	0.0606990092806284
NM_001024843	TNRC6B	23112	Homo sapiens trinucleotide repeat containing 6B (TNRC6B), transcript variant 2, mRNA.	TR(1..15976)CDS(303..3392)	1.10567599480219	0.39472796741439	TRUE	TRUE	1	0	1	0	0	1	1	6	4	0	5	1	2	3	0	1	1	1	2	2	0	1	0	0	0	0	0	0	0.313716471832631	-0.506408272499547	5.43514899950721	4.80836178608125	0.104828548163755	0.0444554150515521
NM_173602	DIP2B	57609	Homo sapiens DIP2 disco-interacting protein 2 homolog B (Drosophila) (DIP2B), mRNA.	TR(1..8715)CDS(157..4887)	1.10364011786260	0.673047079328569	TRUE	TRUE	1	0	2	2	0	0	0	2	2	0	1	1	0	0	1	0	2	1	2	1	0	1	0	0	1	2	1	0	0.0470286505304744	-0.0374781869069028	5.16714639092645	5.50059719675785	0.718476930559686	0.202201276170384
NM_018279	TMEM19	55266	Homo sapiens transmembrane protein 19 (TMEM19), mRNA.	TR(1..4659)CDS(584..1594)	1.10113847581625	0.105491888768692	TRUE	TRUE	2	0	0	1	1	1	0	1	2	0	2	1	0	1	0	0	0	0	0	0	0	0	0	0	0	0	0	1	0.0119739468301943	-0.272881956605665	6.03207910469882	7.35146030095861	0.874427563954457	0.0872699862454581
NM_001003652	SMAD2	4087	Homo sapiens SMAD family member 2 (SMAD2), transcript variant 2, mRNA.	TR(1..10531)CDS(396..1799)	1.10080615863630	0.0211921676198593	TRUE	TRUE	2	1	6	0	0	2	0	3	1	0	1	0	2	4	0	0	1	0	0	1	0	1	0	0	0	1	0	0	-0.280495591343504	-0.021866607970061	7.52339814545804	5.95245700264154	0.0145705271005314	0.840249951945361
NM_030641	APOL6	80830	Homo sapiens apolipoprotein L, 6 (APOL6), mRNA.	TR(1..10156)CDS(295..1326)	1.09889794012559	0.118602785732709	TRUE	TRUE	1	0	0	2	0	4	0	3	3	0	0	0	2	0	0	0	0	0	1	2	0	0	0	0	0	0	0	1	-0.0342833419949706	-0.0875155513485437	2.99014295974266	2.98552352441997	0.945938045887576	0.402558587683242
NM_020375	C12orf5	57103	Homo sapiens chromosome 12 open reading frame 5 (C12orf5), mRNA.	TR(1..8237)CDS(80..892)	1.09618527088048	0.0124864996145642	TRUE	TRUE	3	0	4	0	0	3	0	0	5	0	1	0	0	0	0	0	0	0	1	0	0	1	0	0	0	0	0	0	0.0330482045852476	-0.156139212486914	8.69021535943923	10.9079932379425	0.869396243723635	0.479443249713604
NM_001058	TACR1	6869	Homo sapiens tachykinin receptor 1 (TACR1), transcript variant long, mRNA.	TR(1..4795)CDS(586..1809)	1.09548039951009	0	FALSE	FALSE	1	1	0	2	0	0	0	1	1	0	0	0	1	1	0	0	0	0	0	0	0	0	0	0	0	0	0	0	-0.0200346698060504	0.102001194264306	2.35633557938485	2.33656603113172	0.583162072771453	0.933678069047786
NM_005596	NFIB	4781	Homo sapiens nuclear factor I/B (NFIB), mRNA.	TR(1..8159)CDS(436..1698)	1.09380549776511	0.251006576580149	TRUE	TRUE	1	0	2	1	0	1	0	2	0	0	2	1	2	4	1	0	0	0	1	0	0	0	0	0	0	0	0	0	0.561116021162524	-0.391011038975912	3.34150734126131	7.39918278413914	0.0195240382258448	0.0544628418867591
NM_005759	ABI2	10152	Homo sapiens abl interactor 2 (ABI2), mRNA.	TR(1..6489)CDS(236..1663)	1.09156496207445	0.0478224106253497	TRUE	TRUE	1	0	0	2	4	1	0	1	2	0	0	2	2	0	0	0	0	0	2	0	0	0	0	0	1	0	0	0	-0.0765172616090062	-0.208390346082997	8.10401833213551	7.9416429632152	0.803494825755377	0.423845026763489
NM_206909	PSD3	23362	Homo sapiens pleckstrin and Sec7 domain containing 3 (PSD3), transcript variant 2, mRNA.	TR(1..10091)CDS(110..1651)	1.09011469284832	0.579945295034261	TRUE	TRUE	2	1	3	0	1	1	0	2	5	0	2	0	0	2	0	0	0	1	2	0	0	0	0	0	0	0	1	2	3.77931538307326	-0.093041049193874	4.92019849300233	5.55025928194751	5.96770357176049e-06	0.417075626383923
NM_013255	MKLN1	4289	Homo sapiens muskelin 1, intracellular mediator containing kelch motifs (MKLN1), mRNA.	TR(1..11157)CDS(25..2232)	1.08825568506984	0.229315354240561	TRUE	TRUE	2	0	0	1	2	1	0	1	2	0	1	0	1	1	0	0	0	0	1	1	0	0	2	0	0	0	0	1	-0.487834659781713	-0.779407303366916	5.43511202477992	5.91293112722559	0.0322257169720823	0.00203711143508401
NM_006306	SMC1A	8243	Homo sapiens structural maintenance of chromosomes 1A (SMC1A), mRNA.	TR(1..9725)CDS(70..3771)	1.08680686321819	0.0566898950971926	TRUE	TRUE	2	2	0	1	1	1	0	1	2	0	1	0	0	1	0	0	0	0	0	2	0	0	1	0	0	0	1	0	-0.271999616702497	0.281515104997815	5.69745843575266	5.16236320195515	0.00347392261080883	0.000427373823940261
NM_024569	MPZL1	9019	Homo sapiens myelin protein zero-like 1 (MPZL1), transcript variant 2, mRNA.	TR(1..3795)CDS(182..811)	1.08226789685778	0.000526844309690664	TRUE	TRUE	1	2	0	2	1	1	0	0	0	0	1	1	0	1	0	0	0	0	0	1	0	0	0	0	0	0	0	0	0.261215414970653	-0.124947850754874	7.10201735481268	7.2311819045274	0.0772755354762725	0.692132428271643
NM_001099270	ZBTB34	403341	Homo sapiens zinc finger and BTB domain containing 34 (ZBTB34), mRNA.	TR(1..6577)CDS(98..1600)	1.08207308025315	0.00739087303023189	TRUE	TRUE	0	0	2	2	0	0	1	4	3	0	0	0	0	0	0	0	0	0	0	0	0	1	0	1	0	0	0	0	-0.817593568365108	-0.611594936314172	6.68934738286254	5.72462147735694	0.000226594572236962	9.19677217289337e-05
NM_001127646	GABRA1	2554	Homo sapiens gamma-aminobutyric acid (GABA) A receptor, alpha 1 (GABRA1), transcript variant 5, mRNA.	TR(1..4067)CDS(160..1530)	1.08157489395811	0	FALSE	FALSE	4	0	1	0	0	0	0	0	0	0	0	1	3	1	0	0	0	0	0	0	0	0	0	0	0	0	0	0	-0.00698901844532222	-0.0169486771583953	2.29322222161542	2.29322222161542	0.99999999999992	1
NM_138468	ICA1L	130026	Homo sapiens islet cell autoantigen 1,69kDa-like (ICA1L), transcript variant 1, mRNA.	TR(1..7996)CDS(165..1613)	1.07893198816279	0.00531244328101268	TRUE	FALSE	2	1	1	0	1	1	1	1	3	0	0	0	1	2	0	1	0	0	0	0	0	0	0	0	0	0	0	0	0.141387747979732	0.0806423135326311	3.0029326646832	2.75307490777472	0.91138566347314	0.489059948224873
NM_183050	BCKDHB	594	Homo sapiens branched chain keto acid dehydrogenase E1, beta polypeptide (BCKDHB), nuclear gene encoding mitochondrial protein, transcript variant 1, mRNA.	TR(1..3712)CDS(68..1246)	1.07732048141991	0.0242999700972433	TRUE	TRUE	2	0	0	1	1	2	1	0	1	0	0	0	0	0	0	1	1	0	0	0	0	0	0	0	0	0	0	0	-0.152328522517098	-0.95894557113649	5.73140753078024	4.93265649486408	0.594951860359377	0.00735482612540468
NM_001031732	YTHDC1	91746	Homo sapiens YTH domain containing 1 (YTHDC1), transcript variant 1, mRNA.	TR(1..6249)CDS(354..2537)	1.07656263614366	0.0582536384823294	TRUE	TRUE	3	0	1	0	0	1	0	0	0	0	1	0	1	3	0	0	0	0	0	1	0	2	1	0	0	1	0	0	0.0754099030263083	-0.476773018146805	5.64082492116615	5.33654674786112	0.647826424001984	0.06941146053249
NM_020949	SLC7A14	57709	Homo sapiens solute carrier family 7 (cationic amino acid transporter, y+ system), member 14 (SLC7A14), mRNA.	TR(1..10133)CDS(317..2632)	1.07489120809742	1.05186145384135	FALSE	FALSE	1	0	1	2	1	2	0	1	2	0	0	2	1	0	0	1	0	3	1	0	0	0	0	0	0	0	0	0	0.0501848053065717	-0.0364539020881601	2.29347204913348	2.29420116452292	0.999999999999922	0.750048799822971
NM_004588	SCN2B	6327	Homo sapiens sodium channel, voltage-gated, type II, beta (SCN2B), mRNA.	TR(1..4939)CDS(191..838)	1.07300209492982	0.00696158176030263	FALSE	FALSE	1	0	1	2	1	4	0	0	2	0	0	0	0	0	0	0	0	0	0	0	0	0	0	1	0	0	0	0	-0.0294022013148999	-0.0315706919458725	2.30794011872873	2.30139237029046	0.0946370749467934	1
NM_015886	PI15	51050	Homo sapiens peptidase inhibitor 15 (PI15), mRNA.	TR(1..6732)CDS(180..956)	1.07018753052151	0	FALSE	FALSE	2	2	0	0	0	0	1	0	1	0	1	0	0	3	0	0	0	0	0	0	0	0	0	0	0	0	0	0	0.000944570365463657	0.0751207726806101	2.46764905854329	2.3816005480087	0.190798473153233	0.870881516873158
NM_001029884	PLEKHG1	57480	Homo sapiens pleckstrin homology domain containing, family G (with RhoGef domain) member 1 (PLEKHG1), mRNA.	TR(1..7237)CDS(313..4470)	1.06809057437898	0.375505965932857	TRUE	FALSE	4	0	0	0	0	2	0	0	2	0	0	0	0	0	0	1	0	1	2	0	0	0	0	0	0	1	0	0	-0.588985201516158	0.123495649774537	6.2415565024233	2.51268752290042	0.242076588436324	0.717570744082143
NM_019069	WDR5B	54554	Homo sapiens WD repeat domain 5B (WDR5B), mRNA.	TR(1..4183)CDS(508..1500)	1.0622055497548	0.0914014087585261	TRUE	TRUE	3	0	0	1	0	1	0	0	0	0	0	0	0	0	0	0	0	0	1	0	0	0	1	0	1	0	1	0	-0.173879994964167	-0.08520286517184	4.43478180106984	6.13367163701059	0.00233148348698813	0.655335895274178
NM_001001701	LOC401152	401152	Homo sapiens HCV F-transactivated protein 1 (LOC401152), mRNA.	TR(1..2854)CDS(279..479)	1.0622055497548	0	TRUE	TRUE	3	0	0	1	0	1	0	0	0	0	0	0	0	0	0	0	0	0	0	0	0	0	0	0	0	0	0	0	0.209443368617804	-0.169755975420711	9.51876128646515	8.82708454924882	0.144192738042112	0.065667838889179
NM_014112	TRPS1	7227	Homo sapiens trichorhinophalangeal syndrome I (TRPS1), mRNA.	TR(1..9990)CDS(579..4463)	1.05891045702007	0.430735749657479	TRUE	FALSE	2	0	1	1	0	0	0	1	2	0	0	0	2	1	0	1	0	1	2	0	0	2	1	0	0	0	0	0	0.289154610047139	0.0831933458791992	5.71607768861956	2.77197767995273	0.0720086317037259	0.674923055436275
NM_001111112	UBE2K	3093	Homo sapiens ubiquitin-conjugating enzyme E2K (UBC1 homolog, yeast) (UBE2K), transcript variant 2, mRNA.	TR(1..5130)CDS(285..758)	1.05811816423127	0.0290204372170926	TRUE	TRUE	2	1	0	1	1	0	0	3	2	0	0	0	0	1	0	1	0	0	0	0	0	0	0	0	1	0	0	0	-0.186903044469076	-0.0537471607819867	8.973177605178	9.33937615822864	0.251554393414495	0.377973641359488
NM_020673	RAB22A	57403	Homo sapiens RAB22A, member RAS oncogene family (RAB22A), mRNA.	TR(1..8702)CDS(263..847)	1.05334964427877	0.0245437079591991	TRUE	TRUE	1	1	2	2	0	4	0	0	1	0	1	0	1	0	0	0	0	0	2	0	0	1	0	0	0	0	0	0	0.132054623842195	0.411024484331032	7.26659791327093	7.77866538483727	0.281377438117668	0.0149826888640033
NM_000618	IGF1	3479	Homo sapiens insulin-like growth factor 1 (somatomedin C) (IGF1), transcript variant 4, mRNA.	TR(1..7321)CDS(220..681)	1.05258224633098	0	FALSE	FALSE	2	1	0	1	1	2	0	1	0	0	0	0	1	2	0	0	0	0	0	0	0	0	0	0	0	0	0	0	-0.013063937523768	0.13288612414592	2.31719472447318	2.30233438231613	0.412908749941234	0.438662938404414
NM_020297	ABCC9	10060	Homo sapiens ATP-binding cassette, sub-family C (CFTR/MRP), member 9 (ABCC9), transcript variant SUR2B, mRNA.	TR(1..8325)CDS(21..4670)	1.05055360626377	0.323582564463888	FALSE	FALSE	2	1	0	1	0	0	0	0	4	0	0	0	2	0	0	0	3	0	0	0	0	0	1	0	0	0	1	2	0.0016063607484715	0.0291146938877523	2.29820829966487	2.29330859441888	0.204724709719972	0.981397202461797
NM_203395	IYD	389434	Homo sapiens iodotyrosine deiodinase (IYD), mRNA.	TR(1..7401)CDS(141..1010)	1.04961744445194	0.0357652022807148	FALSE	FALSE	1	0	2	2	2	3	0	4	1	0	0	0	0	0	0	0	0	0	1	0	0	0	0	0	1	0	0	0	0.0761468985878338	0.264122182806055	2.29322222161542	2.33664348595725	0.999999999999994	0.181417019568361
NM_021167	GATAD1	57798	Homo sapiens GATA zinc finger domain containing 1 (GATAD1), mRNA.	TR(1..3955)CDS(280..1089)	1.04879273047485	0.0120572083446349	TRUE	TRUE	1	0	0	1	0	2	1	0	5	0	0	0	0	0	0	0	0	0	1	0	0	0	0	0	0	0	0	0	0.189319816795401	0.0819651556627011	4.78535972556644	6.20644500892775	0.234864498715755	0.69589052035576
NM_173851	SLC30A8	169026	Homo sapiens solute carrier family 30 (zinc transporter), member 8 (SLC30A8), mRNA.	TR(1..5373)CDS(231..1340)	1.04799088501449	0.450849333816949	FALSE	FALSE	1	0	0	2	1	1	0	3	0	0	0	0	1	1	0	0	0	1	0	1	0	0	0	0	0	0	0	1	0.0258546664369254	0.0335774018245419	2.3168766892317	2.29509029151646	0.184653834941385	0.980487397547943
NM_015691	WWC3	55841	Homo sapiens WWC family member 3 (WWC3), mRNA.	TR(1..6463)CDS(199..3477)	1.04654901056033	0.899229736250739	TRUE	TRUE	0	0	0	3	1	0	0	0	0	0	0	0	0	0	0	0	0	2	0	0	1	0	0	0	1	0	0	0	0.280169202723893	-0.192522175280555	4.22682082608406	4.13605876820584	0.00391281848201042	0.711333086385789
NM_170665	ATP2A2	488	Homo sapiens ATPase, Ca++ transporting, cardiac muscle, slow twitch 2 (ATP2A2), transcript variant 1, mRNA.	TR(1..8329)CDS(564..3692)	1.04574369140123	0.0677432045044609	TRUE	TRUE	3	0	1	0	3	1	0	2	3	0	0	0	0	1	0	0	1	0	4	1	0	0	0	0	0	0	0	0	-0.14500215806612	0.525035913168737	6.86405905530798	6.91955428425651	0.0490455512415402	8.264209765501e-05
NM_015352	POFUT1	23509	Homo sapiens protein O-fucosyltransferase 1 (POFUT1), transcript variant 1, mRNA.	TR(1..5249)CDS(50..1216)	1.04559171708113	0.0133057135686436	FALSE	TRUE	1	1	0	2	0	0	0	1	2	0	0	0	0	0	0	0	0	0	1	0	0	0	0	0	0	1	0	0	-0.054375849061764	0.302173188304711	4.63374490756463	5.27907427016429	0.327288129714325	0.0322893650469251
NM_001012957	DISC1	27185	Homo sapiens disrupted in schizophrenia 1 (DISC1), transcript variant Lv, mRNA.	TR(1..7003)CDS(54..2552)	1.04444800176927	0.0143594021880249	FALSE	TRUE	1	0	6	2	0	2	0	2	0	0	0	0	0	0	0	0	0	0	1	2	0	0	0	0	0	1	0	0	-0.0666551656466734	0.502279594906244	2.53036759764542	3.58027194936477	0.995259192006464	0.0231483798661143
NM_017759	INO80D	54891	Homo sapiens INO80 complex subunit D (INO80D), mRNA.	TR(1..14136)CDS(406..3489)	1.04370318286332	0.149023123544122	TRUE	TRUE	1	0	3	1	0	4	0	3	1	0	1	3	1	3	0	0	1	0	2	0	0	1	0	0	0	0	0	1	-0.354708957588244	-0.352258343725295	4.41251766912205	4.72768154146938	0.00296932756374604	0.0443158153092275
NM_012262	HS2ST1	9653	Homo sapiens heparan sulfate 2-O-sulfotransferase 1 (HS2ST1), transcript variant 1, mRNA.	TR(1..6770)CDS(386..1456)	1.04242341435060	0.0129157908844934	TRUE	TRUE	1	0	1	1	0	0	0	1	6	0	0	0	1	1	0	0	0	0	1	0	0	2	0	0	0	0	0	0	-0.0896958516541476	-0.898134915635532	6.7225483754976	6.46188125253147	0.114032727411264	7.11324778279185e-05
NM_033026	PCLO	27445	Homo sapiens piccolo (presynaptic cytomatrix protein) (PCLO), transcript variant 1, mRNA.	TR(1..20288)CDS(290..15718)	1.04045064293822	1.29857222297325	FALSE	TRUE	2	1	2	1	1	0	0	0	1	0	0	1	1	1	0	2	3	3	2	1	0	0	1	1	0	3	2	1	0.0739127720787491	1.83267020349391	2.33730874180492	7.13382277964717	0.947215582900134	3.65182107018445e-07
NM_012164	FBXW2	26190	Homo sapiens F-box and WD repeat domain containing 2 (FBXW2), mRNA.	TR(1..9186)CDS(239..1603)	1.03705249714071	0.0247616825554612	TRUE	TRUE	0	0	0	2	2	2	0	0	2	0	0	0	0	2	0	0	0	0	0	2	0	0	0	0	1	0	0	0	-0.300863145015425	-0.439021129232816	5.67806587667614	6.3874061946407	0.211509440188156	0.00114079029668534
NM_006212	PFKFB2	5208	Homo sapiens 6-phosphofructo-2-kinase/fructose-2,6-biphosphatase 2 (PFKFB2), transcript variant 1, mRNA.	TR(1..7073)CDS(110..1627)	1.03470369783916	0.306626282988921	FALSE	FALSE	2	0	0	1	2	1	0	0	1	0	1	2	1	1	1	0	0	0	1	0	0	0	1	0	0	0	0	0	-0.0578287254612158	0.020387519745346	2.3810409924841	2.3241430993765	0.176544275399386	0.701886835780649
NM_032495	HOPX	84525	Homo sapiens HOP homeobox (HOPX), transcript variant 1, mRNA.	TR(1..1241)CDS(283..504)	1.03411895855038	0.00696158176030263	FALSE	TRUE	1	0	0	2	0	0	0	0	0	0	0	0	1	1	0	0	0	0	0	0	0	0	0	1	0	0	0	0	-0.122582985531197	0.679576465710941	2.53935723077301	9.18404344514105	0.0552567891230251	0.0307225773614675
NM_018061	PRPF38B	55119	Homo sapiens PRP38 pre-mRNA processing factor 38 (yeast) domain containing B (PRPF38B), mRNA.	TR(1..3711)CDS(283..1923)	1.03371311474698	0	TRUE	TRUE	2	0	0	1	0	0	0	0	0	0	0	0	0	2	0	0	0	0	0	0	0	0	0	0	0	0	0	0	-1.10363010074032	-1.35248014453514	8.37180486232311	7.8916936539974	0.00149676002725027	0.000162020086013669
NM_144682	SLFN13	146857	Homo sapiens schlafen family member 13 (SLFN13), mRNA.	TR(1..8431)CDS(193..2886)	1.03089681348930	0.948184862141923	FALSE	FALSE	1	0	0	1	1	3	0	0	4	0	0	0	1	2	1	1	0	2	1	1	0	1	0	0	0	1	0	0	0.0285922924491306	0.0800361675055976	2.29786335287462	2.32578133910092	0.839764198859192	0.179511069919486
NM_001412	EIF1AX	1964	Homo sapiens eukaryotic translation initiation factor 1A, X-linked (EIF1AX), mRNA.	TR(1..4431)CDS(209..643)	1.03083399743699	0	TRUE	TRUE	4	0	1	0	0	0	0	1	1	0	0	0	0	0	0	0	0	0	0	0	0	0	0	0	0	0	0	0	-0.115490480666696	-0.980468420920492	9.68068251262654	8.31661760689847	0.444112814534072	0.0101013561597762
NM_018566	YOD1	55432	Homo sapiens YOD1 OTU deubiquinating enzyme 1 homolog (S. cerevisiae) (YOD1), mRNA.	TR(1..6265)CDS(48..1094)	1.02615955682551	0.000429291269929261	FALSE	TRUE	0	0	3	2	1	0	0	2	1	0	0	0	1	2	0	0	0	0	0	0	0	1	0	0	0	0	0	0	0.14462515846701	-0.354668590331133	2.39427581198826	2.47453819162049	0.656822378419302	0.0544471713770349
NM_018225	SMU1	55234	Homo sapiens smu-1 suppressor of mec-8 and unc-52 homolog (C. elegans) (SMU1), mRNA.	TR(1..7091)CDS(109..1650)	1.02469481385462	0.104154514751785	TRUE	TRUE	3	0	0	0	0	4	1	1	2	1	0	1	0	0	0	1	1	0	0	1	0	0	1	0	1	0	0	0	0.160911482612124	-0.080720779981049	5.66449584870724	5.71154504512194	0.212748035369009	0.992419179875907
NM_001010891	MTX3	345778	Homo sapiens metaxin 3 (MTX3), mRNA.	TR(1..7950)CDS(28..966)	1.02466905058892	0.000429291269929261	TRUE	TRUE	2	0	1	1	1	2	0	4	3	0	0	1	1	0	0	0	0	0	0	0	0	1	0	0	0	0	0	0	-1.02830700546158	-0.18415908713383	5.20755102992859	3.4955461877666	0.0151345996479033	0.532832979067633
NM_007220	CA5B	11238	Homo sapiens carbonic anhydrase VB, mitochondrial (CA5B), nuclear gene encoding mitochondrial protein, mRNA.	TR(1..6032)CDS(118..1071)	1.02357194073523	0	FALSE	FALSE	3	1	4	0	0	4	0	2	4	0	0	0	1	0	0	0	0	0	0	0	0	0	0	0	0	0	0	0	-0.0455566423199198	-0.166850425487909	2.59819206691428	2.5886252674171	0.753731453877061	0.228211790923628
NM_024817	THSD4	79875	Homo sapiens thrombospondin, type I, domain containing 4 (THSD4), mRNA.	TR(1..9145)CDS(80..3136)	1.02313107046948	0.335725746852467	FALSE	TRUE	1	0	1	1	2	0	0	1	1	0	1	0	1	3	0	0	1	0	0	0	1	1	0	0	1	1	0	1	-0.0167546114131012	0.159764487604618	2.49644319981904	2.83041859437893	0.601452751172533	0.00104612059423847
NM_052885	SLC2A13	114134	Homo sapiens solute carrier family 2 (facilitated glucose transporter), member 13 (SLC2A13), mRNA.	TR(1..7018)CDS(52..1998)	1.02017292651303	0.505927432696363	TRUE	FALSE	3	0	0	0	1	1	0	1	1	0	1	0	0	2	0	0	1	1	3	0	0	1	0	0	0	0	1	1	0.524286029138917	-0.0402323406198508	3.07260205336229	2.47162688967761	0.000121862545743188	0.0837268017942864
NM_153810	C10orf46	143384	Homo sapiens chromosome 10 open reading frame 46 (C10orf46), mRNA.	TR(1..6758)CDS(485..1594)	1.01566261816727	0.357414653392892	TRUE	TRUE	3	1	3	0	0	1	0	3	0	0	1	0	2	2	0	0	0	1	1	1	0	0	0	0	0	0	0	0	0.575267198340885	0.523059303823241	5.80746626747196	5.38510899258923	0.0574716392345107	0.0528373626294549
NM_138444	KCTD12	115207	Homo sapiens potassium channel tetramerisation domain containing 12 (KCTD12), mRNA.	TR(1..6255)CDS(258..1235)	1.01475656174456	0.0173696516256476	TRUE	TRUE	2	0	0	1	2	2	0	0	3	0	0	0	0	0	0	1	0	0	1	0	0	0	0	0	0	0	0	0	-0.998687424643953	-1.75081015847543	3.48287635639284	5.26350786465364	0.057517036418341	0.00309217382655263
NM_014959	CARD8	22900	Homo sapiens caspase recruitment domain family, member 8 (CARD8), mRNA.	TR(1..5248)CDS(314..1609)	1.01471487735962	0.0237244940051197	TRUE	TRUE	4	0	0	0	0	3	0	4	1	0	0	0	0	0	0	0	0	0	0	0	0	0	0	0	1	0	1	0	-0.120490169111	-0.0612367982888061	5.70355019312946	7.85636047213225	0.66120288154016	0.911239711270074
NM_152785	GCET2	257144	Homo sapiens germinal center expressed transcript 2 (GCET2), transcript variant 1, mRNA.	TR(1..3314)CDS(151..687)	1.01396282158128	0.0263190574928985	TRUE	FALSE	0	1	0	2	0	0	0	0	0	0	0	2	1	3	0	0	0	0	2	1	0	1	0	0	0	1	0	0	-0.441022588150537	0.00521561032083814	9.30108211285305	2.66899693230091	0.00331825692348035	0.716080833713427
NM_014553	TFCP2L1	29842	Homo sapiens transcription factor CP2-like 1 (TFCP2L1), mRNA.	TR(1..9306)CDS(94..1533)	1.01171041741990	0.00220464080362863	TRUE	FALSE	1	1	1	1	3	2	0	0	0	0	2	2	1	3	0	0	0	0	0	1	0	1	0	0	0	1	0	0	-0.0735647357491935	0.0604713522229485	3.72844400305075	2.40811579293478	0.303638374733526	0.63781357025276
NM_001077196	PDE11A	50940	Homo sapiens phosphodiesterase 11A (PDE11A), transcript variant 1, mRNA.	TR(1..7786)CDS(152..1621)	1.01147160063117	0.345357445048257	FALSE	FALSE	1	0	0	1	2	3	0	1	3	0	1	0	1	2	0	0	0	1	0	1	0	0	0	0	0	0	0	0	0.123808151845003	0.00153992786476998	2.29322222161542	2.2973157083403	0.999999999999951	0.27653703233828
NM_016530	RAB8B	51762	Homo sapiens RAB8B, member RAS oncogene family (RAB8B), mRNA.	TR(1..4877)CDS(97..720)	1.00934077592588	0.0124864996145642	TRUE	TRUE	2	0	0	1	2	1	0	2	1	0	0	0	0	1	0	0	0	0	1	0	0	1	0	0	0	0	0	0	-0.95312641944747	-0.15343518345093	6.70102476863535	8.7586802000533	0.000495434521577333	0.386092189336911
NM_032433	ZNF333	84449	Homo sapiens zinc finger protein 333 (ZNF333), mRNA.	TR(1..3767)CDS(135..2132)	1.00918677528151	0.0492307059916382	FALSE	FALSE	1	0	0	2	0	0	0	0	1	0	1	1	0	0	0	0	0	0	0	1	0	3	0	0	2	0	0	0	-0.0548150257458672	0.0377406754256292	2.29322222161542	2.29322222161542	0.99999999999992	1
NM_194247	HNRNPA3	220988	Homo sapiens heterogeneous nuclear ribonucleoprotein A3 (HNRNPA3), mRNA.	TR(1..5808)CDS(107..1243)	1.00839621934208	0.0556197064087715	TRUE	TRUE	3	0	3	0	1	0	0	0	4	0	0	0	3	0	0	0	0	0	0	0	0	0	1	0	0	0	0	0	-0.349273027382079	-1.9261655475985	9.3779613460658	7.77803055703629	0.166883430474653	0.000213406311531419
NM_003474	ADAM12	8038	Homo sapiens ADAM metallopeptidase domain 12 (ADAM12), transcript variant 1, mRNA.	TR(1..6093)CDS(414..3143)	1.0079698228211	0.0711300607810438	FALSE	FALSE	2	0	1	1	1	0	0	3	0	0	2	0	0	1	0	0	0	0	1	1	0	1	1	0	0	2	0	0	0.0144825689052457	-0.013698751185769	2.35306622404383	2.30405747081844	0.201374947140328	0.903711446177133
NM_003417	ZNF264	9422	Homo sapiens zinc finger protein 264 (ZNF264), mRNA.	TR(1..12171)CDS(414..2297)	1.00414470155283	0.108926218928127	FALSE	TRUE	1	0	0	1	4	7	0	0	3	0	4	1	1	1	0	0	0	0	0	0	0	8	0	0	0	0	0	1	0.00826300661207803	0.256851054347246	2.29988828382129	3.30181590612987	0.955600897451357	0.147201782126429
NM_020917	ZFP14	57677	Homo sapiens zinc finger protein 14 homolog (mouse) (ZFP14), mRNA.	TR(1..5659)CDS(94..1695)	1.0033223033749	0.0199453992452232	FALSE	FALSE	3	1	0	0	0	1	0	3	5	0	0	1	0	0	0	1	0	0	1	0	0	6	0	0	0	0	0	0	-0.141710033624953	0.0687108289087709	2.29330587446773	2.29598889524399	0.99999999999994	0.370113898415258
NM_005633	SOS1	6654	Homo sapiens son of sevenless homolog 1 (Drosophila) (SOS1), mRNA.	TR(1..8331)CDS(42..4043)	1.00285306456940	0.222794642746005	TRUE	TRUE	2	0	2	1	1	0	0	2	0	0	1	0	2	1	0	0	2	0	0	0	0	0	1	0	1	0	0	1	-0.0770462257563487	-0.498422881378694	5.19182567211757	5.86330555746813	0.248528399482823	0.0223998978683664
NM_152924	ABHD2	11057	Homo sapiens abhydrolase domain containing 2 (ABHD2), transcript variant 2, mRNA.	TR(1..8761)CDS(521..1798)	1.00048776519881	0.0137350048385729	TRUE	TRUE	0	0	1	2	6	2	0	1	2	0	0	1	2	1	0	0	0	0	1	0	0	1	0	0	0	1	0	0	-0.085533245020891	0.0442624692500279	3.66097982148308	5.51352929393295	0.387278800863112	0.364070242695402
NM_016575	NT5DC3	51559	Homo sapiens 5'-nucleotidase domain containing 3 (NT5DC3), transcript variant 2, mRNA.	TR(1..7028)CDS(77..1498)	0.999311628698657	0.000526844309690664	FALSE	TRUE	2	0	0	1	3	8	0	0	2	0	1	1	0	0	0	0	0	0	0	1	0	0	0	0	0	0	0	0	-0.0544775259650141	0.552051864910238	2.92311795615134	2.87041002025993	0.302300396262684	0.111956856822313
NM_001007097	NTRK2	4915	Homo sapiens neurotrophic tyrosine kinase, receptor, type 2 (NTRK2), transcript variant b, mRNA.	TR(1..7111)CDS(551..1984)	0.996077904641759	0.00531244328101268	FALSE	TRUE	1	2	1	1	1	1	0	1	2	0	2	0	2	2	0	1	0	0	0	0	0	0	0	0	0	0	0	0	0.0275253314208944	0.0567335216168541	2.29776333358229	2.30154180566461	0.675203094162176	0.241709251678039
NM_001527	HDAC2	3066	Homo sapiens histone deacetylase 2 (HDAC2), mRNA.	TR(1..6659)CDS(1..1749)	0.992892522892398	0	TRUE	TRUE	1	0	0	1	1	5	1	0	1	0	2	0	2	1	0	0	0	0	0	0	0	0	0	0	0	0	0	0	0.280793565466676	-0.160361121556113	7.36898275004755	7.64584903519464	0.640065254837958	0.305072289243439
NM_003913	PRPF4B	8899	Homo sapiens PRP4 pre-mRNA processing factor 4 homolog B (yeast) (PRPF4B), mRNA.	TR(1..7482)CDS(92..3115)	0.992086335308614	0.0676769147534065	TRUE	TRUE	1	0	0	1	1	0	0	1	1	0	1	0	1	3	0	0	0	0	1	0	0	0	1	0	0	0	0	0	-0.76804919470001	-0.939881497748918	8.25876928633174	8.42391455912416	0.195710527009711	0.183970266047348
NM_014155	ZBTB44	29068	Homo sapiens zinc finger and BTB domain containing 44 (ZBTB44), mRNA.	TR(1..9351)CDS(395..1756)	0.991528806660007	0.0560489976787008	TRUE	TRUE	2	2	2	1	1	1	0	2	0	0	0	1	1	1	0	0	0	0	0	0	0	1	1	0	0	0	0	0	0.306000303313344	-0.299350368300035	9.95768843298455	8.3581559791872	0.459792371651768	0.0761905513926477
NM_001127899	CLCN5	1184	Homo sapiens chloride channel 5 (CLCN5), transcript variant 1, mRNA.	TR(1..10108)CDS(642..3092)	0.990970409586714	0.376402180209122	TRUE	TRUE	1	1	0	1	1	1	0	1	0	0	3	1	1	3	0	0	1	1	1	1	0	0	0	0	0	0	0	0	-0.104532371593788	0.260809806601933	2.9143732065199	2.94334678728459	0.422996181880313	0.0605846177946701
NM_173473	C10orf104	119504	Homo sapiens chromosome 10 open reading frame 104 (C10orf104), mRNA.	TR(1..3277)CDS(119..451)	0.988787479400243	0.0125840526543256	TRUE	TRUE	0	0	0	2	0	3	1	1	2	0	0	0	1	0	0	0	0	0	1	1	0	0	0	0	0	0	0	0	-0.128423411653571	0.405108513731557	10.0760679775222	7.81050641576431	0.0542082183447296	0.01671752173219
NM_001077484	SLC38A1	81539	Homo sapiens solute carrier family 38, member 1 (SLC38A1), transcript variant 2, mRNA.	TR(1..8148)CDS(770..2233)	0.98843953057593	0.000526844309690664	TRUE	TRUE	0	1	0	2	2	2	0	1	1	0	0	1	1	2	0	0	0	0	0	1	0	0	0	0	0	0	0	0	1.12559381341357	0.465121240232694	9.33234277556033	8.81025146191893	1.04218563308746e-05	0.00255259633483317
NM_133496	SLC30A7	148867	Homo sapiens solute carrier family 30 (zinc transporter), member 7 (SLC30A7), mRNA.	TR(1..5862)CDS(142..1272)	0.987562132167869	1.65000690397626e-05	TRUE	TRUE	1	0	0	1	2	1	0	0	3	0	0	1	3	2	0	0	0	0	0	0	0	0	0	0	0	0	1	0	0.222275624994635	-1.13661488466832	5.4597075627763	6.45810636272171	0.177229833020675	7.71957872135305e-05
NM_016297	PCYOX1	51449	Homo sapiens prenylcysteine oxidase 1 (PCYOX1), mRNA.	TR(1..5377)CDS(67..1584)	0.985504834086016	0.0120572083446349	TRUE	TRUE	1	0	1	1	1	0	1	0	1	0	1	0	0	1	0	0	0	0	1	0	0	0	0	0	0	0	0	0	0.0568446831001906	-1.056343262182	5.48726181740516	7.31047967079603	0.378765627795094	0.00289336348366554
NM_001037293	PALM2	114299	Homo sapiens paralemmin 2 (PALM2), transcript variant 2, mRNA.	TR(1..9261)CDS(71..1210)	0.985385859903993	0.385908246300294	FALSE	FALSE	2	1	2	0	2	0	0	2	6	0	0	0	1	1	0	1	0	1	1	0	0	0	0	0	1	0	0	0	0.126467880284757	0.240180299508823	2.31188893963347	2.30246708773352	0.531585346774706	0.456812707830295
NM_052864	TIFA	92610	Homo sapiens TRAF-interacting protein with forkhead-associated domain (TIFA), mRNA.	TR(1..3090)CDS(283..837)	0.985226359236608	0.000526844309690664	TRUE	TRUE	2	0	0	1	0	1	0	2	1	0	0	0	0	1	0	0	0	0	0	1	0	0	0	0	0	0	0	0	-0.59303724727781	-0.198033573624535	8.39257143647663	5.26779437531441	0.000264385976775027	0.657266871465086
NM_012420	IFIT5	24138	Homo sapiens interferon-induced protein with tetratricopeptide repeats 5 (IFIT5), mRNA.	TR(1..4034)CDS(232..1680)	0.984270223656988	0.0676769147534065	FALSE	TRUE	2	0	0	1	0	0	0	1	1	0	0	0	0	1	0	0	0	0	1	0	0	0	1	0	0	0	0	0	0.0488650508570958	-0.34200471146857	2.30180281989443	3.18300372424565	1	8.70872566641884e-05
NM_006133	DAGLA	747	Homo sapiens diacylglycerol lipase, alpha (DAGLA), mRNA.	TR(1..5756)CDS(112..3240)	0.983722826629722	0.155930862973874	FALSE	FALSE	2	0	0	0	4	5	1	0	1	0	0	2	0	2	0	0	0	0	9	0	0	0	0	0	2	0	0	0	0.0314089993051517	-0.0303246918223051	2.29343298217018	2.59138744157718	0.999999999999992	1.07729423796527e-05
NM_182797	PLCB4	5332	Homo sapiens phospholipase C, beta 4 (PLCB4), transcript variant 2, mRNA.	TR(1..5509)CDS(137..3664)	0.98195587186799	0.141622408367446	FALSE	TRUE	0	0	1	2	0	1	0	1	3	0	0	0	0	1	0	1	0	0	2	1	0	1	2	0	0	0	0	0	0.0576838839850664	0.809962176248192	2.54724283604279	10.1644101118661	0.666600340331043	0.00917896407597846
NM_001007466	TULP4	56995	Homo sapiens tubby like protein 4 (TULP4), transcript variant 2, mRNA.	TR(1..8622)CDS(1358..3394)	0.981898266363799	0.364376235153195	TRUE	TRUE	3	2	0	0	1	2	0	2	2	0	1	0	1	1	0	0	0	1	1	1	0	0	0	1	0	0	0	0	-0.0412170498677793	-0.140460014955656	4.56853063962305	4.42880279176387	0.520418883253303	0.0173952696423534
NM_144993	TET3	200424	Homo sapiens tet oncogene family member 3 (TET3), mRNA.	TR(1..10983)CDS(1..4983)	0.981715028754989	0.00479920429140743	TRUE	TRUE	0	1	1	2	2	2	0	5	2	0	1	0	0	1	0	0	0	0	0	2	0	0	0	0	0	3	0	0	-0.143883638965758	-0.552511208274385	4.98287717171653	3.9476048250423	0.495197198191668	0.0596357480526561
NM_001098414	ZNF621	285268	Homo sapiens zinc finger protein 621 (ZNF621), transcript variant 2, mRNA.	TR(1..8051)CDS(217..1536)	0.981578686079239	0.0124864996145642	TRUE	TRUE	1	1	0	1	1	4	0	1	3	0	0	0	3	2	0	0	0	0	1	0	0	1	0	0	0	0	0	0	-0.359665217849904	-0.0975002454416986	3.93042213971429	4.42195970321184	0.377311281797457	0.962422317728952
NM_001077619	UBXN2B	137886	Homo sapiens UBX domain protein 2B (UBXN2B), mRNA.	TR(1..5088)CDS(123..1118)	0.979340176712845	0	TRUE	TRUE	2	0	2	1	1	2	0	0	0	0	0	0	2	1	0	0	0	0	0	0	0	0	0	0	0	0	0	0	-0.421852930266319	0.462942286977516	6.95314736611985	5.46940247727929	0.524958083991442	0.827714694631695
NM_002092	GRSF1	2926	Homo sapiens G-rich RNA sequence binding factor 1 (GRSF1), transcript variant 1, mRNA.	TR(1..6646)CDS(84..1526)	0.97766469601807	0.0361716250339047	TRUE	TRUE	2	2	1	1	1	3	0	1	2	0	0	0	1	0	0	0	0	0	3	0	0	0	0	0	0	0	0	0	0.40140494225441	0.0499909818782926	9.50450846729193	8.0373529696651	0.0018163503436662	0.229810667872073
NM_024632	SAP30L	79685	Homo sapiens SAP30-like (SAP30L), transcript variant 1, mRNA.	TR(1..6243)CDS(649..1200)	0.975017158624427	0.0120572083446349	TRUE	TRUE	0	0	1	2	0	1	0	1	2	0	2	1	1	1	0	0	0	0	1	0	0	0	0	0	0	0	0	0	0.376426011213753	-0.0551269898503092	6.25501098084985	6.29256781078203	0.1616918591495	0.576963487848319
NM_014805	EPM2AIP1	9852	Homo sapiens EPM2A (laforin) interacting protein 1 (EPM2AIP1), mRNA.	TR(1..7439)CDS(228..2051)	0.97239972661991	0.120811768659769	TRUE	TRUE	2	0	1	1	0	2	0	1	0	0	1	0	0	1	0	1	0	0	3	0	0	0	1	0	1	0	0	0	-0.523131941143628	0.0462852128709702	7.57122879606716	6.5235587107137	0.296611679337139	0.804545566096945
NM_002738	PRKCB	5579	Homo sapiens protein kinase C, beta (PRKCB), transcript variant 2, mRNA.	TR(1..8014)CDS(198..2219)	0.972046277772583	0.346937688502434	FALSE	FALSE	1	1	0	2	1	2	0	3	0	0	1	0	1	0	0	0	0	1	0	0	0	2	0	0	0	1	0	0	0.00770975144743774	-0.0156547008670824	2.29874971320239	2.29854037659002	0.64369271865331	0.335933427780193
NM_032866	CGNL1	84952	Homo sapiens cingulin-like 1 (CGNL1), mRNA.	TR(1..7235)CDS(77..3985)	0.96755362739544	0.0303829955499024	FALSE	TRUE	2	0	0	1	3	2	0	2	0	0	0	1	0	1	0	1	0	0	2	1	0	1	0	0	0	0	0	0	-0.0498516829884226	1.12011294960675	2.30159557905082	8.24263890907283	0.867908975568206	3.34872123217495e-06
NM_001106	ACVR2B	93	Homo sapiens activin A receptor, type IIB (ACVR2B), mRNA.	TR(1..11373)CDS(25..1563)	0.966074700154666	0.055685996159826	TRUE	TRUE	2	1	2	0	3	1	0	2	5	0	1	0	2	1	0	0	1	0	3	1	0	0	0	0	0	0	0	0	-0.00716616046798624	-0.106595397197199	5.74344814364147	4.49157986241132	0.314013916990314	0.159894971296179
XM_001723200	LOC152742	152742	PREDICTED: Homo sapiens hypothetical protein LOC152742 (LOC152742), mRNA.	TR(1..2323)CDS(149..466)	0.964375771993362	0.105491888768692	FALSE	FALSE	1	0	0	2	1	0	0	0	0	0	1	0	0	0	0	0	0	0	0	0	0	0	0	0	0	0	0	1	0.32446411512837	0.0687108289087709	2.31653602439227	2.29322222161542	0.183497891500571	1
NM_001134773	STX16	8675	Homo sapiens syntaxin 16 (STX16), transcript variant 4, mRNA.	TR(1..4897)CDS(736..1662)	0.963690005966078	0.00531244328101268	TRUE	TRUE	0	0	0	2	0	0	0	1	3	0	0	1	0	1	0	1	0	0	0	0	0	0	0	0	0	0	0	0	-0.3725987804169	-1.11546832210491	6.23863566357504	7.66817204723085	0.374762548944549	0.000549041674222514
NM_012095	AP3M1	26985	Homo sapiens adaptor-related protein complex 3, mu 1 subunit (AP3M1), transcript variant 2, mRNA.	TR(1..5144)CDS(318..1574)	0.96339560999742	0.0310612352299053	TRUE	TRUE	2	1	0	1	2	0	0	0	2	0	0	0	0	0	0	0	1	0	1	0	0	0	0	0	0	0	1	0	-0.226937756431846	0.142309056875477	7.77269127433513	6.63555978442692	0.264006893290043	0.454411154156484
NM_152624	DCP2	167227	Homo sapiens DCP2 decapping enzyme homolog (S. cerevisiae) (DCP2), mRNA.	TR(1..8947)CDS(199..1461)	0.96117012700132	0	TRUE	TRUE	2	1	1	1	0	3	0	3	2	0	0	0	2	0	0	0	0	0	0	0	0	0	0	0	0	0	0	0	-0.305034163342605	-0.699917615906204	7.11594433315911	5.47091461126117	0.0101461646307959	0.000496368857693315
NM_017919	STX17	55014	Homo sapiens syntaxin 17 (STX17), mRNA.	TR(1..6910)CDS(137..1045)	0.96009299091541	0.0120572083446349	TRUE	TRUE	2	0	0	1	2	3	0	1	2	0	0	0	0	0	0	0	0	0	1	0	0	0	0	0	0	0	0	0	0.166218495085378	-0.053244769637449	4.50858343588087	4.93019827472341	0.440328790585778	0.407960000917964
NM_016033	FAM82B	51115	Homo sapiens family with sequence similarity 82, member B (FAM82B), mRNA.	TR(1..3064)CDS(161..1105)	0.95868469554912	0.0120572083446349	TRUE	TRUE	1	1	0	2	0	2	0	0	0	0	1	0	0	0	0	0	0	0	1	0	0	0	0	0	0	0	0	0	0.217169155123365	-0.576281867417651	8.15394014313154	7.28148771086711	0.287549065702154	0.074666922733157
NM_001968	EIF4E	1977	Homo sapiens eukaryotic translation initiation factor 4E (EIF4E), transcript variant 1, mRNA.	TR(1..4749)CDS(1524..2177)	0.954358782711749	0.0194168180861599	TRUE	TRUE	3	0	1	0	0	1	0	0	2	0	0	1	1	1	0	0	1	0	0	0	0	1	0	0	0	0	0	0	-0.0914552964620648	-0.244276377497625	6.27365617902016	5.52051870630126	0.114342546607168	0.142395493167057
NM_033390	ZC3H12C	85463	Homo sapiens zinc finger CCCH-type containing 12C (ZC3H12C), mRNA.	TR(1..8807)CDS(52..2703)	0.953969149502494	0.00273148511331929	FALSE	TRUE	2	1	3	1	1	0	0	3	1	0	0	0	0	0	0	0	0	0	0	2	0	1	0	0	0	1	0	0	0.0226085448477063	-1.67151200544876	2.39124430204065	8.38201678601031	0.477103202423569	1.14262871927105e-07
NM_001031695	RBM9	23543	Homo sapiens RNA binding motif protein 9 (RBM9), transcript variant 1, mRNA.	TR(1..6997)CDS(366..1508)	0.95348312115306	0.0120572083446349	TRUE	TRUE	2	0	1	1	0	1	0	0	2	0	0	0	0	0	0	0	0	0	1	0	0	0	0	0	0	0	0	0	1.11074147657815	0.0780369357248197	8.5272186184683	9.7308371306527	0.000247615438442123	0.600362241382938
NM_001135669	XPR1	9213	Homo sapiens xenotropic and polytropic retrovirus receptor (XPR1), transcript variant 2, mRNA.	TR(1..8305)CDS(193..2088)	0.952546090916538	0.0202360320402393	TRUE	TRUE	3	1	0	0	1	3	0	0	2	0	0	0	1	1	0	0	1	0	0	0	0	0	0	0	0	1	0	0	0.0296216620873494	0.099225600426228	6.1289106891985	6.14548237343046	0.6741715796928	0.899850690468155
NM_020768	KCTD16	57528	Homo sapiens potassium channel tetramerisation domain containing 16 (KCTD16), mRNA.	TR(1..5183)CDS(630..1916)	0.952335063717767	0.0676769147534065	FALSE	FALSE	1	0	0	2	0	0	0	0	0	0	1	0	1	0	0	0	0	0	1	0	0	0	1	0	0	0	0	0	-0.00698901844532222	0.0447709520867691	2.29322222161542	2.29322222161542	0.99999999999992	1
NM_006178	NSF	4905	Homo sapiens N-ethylmaleimide-sensitive factor (NSF), mRNA.	TR(1..3983)CDS(105..2339)	0.952318563648727	0.0952383984975095	TRUE	TRUE	1	0	0	2	0	0	0	0	0	0	1	0	0	0	0	0	0	0	2	0	0	0	0	0	3	0	0	0	0.0512777070660755	0.202439710280685	8.6175827261461	9.03855237149278	0.142414241317295	0.0454925794781882
NM_002227	JAK1	3716	Homo sapiens Janus kinase 1 (a protein tyrosine kinase) (JAK1), mRNA.	TR(1..5053)CDS(250..3714)	0.948554232108498	1.09019429844456	TRUE	TRUE	1	0	1	2	0	1	0	1	0	0	0	0	0	0	0	0	1	3	3	1	0	0	0	0	0	0	1	0	0.500921946799981	-0.496603458584409	7.19815654514946	8.59580445384563	0.000591520579359566	0.0016105819278368
NM_001008781	FAT3	120114	Homo sapiens FAT tumor suppressor homolog 3 (Drosophila) (FAT3), mRNA.	TR(1..19048)CDS(18..13691)	0.948224230727702	2.07224135490462	FALSE	FALSE	1	1	0	2	1	1	0	4	0	0	0	0	0	0	0	2	4	5	2	4	0	4	2	0	5	3	3	0	0.061718021206693	0.0186934081219771	2.29407165758071	2.29322222161542	0.7132909033381	1
NM_019001	XRN1	54464	Homo sapiens 5'-3' exoribonuclease 1 (XRN1), transcript variant 1, mRNA.	TR(1..10092)CDS(68..5188)	0.941510439477891	0.715727836861212	TRUE	TRUE	2	1	1	1	1	1	0	3	1	0	1	1	2	0	1	0	0	1	0	2	0	1	0	0	1	1	1	1	-0.449524855518658	-0.256114815346977	6.65845058510425	5.5488887853282	0.0149201476792854	0.109251226274288
NM_018003	UACA	55075	Homo sapiens uveal autoantigen with coiled-coil domains and ankyrin repeats (UACA), transcript variant 1, mRNA.	TR(1..6873)CDS(105..4355)	0.93763089692928	0.137906998084545	FALSE	TRUE	0	1	3	2	0	0	0	2	1	0	1	0	1	1	0	0	1	0	1	0	0	3	0	0	0	0	5	1	0.00516076814817506	-0.852737632322906	2.31209864885209	7.38053382390928	0.978708934190742	0.0114107610490753
NM_014930	ZNF510	22869	Homo sapiens zinc finger protein 510 (ZNF510), mRNA.	TR(1..5154)CDS(190..2241)	0.93583846837675	0.0150622472341397	TRUE	TRUE	2	0	3	1	0	1	0	0	1	0	0	0	0	0	0	0	0	0	1	0	0	7	0	0	0	0	0	0	0.522265136580275	-0.513335644616376	5.07228916746438	4.07219669468291	0.601143786413612	0.553619158642617
NM_012405	ICMT	23463	Homo sapiens isoprenylcysteine carboxyl methyltransferase (ICMT), mRNA.	TR(1..4815)CDS(74..928)	0.932625007562532	0.0909243541308502	TRUE	TRUE	2	0	0	0	2	5	1	1	2	0	1	1	0	1	0	0	1	0	4	0	0	0	0	0	1	0	0	0	-0.225590831724933	-0.265533016174987	7.2874085932168	7.00271130680394	0.541651744273638	0.240321502567699
NM_007350	PHLDA1	22822	Homo sapiens pleckstrin homology-like domain, family A, member 1 (PHLDA1), mRNA.	TR(1..5913)CDS(36..1241)	0.932235084878382	0.0729905159340009	TRUE	TRUE	1	0	0	1	0	2	1	1	1	0	0	0	0	1	0	0	0	0	4	2	0	0	0	0	1	0	0	0	-0.0155723103314644	0.624237716674218	2.70366572143392	6.77763279076344	0.791362249547012	0.0913277406885468
NM_173829	SFRS12IP1	285672	Homo sapiens SFRS12-interacting protein 1 (SFRS12IP1), mRNA.	TR(1..6856)CDS(153..620)	0.932082531608487	0.0556197064087715	TRUE	TRUE	2	0	1	0	0	0	0	4	4	0	0	0	1	2	0	0	0	0	0	0	0	0	1	0	0	0	0	0	0.64270755273107	-0.622469038333312	7.43308737054636	7.178317340868	0.109365408297873	0.0812384456735459
NM_020778	ALPK3	57538	Homo sapiens alpha-kinase 3 (ALPK3), mRNA.	TR(1..10914)CDS(168..5891)	0.930194576340464	0.288707208011739	FALSE	FALSE	0	2	1	2	4	3	0	0	1	0	0	0	0	1	0	1	0	0	6	2	1	1	0	0	1	0	0	0	0.140754252991077	-0.013645998618286	2.29322222161542	2.2934919624689	0.99999999999992	0.903803908679048
NM_000430	PAFAH1B1	5048	Homo sapiens platelet-activating factor acetylhydrolase, isoform Ib, alpha subunit 45kDa (PAFAH1B1), mRNA.	TR(1..5614)CDS(569..1801)	0.929871232882264	0	TRUE	TRUE	1	0	2	1	1	0	0	0	3	0	1	0	0	1	0	0	0	0	0	0	0	0	0	0	0	0	0	0	0.353221551364363	-0.574663734487618	7.98076749333137	7.92380281807491	0.0223139415090328	0.00821634000474736
NM_001037582	SCD5	79966	Homo sapiens stearoyl-CoA desaturase 5 (SCD5), transcript variant 1, mRNA.	TR(1..3108)CDS(321..1313)	0.929664258332028	0.344830600738566	TRUE	TRUE	1	0	0	2	0	2	0	0	0	0	0	0	0	0	0	0	0	1	0	0	0	0	0	0	0	0	0	0	0.111310844926132	-0.849944680163011	5.08251553451554	5.59635698982646	0.825724324466354	0.0118452802781718
NM_001039591	USP9X	8239	Homo sapiens ubiquitin specific peptidase 9, X-linked (USP9X), transcript variant 4, mRNA.	TR(1..12353)CDS(634..8298)	0.92886964974406	0.77501316387087	TRUE	TRUE	1	0	0	0	2	2	1	3	1	0	0	0	1	4	3	1	2	0	1	2	0	4	0	0	0	0	3	0	0.292187542737979	0.0153054486791243	8.17062659440716	7.95352813196983	0.0121262284859267	0.109633553489769
NM_013357	PURG	29942	Homo sapiens purine-rich element binding protein G (PURG), transcript variant A, mRNA.	TR(1..1972)CDS(20..1063)	0.928650517248217	0.0237079939360799	FALSE	FALSE	2	0	0	1	0	0	0	1	0	0	0	0	0	1	0	0	0	0	0	0	0	0	0	0	1	0	0	0	0.0134810810276005	0.0245026439923757	2.3137882588013	2.3137882588013	1	1
NM_002336	LRP6	4040	Homo sapiens low density lipoprotein receptor-related protein 6 (LRP6), mRNA.	TR(1..10088)CDS(143..4984)	0.928221225978288	0.796440964055613	FALSE	TRUE	2	0	0	1	0	0	0	0	0	0	0	0	0	1	0	0	0	2	0	0	0	3	0	0	0	0	0	1	-0.00178351124690387	0.197891550653245	2.86650755597569	5.75718452754328	0.687439222070741	0.140730674448252
NM_001128610	USP8	9101	Homo sapiens ubiquitin specific peptidase 8 (USP8), transcript variant 2, mRNA.	TR(1..5704)CDS(339..3695)	0.927848382312968	0.0319033177007241	TRUE	TRUE	3	0	0	0	0	0	0	0	0	0	0	0	1	2	0	0	1	0	1	0	0	2	0	0	0	0	0	0	-0.35783055865773	-0.226640467771107	7.52816695371712	7.60086297009633	0.00942397273988454	0.103194461292368
NM_130837	OPA1	4976	Homo sapiens optic atrophy 1 (autosomal dominant) (OPA1), nuclear gene encoding mitochondrial protein, transcript variant 8, mRNA.	TR(1..6029)CDS(56..3103)	0.927013536714535	0.263103153510563	TRUE	TRUE	2	0	0	1	0	0	0	0	1	0	2	1	0	0	1	0	0	0	0	0	0	1	0	0	1	0	1	0	0.205464253985267	-0.934123592137272	8.38375238585046	6.71725237064447	0.268434223315944	0.000807872954450684
NM_005188	CBL	867	Homo sapiens Cas-Br-M (murine) ecotropic retroviral transforming sequence (CBL), mRNA.	TR(1..11242)CDS(139..2859)	0.926469613386014	0.0124864996145642	TRUE	TRUE	2	1	0	0	1	1	0	1	2	0	0	2	2	3	0	0	0	0	1	0	0	1	0	0	0	0	0	0	-0.283223848450833	-0.574305563119884	4.53647570139085	4.91570217265081	0.00666881436585313	0.000128785690876634
NM_024776	SGK269	79834	Homo sapiens NKF3 kinase family member (SGK269), mRNA.	TR(1..11576)CDS(309..5549)	0.918970766219785	0.397988323161668	FALSE	TRUE	0	0	0	1	3	0	1	1	4	0	1	0	0	1	0	1	0	1	0	0	0	1	0	0	2	0	0	0	-0.0632742822927948	-0.536505160336441	4.04128992332864	5.50312458128371	0.0422253551167294	0.000187737410283893
NM_024770	METTL8	79828	Homo sapiens methyltransferase like 8 (METTL8), mRNA.	TR(1..8154)CDS(142..1365)	0.913988903269358	0.0049940208960348	TRUE	TRUE	0	1	2	2	1	4	0	0	3	0	0	0	1	0	0	0	0	0	0	0	0	0	0	0	0	4	0	0	0.541135562712211	0.0765822276081201	4.9478499723032	4.55783895192308	0.03781181367644	0.967688414063505
NM_002214	ITGB8	3696	Homo sapiens integrin, beta 8 (ITGB8), mRNA.	TR(1..8787)CDS(706..3015)	0.910389861894422	0.0531044590423418	FALSE	TRUE	3	0	1	0	1	1	0	2	1	0	0	0	0	1	0	3	0	0	1	1	0	2	0	0	1	0	1	0	0.0686753582481668	-0.0609020798154222	2.3062759684154	2.98662018993015	0.931303133620898	0.84426174792148
NM_006731	FKTN	2218	Homo sapiens fukutin (FKTN), transcript variant 2, mRNA.	TR(1..7364)CDS(125..1510)	0.910349914358852	0.161111595177464	TRUE	TRUE	2	0	1	1	1	1	0	1	1	0	0	0	0	0	0	0	0	0	0	0	0	0	1	0	0	0	0	1	-1.27338551713643	0.368824143378011	4.80517059260793	5.31839561496255	0.0697017818051783	0.814949646077966
NM_001146	ANGPT1	284	Homo sapiens angiopoietin 1 (ANGPT1), mRNA.	TR(1..4338)CDS(469..1965)	0.909393778779232	0.0120572083446349	FALSE	TRUE	2	0	1	1	1	0	0	0	1	0	0	0	0	0	0	0	0	0	1	0	0	0	0	0	0	0	0	0	-0.43234567393444	-0.747066011355993	3.09234272670052	5.74333979055343	0.319340286053946	0.0184173511976649
NM_003342	UBE2G1	7326	Homo sapiens ubiquitin-conjugating enzyme E2G 1 (UBC7 homolog, yeast) (UBE2G1), mRNA.	TR(1..4208)CDS(359..871)	0.908516669846066	0.344830600738566	TRUE	TRUE	1	0	0	1	0	0	0	0	2	0	0	2	1	2	0	0	0	1	0	0	0	0	0	0	0	0	0	0	0.0152249036287476	-0.132626952830346	10.5834174096659	9.04068086521512	0.907477355292926	0.158397640900879
NM_001127696	ATXN3	4287	Homo sapiens ataxin 3 (ATXN3), transcript variant 3, mRNA.	TR(1..6878)CDS(70..1110)	0.906525950990163	0.238949368235514	TRUE	TRUE	0	0	0	1	1	3	0	2	6	0	0	2	0	2	1	0	0	0	0	0	0	0	0	0	0	0	0	0	-0.110884148826414	-0.421512960500001	5.63224250603773	5.23959912724788	0.339625196762978	0.00703685323762653
XM_001717968	FLJ31306	379025	PREDICTED: Homo sapiens hypothetical protein FLJ31306 (FLJ31306), mRNA.	TR(1..3094)CDS(1..1071)	0.90636326609893	0.0120572083446349	TRUE	TRUE	1	0	0	1	0	1	1	0	2	0	1	1	0	0	0	0	0	0	1	0	0	0	0	0	0	0	0	0	-1.87512817196427	-2.05819005886402	7.61464266892013	8.20508682957253	0.0163611759311563	0.0152904500726628
NM_006769	LMO4	8543	Homo sapiens LIM domain only 4 (LMO4), mRNA.	TR(1..5415)CDS(781..1278)	0.902990304617327	0.000526844309690664	TRUE	TRUE	2	0	0	1	2	1	0	0	1	0	0	0	0	0	0	0	0	0	0	1	0	0	0	0	0	0	0	0	-0.079831491919313	-0.0164571667531325	3.8568503238244	3.29342396568288	0.519928599223613	0.790110128726456
NM_198273	LYSMD3	116068	Homo sapiens LysM, putative peptidoglycan-binding, domain containing 3 (LYSMD3), mRNA.	TR(1..4261)CDS(149..1069)	0.901250849970662	0	TRUE	TRUE	0	0	2	2	1	0	0	1	1	0	0	0	1	1	0	0	0	0	0	0	0	0	0	0	0	0	0	0	-0.0441894711692188	0.0262885619222193	8.57757321908366	8.2515424726399	0.127365248558953	0.904759886329909
NM_014021	SSX2IP	117178	Homo sapiens synovial sarcoma, X breakpoint 2 interacting protein (SSX2IP), mRNA.	TR(1..5658)CDS(267..2111)	0.900815479727928	0.0130133439242548	TRUE	TRUE	1	0	0	1	0	1	0	0	0	0	0	0	2	3	0	0	0	0	1	1	0	1	0	0	0	0	0	0	0.23235651646915	0.06231480880829	5.96895708949569	2.72569091283798	0.478500518674907	0.373835486082776
NM_021255	PELI2	57161	Homo sapiens pellino homolog 2 (Drosophila) (PELI2), mRNA.	TR(1..5755)CDS(287..1549)	0.900415714897333	0.00531244328101268	TRUE	FALSE	1	0	2	1	1	0	0	0	1	0	0	0	0	2	0	1	0	0	0	0	0	0	0	0	0	0	0	0	-0.0688099801791501	0.106679264379698	3.41325106118995	2.36168859715461	0.0227744891369861	0.669319242642322
NM_001037954	DIXDC1	85458	Homo sapiens DIX domain containing 1 (DIXDC1), transcript variant 1, mRNA.	TR(1..5899)CDS(298..2349)	0.899655264347027	0.0440580790851204	FALSE	TRUE	2	0	1	1	0	2	0	0	1	0	0	1	1	0	0	0	1	0	2	1	0	1	0	0	0	0	0	0	0.0512212474112782	-0.368370740689358	3.21078601854809	4.87698773127348	0.784800382031323	0.028195303557927
NM_001102396	SIKE	80143	Homo sapiens suppressor of IKK epsilon (SIKE), transcript variant 1, mRNA.	TR(1..5519)CDS(81..716)	0.898819550323908	0.0120572083446349	TRUE	TRUE	2	0	1	1	0	2	0	1	1	0	0	0	0	0	0	0	0	0	1	0	0	0	0	0	0	0	0	0	-0.171135784995984	-0.794689642404413	4.58471056954451	4.21861427896204	0.0824420445886435	0.00238772528866921
NM_004586	RPS6KA3	6197	Homo sapiens ribosomal protein S6 kinase, 90kDa, polypeptide 3 (RPS6KA3), mRNA.	TR(1..7723)CDS(1..2223)	0.897946204564382	0.0012485052240087	TRUE	TRUE	2	2	2	0	2	1	0	2	2	0	1	0	1	2	0	0	0	0	0	0	0	0	0	0	0	1	0	0	0.230347799357369	-0.252461920336534	8.46820778914051	10.0073276316435	0.523004758387255	0.386009404035556
NM_176823	S100A7A	338324	Homo sapiens S100 calcium binding protein A7A (S100A7A), mRNA.	TR(1..4279)CDS(58..363)	0.8968988843927	0.0125840526543256	FALSE	FALSE	2	0	2	1	1	0	0	1	0	0	1	0	0	0	0	0	0	0	1	1	0	0	0	0	0	0	0	0	0.0275029887064881	0.0580252486320184	2.29322222161542	2.29322222161542	0.99999999999992	1
NM_014997	KLHDC10	23008	Homo sapiens kelch domain containing 10 (KLHDC10), mRNA.	TR(1..4488)CDS(136..1464)	0.895876459062026	0.000956135579619925	TRUE	TRUE	3	0	1	0	0	1	0	2	2	0	2	0	0	0	0	0	0	0	0	1	0	1	0	0	0	0	0	0	-0.376906243600098	-0.0638780851024621	3.58086704802842	3.42811554885109	0.0079228716573603	0.115710777935307
NM_177532	RASSF6	166824	Homo sapiens Ras association (RalGDS/AF-6) domain family member 6 (RASSF6), transcript variant 1, mRNA.	TR(1..4268)CDS(165..1178)	0.893366422243714	0	TRUE	FALSE	1	0	0	1	1	0	1	1	2	0	0	0	0	0	0	0	0	0	0	0	0	0	0	0	0	0	0	0	-0.192730543369293	0.0687108289087709	7.03552343598424	2.3494422167644	0.578217659718645	0.864935264863747
NM_020746	VISA	57506	Homo sapiens virus-induced signaling adapter (VISA), nuclear gene encoding mitochondrial protein, mRNA.	TR(1..11760)CDS(170..1792)	0.893210974224866	0.0133057135686436	TRUE	TRUE	1	0	3	0	2	9	0	0	6	0	1	0	2	2	0	0	0	0	1	0	0	0	0	0	0	1	0	0	-0.125388915637498	-0.538225092949948	6.01506128119715	6.54251289280306	0.46324620209745	0.017760389404829
NM_173511	FAM117B	150864	Homo sapiens family with sequence similarity 117, member B (FAM117B), mRNA.	TR(1..5463)CDS(433..1470)	0.891061623126265	0.0793277003448514	TRUE	TRUE	2	0	1	1	0	2	0	2	0	0	2	0	1	0	0	0	0	0	0	0	0	0	1	0	1	0	0	0	0.134512372141107	-0.324681583145628	4.7749760159571	2.57337474997529	0.300079747188406	0.137906228114905
NM_004288	CYTIP	9595	Homo sapiens cytohesin 1 interacting protein (CYTIP), mRNA.	TR(1..2282)CDS(73..1152)	0.890406251963002	0	TRUE	FALSE	2	0	0	1	1	0	0	0	1	0	0	0	0	0	0	0	0	0	0	0	0	0	0	0	0	0	0	0	0.556436816659774	0.216967650235434	9.12818843282812	2.52853154680332	0.203552441934128	0.592402865696919
NM_001098532	RAPGEF3	10411	Homo sapiens Rap guanine nucleotide exchange factor (GEF) 3 (RAPGEF3), transcript variant 3, mRNA.	TR(1..6003)CDS(441..3086)	0.889699064793455	0.431533252994401	FALSE	FALSE	0	0	0	2	1	6	0	0	1	0	1	0	0	1	0	0	0	1	7	2	0	0	0	0	0	1	0	0	-0.0323447045254504	0.167597873444087	2.90946354275722	3.08275842368531	0.717170719430652	0.353473329537715
NM_014864	FAM20B	9917	Homo sapiens family with sequence similarity 20, member B (FAM20B), mRNA.	TR(1..5950)CDS(294..1523)	0.889564169492183	0.186387385147217	TRUE	TRUE	3	0	0	0	3	3	0	0	2	0	1	0	1	0	0	0	0	0	0	1	1	0	0	0	0	0	0	0	-0.229430814625013	-0.145737797197874	7.19591665443752	8.20800035021331	0.37983464970096	0.142037105707461
NM_001080467	MYO5B	4645	Homo sapiens myosin VB (MYO5B), mRNA.	TR(1..9508)CDS(222..5768)	0.889253562929382	1.10756395007021	FALSE	TRUE	0	1	1	2	1	0	0	2	1	0	0	1	1	1	0	1	1	3	4	1	0	0	0	0	0	0	1	0	0.240508596153267	0.557163905518629	2.75962641202094	4.4282294915393	0.000875397373940215	0.00198114649151245
NM_018482	ASAP1	50807	Homo sapiens ArfGAP with SH3 domain, ankyrin repeat and PH domain 1 (ASAP1), mRNA.	TR(1..6042)CDS(29..3418)	0.887635398263903	0.112261838148217	TRUE	TRUE	1	0	0	1	1	0	1	1	0	0	0	0	1	1	0	0	1	0	3	2	0	1	1	0	0	0	0	0	0.638885525989638	-0.121650760116351	6.07244961178486	9.55636094361413	0.0232316438931884	0.421940053340527
NM_033224	PURB	5814	Homo sapiens purine-rich element binding protein B (PURB), mRNA.	TR(1..9074)CDS(14..952)	0.886964395456286	0.000526844309690664	TRUE	TRUE	2	1	0	0	1	2	0	3	7	0	0	0	1	0	0	0	0	0	0	1	0	0	0	0	0	0	0	0	-0.147240945497583	-0.461631661302956	5.32533270912338	5.32462524737756	0.161984283345172	0.0942067744110736
NM_020841	OSBPL8	114882	Homo sapiens oxysterol binding protein-like 8 (OSBPL8), transcript variant 1, mRNA.	TR(1..7259)CDS(481..3150)	0.886658420491812	0.299881517925299	TRUE	TRUE	2	2	1	0	0	0	0	3	3	0	0	0	1	2	1	1	0	0	0	0	0	0	1	0	0	0	0	0	0.267213679221782	-0.262041424707088	5.95662326555707	6.93765638473297	0.0456618153016366	0.533862352951482
NM_022739	SMURF2	64750	Homo sapiens SMAD specific E3 ubiquitin protein ligase 2 (SMURF2), mRNA.	TR(1..3866)CDS(389..2635)	0.884428884847176	0.25154992095888	TRUE	TRUE	2	0	2	1	0	0	0	0	0	0	1	0	1	0	1	0	0	0	1	1	0	0	0	0	0	0	1	0	-0.487528771519467	-0.131573545814344	7.97229874947425	12.4766097128017	0.00296053146657848	0.0709569147343301
NM_006256	PKN2	5586	Homo sapiens protein kinase N2 (PKN2), mRNA.	TR(1..6104)CDS(343..3297)	0.88381548754375	0.113011578127393	TRUE	TRUE	3	1	0	0	0	1	0	0	1	0	0	0	1	1	0	0	3	0	0	0	0	1	1	0	0	0	0	0	-0.0547760864542044	-1.61373441641793	7.61670705495753	8.56703100501323	0.702400847640134	0.000879297260421289
NM_181265	WDR17	116966	Homo sapiens WD repeat domain 17 (WDR17), transcript variant 2, mRNA.	TR(1..7255)CDS(106..4002)	0.881838663482829	0.204740382992655	FALSE	TRUE	1	0	1	1	0	1	0	1	5	0	0	0	1	0	0	0	1	0	2	1	0	0	1	0	0	0	0	1	-0.0357456923940792	0.146329094198615	2.34272593469862	2.38988012474884	0.399420160431849	0.053263416709549
XM_001720588	LOC100128403	100128403	PREDICTED: Homo sapiens hypothetical protein LOC100128403 (LOC100128403), mRNA.	TR(1..8783)CDS(4039..4425)	0.881767742133447	0	FALSE	FALSE	1	0	0	1	0	2	0	2	3	0	1	0	1	1	0	0	0	0	0	0	0	0	0	0	0	0	0	0	0.0231294160654262	-0.05758018719163	2.29322222161542	2.29322222161542	0.99999999999992	1
NM_175737	KLB	152831	Homo sapiens klotho beta (KLB), mRNA.	TR(1..6079)CDS(98..3232)	0.880866027834169	0.856112161100885	FALSE	FALSE	1	0	1	1	0	0	0	0	5	0	0	0	0	0	0	0	1	1	1	1	2	0	0	0	0	2	0	1	0.00601446018463544	0.0199488167048213	2.29524457014554	2.29397143378683	0.455280184300626	0.778909830233424
NM_015092	SMG1	23049	Homo sapiens PI-3-kinase-related kinase SMG-1 (SMG1), mRNA.	TR(1..15739)CDS(24..11009)	0.880487394670941	1.81070483952814	TRUE	TRUE	2	1	1	0	0	0	0	1	3	0	0	0	1	2	3	1	3	2	4	3	0	4	1	0	1	0	5	2	-0.758361753592975	-2.15374326434536	6.96372071710712	7.33081598640605	0.0131964018153023	9.27435537142381e-06
NM_003966	SEMA5A	9037	Homo sapiens sema domain, seven thrombospondin repeats (type 1 and type 1-like), transmembrane domain (TM) and short cytoplasmic domain, (semaphorin) 5A (SEMA5A), mRNA.	TR(1..11825)CDS(713..3937)	0.880467710378051	0.292586461085456	FALSE	FALSE	1	2	2	1	3	0	0	2	1	0	2	2	2	1	1	0	1	0	0	2	0	1	0	1	1	2	0	0	-0.02123455362165	-0.0138411336819428	2.29322222161542	2.29322222161542	0.99999999999992	1
NM_015394	ZNF10	7556	Homo sapiens zinc finger protein 10 (ZNF10), mRNA.	TR(1..4417)CDS(187..1908)	0.878892387997097	0.0150622472341397	TRUE	FALSE	2	0	0	1	0	1	0	0	1	0	0	0	1	0	0	0	0	0	1	0	0	7	0	0	0	0	0	0	0.221770405664541	0.0277325923589322	2.83538574256026	2.40052330489503	0.185205707015948	0.974525769526524
NM_172250	MMAA	166785	Homo sapiens methylmalonic aciduria (cobalamin deficiency) cblA type (MMAA), nuclear gene encoding mitochondrial protein, mRNA.	TR(1..5943)CDS(86..1342)	0.878794834957336	0.117549097113327	TRUE	TRUE	2	0	0	1	0	0	0	1	1	0	0	0	1	0	0	0	0	0	1	0	0	0	0	0	0	0	0	1	0.61912129660621	0.148445197073462	3.88111368062257	2.76443842423165	0.007563212610182	0.865311368305703
NM_003238	TGFB2	7042	Homo sapiens transforming growth factor, beta 2 (TGFB2), transcript variant 2, mRNA.	TR(1..5167)CDS(654..1898)	0.876397403873348	0	FALSE	TRUE	1	0	0	1	0	0	1	0	0	0	0	1	1	1	0	0	0	0	0	0	0	0	0	0	0	0	0	0	0.0510903643651428	0.278071340066033	2.62782362710669	3.38740212314253	0.616252802842097	0.0145218537384573
NM_001039840	CHIC1	53344	Homo sapiens cysteine-rich hydrophobic domain 1 (CHIC1), mRNA.	TR(1..6909)CDS(138..812)	0.87137501443756	0.0486809931652082	FALSE	TRUE	3	1	2	0	0	0	0	0	2	0	0	0	0	0	0	0	0	0	2	0	0	2	0	0	1	0	0	0	0.126004051632883	-9.80683925594986e-05	2.65993066203807	2.97020429188017	0.951636005408148	0.0320572208437761
NM_173529	C18orf54	162681	Homo sapiens chromosome 18 open reading frame 54 (C18orf54), mRNA.	TR(1..5023)CDS(117..1235)	0.870793748847528	0.000429291269929261	TRUE	TRUE	3	1	1	0	0	0	0	1	0	0	1	0	1	1	0	0	0	0	0	0	0	1	0	0	0	0	0	0	-0.501127622816753	-0.37218211636641	5.21418971494904	4.45055085332266	0.0296767716323895	0.0633581861302815
NM_173359	EIF4E3	317649	Homo sapiens eukaryotic translation initiation factor 4E family member 3 (EIF4E3), transcript variant 2, mRNA.	TR(1..6185)CDS(421..777)	0.870306273123616	0.344830600738566	FALSE	FALSE	1	1	0	1	1	4	0	1	1	0	0	0	1	2	0	0	0	1	0	0	0	0	0	0	0	0	0	0	0.0811548640575803	0.0348969836970891	2.30359767520156	2.29322512296686	0.425633209353789	0.999584056258024
XM_001725455	LOC100130357	100130357	PREDICTED: Homo sapiens similar to hCG2038897 (LOC100130357), mRNA.	TR(1..2553)CDS(179..640)	0.870287167780518	0.0125840526543256	FALSE	FALSE	0	0	1	2	0	1	0	0	1	0	0	0	0	1	0	0	0	0	1	1	0	0	0	0	0	0	0	0	-0.0109201874340139	-0.0285965884384151	2.29322222161542	2.29322222161542	0.99999999999992	1
NM_001130140	ERAP2	64167	Homo sapiens endoplasmic reticulum aminopeptidase 2 (ERAP2), transcript variant 2, mRNA.	TR(1..5254)CDS(274..3156)	0.869370979736468	0.307484865528779	TRUE	TRUE	1	0	1	1	0	0	0	0	1	0	0	0	0	2	1	0	0	0	1	0	0	2	1	0	0	0	0	0	-0.517778802237967	-0.735461934889827	5.76435079959667	4.33270452350896	0.0423344039886027	0.00128651857656658
NM_199355	ADAMTS18	170692	Homo sapiens ADAM metallopeptidase with thrombospondin type 1 motif, 18 (ADAMTS18), mRNA.	TR(1..5930)CDS(420..4085)	0.868158948349284	0.765224570281755	FALSE	TRUE	0	1	0	2	1	0	0	0	1	0	0	0	1	1	0	0	1	2	0	1	0	1	1	0	0	0	0	0	-0.0712380019475895	-0.256236832724998	2.30934033526722	2.503725883993	0.98675275707848	0.012088045391468
NM_022753	S100PBP	64766	Homo sapiens S100P binding protein (S100PBP), transcript variant 1, mRNA.	TR(1..4317)CDS(235..1461)	0.866453941215175	0.263905867395603	TRUE	TRUE	3	0	1	0	0	1	0	2	0	0	1	0	2	1	1	0	0	0	0	0	0	0	0	0	1	1	0	0	-0.517174396131277	-0.284105408349682	7.75789292366584	6.85882603645118	0.118928203774158	0.452027335418989
NM_001113511	ARHGEF7	8874	Homo sapiens Rho guanine nucleotide exchange factor (GEF) 7 (ARHGEF7), transcript variant 3, mRNA.	TR(1..5525)CDS(251..2662)	0.861133682111986	1.13858552723944	TRUE	TRUE	2	0	2	1	0	0	0	1	0	0	0	0	0	0	1	0	0	2	2	0	1	0	0	0	0	0	0	0	0.499974380688947	-0.129363249361848	5.2040107074301	4.6653566619729	0.011082716185809	0.585821679173354
NM_020122	KCMF1	56888	Homo sapiens potassium channel modulatory factor 1 (KCMF1), mRNA.	TR(1..7555)CDS(345..1490)	0.859263963762375	0	TRUE	TRUE	0	0	2	1	1	2	0	1	6	0	1	0	0	1	0	0	0	0	0	0	0	0	0	0	0	0	0	0	-0.124293724517029	0.062773106434823	5.74951954611445	5.662856712063	0.261306787817264	0.360979524814182
NM_016260	IKZF2	22807	Homo sapiens IKAROS family zinc finger 2 (Helios) (IKZF2), transcript variant 1, mRNA.	TR(1..9443)CDS(170..1750)	0.858429697113733	0.0245437079591991	TRUE	FALSE	2	0	3	0	2	0	0	5	3	0	1	1	0	1	0	0	0	0	2	0	0	1	0	0	0	0	0	0	0.568734507379137	0.0292047751166522	4.69639913483684	2.31285749943648	1.62108117057495e-05	0.650340591497
NM_022048	CSNK1G1	53944	Homo sapiens casein kinase 1, gamma 1 (CSNK1G1), mRNA.	TR(1..8163)CDS(481..1749)	0.857128507458755	0.0357652022807148	TRUE	TRUE	1	0	2	1	2	2	0	1	1	0	2	1	0	1	0	0	0	0	1	0	0	0	0	0	1	0	0	0	-0.0408259017042347	-0.64716132646063	5.43836895643704	6.04392362036885	0.85648851469469	0.066641066708694
NM_153442	GPR26	2849	Homo sapiens G protein-coupled receptor 26 (GPR26), mRNA.	TR(1..7514)CDS(54..1067)	0.856463294149047	0.0241144166892698	FALSE	FALSE	0	1	2	2	3	2	0	0	1	1	1	0	0	0	0	0	0	0	2	0	0	0	0	0	0	0	0	0	-0.576764782344445	0.912013369905227	2.36689161349398	2.46807597986615	0.999987420391967	0.155918957012019
NM_007114	TMF1	7110	Homo sapiens TATA element modulatory factor 1 (TMF1), mRNA.	TR(1..6895)CDS(248..3529)	0.856170924504658	0.0549918353605743	TRUE	TRUE	2	0	0	0	0	0	0	1	3	0	0	0	0	2	0	2	1	0	2	0	0	0	0	0	0	1	1	0	-0.227678012368395	-0.74632214629216	6.8885096447986	7.47032584808191	0.110181466573901	0.0135202576328917
NM_003242	TGFBR2	7048	Homo sapiens transforming growth factor, beta receptor II (70/80kDa) (TGFBR2), transcript variant 2, mRNA.	TR(1..4629)CDS(383..2086)	0.855630764349777	0.0136377412737069	TRUE	TRUE	2	0	0	0	0	0	1	3	3	0	1	0	1	0	0	0	0	0	1	3	0	0	0	0	0	0	0	0	0.794036017269253	-0.503284519403167	4.94808956412641	7.55775806627002	0.0066497991851676	0.00549804301036504
NM_005156	ROD1	9991	Homo sapiens ROD1 regulator of differentiation 1 (S. pombe) (ROD1), mRNA.	TR(1..7230)CDS(156..1814)	0.8536067558809	0.71545341466034	TRUE	TRUE	1	0	2	1	1	1	0	3	2	0	0	1	0	1	0	0	0	2	2	0	0	1	0	0	0	1	0	0	-0.223693247619015	-0.558373457096681	7.00351755416125	6.92407710124798	0.0440707603111669	1.14948473656381e-05
NM_175854	PAN3	255967	Homo sapiens PAN3 polyA specific ribonuclease subunit homolog (S. cerevisiae) (PAN3), mRNA.	TR(1..4877)CDS(1..2064)	0.852998279650696	0.181364127286743	TRUE	TRUE	2	1	0	1	0	0	0	0	0	0	1	1	0	0	0	0	1	0	0	0	0	0	1	0	0	1	1	1	-0.261313954569295	-0.239335717297254	6.39885637594477	5.42152230993849	0.00171497130882666	0.00139311451641869
NM_015659	RSL1D1	26156	Homo sapiens ribosomal L1 domain containing 1 (RSL1D1), mRNA.	TR(1..5137)CDS(74..1546)	0.852846015855698	0.0746072332250022	TRUE	TRUE	0	0	0	1	0	1	0	1	3	0	1	0	1	3	0	0	1	0	0	0	0	0	1	0	0	0	0	0	0.391581853635432	-0.0739547121711209	8.62198500173291	7.68808976403731	0.0149147084415527	0.982892583299732
NM_015393	DKFZP564O0823	25849	Homo sapiens DKFZP564O0823 protein (DKFZP564O0823), mRNA.	TR(1..5044)CDS(241..1173)	0.852791594575356	0.0241309167583096	FALSE	FALSE	1	1	1	1	0	1	0	0	2	0	1	3	0	1	0	0	0	0	2	0	0	0	0	0	0	0	1	0	-0.0312332805559501	-0.0275750030936129	2.29322222161542	2.29507204468355	0.99999999999993	0.50705240369761
NM_003764	STX11	8676	Homo sapiens syntaxin 11 (STX11), mRNA.	TR(1..5509)CDS(193..1056)	0.851826485273978	0.0195456344146282	FALSE	TRUE	0	0	0	2	0	2	0	0	1	0	0	0	0	1	0	0	0	0	1	1	0	0	0	1	0	0	0	0	0.214367837739858	0.605547908391919	2.7464604241658	2.97154932667167	0.110286514597241	0.00269289245365795
NM_198794	MAP4K5	11183	Homo sapiens mitogen-activated protein kinase kinase kinase kinase 5 (MAP4K5), transcript variant 2, mRNA.	TR(1..4421)CDS(369..2909)	0.851242614409887	0.0120572083446349	TRUE	TRUE	2	0	0	0	0	0	0	0	1	0	0	1	0	3	0	0	0	0	1	0	0	0	0	0	0	0	0	0	-0.670754192786218	-0.595909299199298	6.23384214586541	8.00833277793838	0.216539135081786	0.274107439667926
NM_001080392	KIAA1147	57189	Homo sapiens KIAA1147 (KIAA1147), mRNA.	TR(1..7296)CDS(1..1368)	0.850630085531147	0.0849501712388744	TRUE	TRUE	1	1	0	1	2	2	0	1	0	0	1	1	0	2	0	0	0	0	5	1	0	1	0	0	1	0	0	0	0.707441963963051	0.0750147628441917	6.34190123593746	4.16602902693785	0.015374146243399	0.539525415326461
NM_001098402	ZNF295	49854	Homo sapiens zinc finger protein 295 (ZNF295), transcript variant 1, mRNA.	TR(1..7479)CDS(215..3415)	0.850170688872093	0.0257922131832078	TRUE	TRUE	2	0	2	0	1	0	0	0	2	0	0	0	1	2	0	0	0	0	2	0	0	1	0	0	0	1	0	0	-0.584702919919322	-0.253414970590513	7.95999879405987	7.48501039791248	0.000232215524033476	0.00535411753704531
NM_018364	RSBN1	54665	Homo sapiens round spermatid basic protein 1 (RSBN1), mRNA.	TR(1..6604)CDS(37..2445)	0.849699423742326	0.567871586620586	TRUE	TRUE	1	0	3	1	0	0	0	1	1	0	2	0	0	1	0	0	0	1	1	0	0	0	0	0	0	0	0	2	-0.612637695579301	-0.121746197544153	7.00033668665384	6.05906067318126	0.0275275090159398	0.223066090608831
NM_001105539	ZBTB10	65986	Homo sapiens zinc finger and BTB domain containing 10 (ZBTB10), transcript variant 1, mRNA.	TR(1..6061)CDS(599..3214)	0.848417918380237	0.824423633772573	TRUE	TRUE	3	0	4	0	0	0	0	0	1	0	0	0	0	0	2	0	0	1	0	0	0	1	0	0	0	1	1	0	-1.20548100507803	-1.29004548732484	6.8383308148479	4.4353015769633	0.0110985908233455	0.00964291922462232
NM_001083924	C1orf116	79098	Homo sapiens chromosome 1 open reading frame 116 (C1orf116), transcript variant 2, mRNA.	TR(1..5316)CDS(812..1879)	0.8478560476082	0.0136377412737069	FALSE	FALSE	0	0	1	2	3	0	0	0	1	0	2	0	0	0	0	0	0	0	1	3	0	0	0	0	0	0	0	0	-0.0176694719364152	-0.0317709533249005	2.29447354426544	2.30299609611574	0.86402333910331	0.203131296214945
NM_025015	HSPA12A	259217	Homo sapiens heat shock 70kDa protein 12A (HSPA12A), mRNA.	TR(1..5739)CDS(106..2133)	0.847427045813165	0.0138325578783343	FALSE	FALSE	3	0	0	0	2	1	0	1	0	0	0	0	1	1	0	0	0	0	1	1	0	0	0	0	0	1	0	0	-0.00698901844532222	4.77792935876992e-05	2.32512769169394	2.29766378026334	0.186038579849777	0.845994206745096
NM_024749	VASH2	79805	Homo sapiens vasohibin 2 (VASH2), transcript variant 1, mRNA.	TR(1..4337)CDS(401..1336)	0.846866622415604	0	FALSE	FALSE	2	0	0	1	0	0	0	1	0	0	1	0	0	0	0	0	0	0	0	0	0	0	0	0	0	0	0	0	0.0201425134919856	0.0731050517097174	2.29322222161542	2.29331700457061	0.99999999999992	0.966004063739055
NM_001008393	C4orf46	201725	Homo sapiens chromosome 4 open reading frame 46 (C4orf46), mRNA.	TR(1..3525)CDS(250..591)	0.846047987411316	0	TRUE	TRUE	3	0	0	0	0	0	0	0	0	0	1	0	0	1	0	0	0	0	0	0	0	0	0	0	0	0	0	0	-0.473700028236653	-1.01103436526026	8.38629049914277	7.83903944509301	0.219195545993751	0.0393737218793041
NM_004745	DLGAP2	9228	Homo sapiens discs, large (Drosophila) homolog-associated protein 2 (DLGAP2), mRNA.	TR(1..10101)CDS(98..3025)	0.845485537689487	0.398371877398119	FALSE	FALSE	0	2	1	1	1	1	0	3	4	0	1	0	0	2	0	1	0	1	4	0	0	0	0	0	0	0	0	0	0.000862479249841043	-0.0214692468845978	2.29322222161542	2.29322222161542	0.99999999999992	1
NM_198461	LONRF2	164832	Homo sapiens LON peptidase N-terminal domain and ring finger 2 (LONRF2), mRNA.	TR(1..13920)CDS(641..2905)	0.843510739952833	0.0738027824905899	FALSE	FALSE	1	3	1	0	3	4	0	6	1	0	2	3	2	4	0	0	0	0	3	0	0	0	0	2	1	0	0	0	0.0488650508570958	0.128646300193744	2.36460917014773	2.29338092660865	0.180771110464716	0.99748882360217
NM_002393	MDM4	4194	Homo sapiens Mdm4 p53 binding protein homolog (mouse) (MDM4), transcript variant 1, mRNA.	TR(1..10073)CDS(163..1635)	0.843130369940232	0.0120572083446349	TRUE	TRUE	1	0	2	1	0	8	0	1	2	0	0	0	0	1	0	0	0	0	1	0	0	0	0	0	0	0	0	0	-0.759967565550724	-0.70292774547305	5.19932116095651	4.70996987635376	0.0113124897667108	0.0160131552317799
NM_004124	GMFB	2764	Homo sapiens glia maturation factor, beta (GMFB), mRNA.	TR(1..4125)CDS(100..528)	0.842576025515475	0	TRUE	TRUE	3	0	1	0	0	0	0	0	0	0	0	1	0	1	0	0	0	0	0	0	0	0	0	0	0	0	0	0	0.0320035518338811	0.117284751893706	8.16993322819312	10.1868460878194	0.0287773292570644	0.111521103625565
NM_000168	GLI3	2737	Homo sapiens GLI-Kruppel family member GLI3 (GLI3), mRNA.	TR(1..8228)CDS(92..4834)	0.842576025515475	0.77217138882239	FALSE	TRUE	3	0	1	0	0	0	0	0	0	0	0	1	0	1	0	0	0	1	0	0	2	0	1	0	0	0	0	0	0.115486202500361	0.22518386712067	2.98456265296942	5.37487903964027	0.35139051838893	0.313667732083991
NM_001033602	KIAA0774	23281	Homo sapiens KIAA0774 (KIAA0774), transcript variant 1, mRNA.	TR(1..6957)CDS(59..4198)	0.842084497143028	0.628726157038394	FALSE	FALSE	1	1	1	1	4	1	0	1	1	0	1	0	0	1	0	1	1	1	2	1	1	1	0	0	2	1	0	0	0.152342826808463	0.0267650195833261	2.40824018593431	2.34478130313481	0.266565149104048	0.574125684989412
NM_015042	ZNF609	23060	Homo sapiens zinc finger protein 609 (ZNF609), mRNA.	TR(1..8618)CDS(1..4236)	0.841795601197384	0.0379750536324613	FALSE	FALSE	0	2	0	2	3	2	0	0	1	0	2	1	0	0	0	0	2	0	0	0	0	0	0	0	0	0	0	0	0.477690392856026	-0.420974739098592	4.51962603459475	4.27419625755491	0.139776241278946	0.318418117064676
NM_020177	FEM1C	56929	Homo sapiens fem-1 homolog c (C. elegans) (FEM1C), mRNA.	TR(1..5813)CDS(563..2416)	0.841789811699475	0.58420926024401	TRUE	TRUE	3	0	1	0	0	0	0	1	0	0	0	0	2	1	1	0	0	1	0	0	0	1	0	0	0	0	0	0	-1.09310997335893	0.207402495320701	6.78041193574974	8.50203668814692	0.00139296084577165	0.340914472289721
NM_032228	FAR1	84188	Homo sapiens fatty acyl CoA reductase 1 (FAR1), mRNA.	TR(1..5224)CDS(91..1638)	0.841782864301985	0.0194168180861599	TRUE	TRUE	2	0	1	1	0	0	0	0	0	0	0	0	4	0	0	0	1	0	0	0	0	1	0	0	0	0	0	0	-0.459110234446435	-0.92241867347743	6.67980073620343	5.85920584215864	0.14325207649203	0.00621378491552988
NM_198281	GPRIN3	285513	Homo sapiens GPRIN family member 3 (GPRIN3), mRNA.	TR(1..6352)CDS(520..2850)	0.84014733114278	0.0918141999594156	FALSE	FALSE	3	2	0	0	0	1	0	2	2	0	0	0	3	0	0	0	0	0	1	0	0	1	1	0	1	0	0	0	0.0488650508570958	0.0578026225617504	2.29322222161542	2.29322222161542	0.99999999999992	1
NM_182762	MACC1	346389	Homo sapiens metastasis associated in colon cancer 1 (MACC1), mRNA.	TR(1..9167)CDS(310..2868)	0.839128958460642	0.462379697851894	FALSE	FALSE	1	1	1	1	1	1	0	4	2	0	0	0	1	1	0	0	0	1	1	0	0	0	0	0	0	0	0	1	-0.225762733387719	-0.0240519947320549	2.77687264988225	2.29471044508276	0.099134092057943	0.994710433187088
NM_006933	SLC5A3	6526	Homo sapiens solute carrier family 5 (sodium/myo-inositol cotransporter), member 3 (SLC5A3), mRNA.	TR(1..11579)CDS(513..2669)	0.838763351667708	0.368984386013615	TRUE	TRUE	2	0	1	0	3	1	0	2	5	0	1	2	1	0	0	0	0	1	0	0	0	1	0	0	1	0	1	0	-0.825140228431969	-0.735804957802056	4.99069907228661	6.61194654540608	0.00297121557508265	0.00119111047739404
NM_001080530	SNX29	92017	Homo sapiens sorting nexin 29 (SNX29), mRNA.	TR(1..7011)CDS(57..1343)	0.838117533175994	0.0195143711259213	TRUE	TRUE	0	0	1	2	2	2	0	0	1	0	2	1	1	0	0	0	1	0	0	1	0	0	0	0	0	0	0	0	-0.25805885132729	-0.056128273976781	4.51986152615132	4.8410841578699	0.277895121423857	0.468909588638072
XM_001720907	LOC100131096	100131096	PREDICTED: Homo sapiens hypothetical protein LOC100131096 (LOC100131096), mRNA.	TR(1..5021)CDS(272..592)	0.837844268874704	0	FALSE	FALSE	1	0	0	1	1	1	1	0	1	0	0	0	0	0	0	0	0	0	0	0	0	0	0	0	0	0	0	0	-0.29647374016224	-0.0381093744070982	2.75828702070641	2.36980610299809	0.0076334632838715	0.95849170285664
NM_017994	C7orf42	55069	Homo sapiens chromosome 7 open reading frame 42 (C7orf42), mRNA.	TR(1..4238)CDS(265..1209)	0.837844268874704	0.344830600738566	TRUE	TRUE	1	0	0	1	1	1	1	0	1	0	0	0	0	0	0	0	0	1	0	0	0	0	0	0	0	0	0	0	-0.0447250016692942	0.0992563056661527	8.59220644410237	8.98136626613205	0.685852334990889	0.210969758984179
NM_021648	TSPYL4	23270	Homo sapiens TSPY-like 4 (TSPYL4), mRNA.	TR(1..4144)CDS(91..1335)	0.83751860961734	0.0120572083446349	TRUE	TRUE	0	1	0	2	1	0	0	3	0	0	1	0	0	1	0	0	0	0	1	0	0	0	0	0	0	0	0	0	-0.725500661385036	0.16886979287904	6.57327931315519	8.4004384574316	0.0212890273789786	0.960690733831628
NM_001025079	CD47	961	Homo sapiens CD47 molecule (CD47), transcript variant 3, mRNA.	TR(1..5313)CDS(181..1119)	0.836901449140274	0	TRUE	TRUE	1	1	1	1	1	0	0	0	2	0	0	0	2	1	0	0	0	0	0	0	0	0	0	0	0	0	0	0	-0.0407710770058102	-0.650839960760329	7.64881716865282	8.49516725275173	0.296748131843267	0.00332421188808236
NM_017896	C20orf11	54994	Homo sapiens chromosome 20 open reading frame 11 (C20orf11), mRNA.	TR(1..4440)CDS(178..864)	0.836893633318097	0	TRUE	TRUE	2	0	0	1	1	0	0	2	0	0	0	1	0	0	0	0	0	0	0	0	0	0	0	0	0	0	0	0	-0.282716909482241	-0.359529436003053	8.36928811319683	7.76314038467885	0.156573312616764	0.00757054040154334
NM_033641	COL4A6	1288	Homo sapiens collagen, type IV, alpha 6 (COL4A6), transcript variant B, mRNA.	TR(1..6721)CDS(233..5305)	0.83531338986392	0.00179184960273913	FALSE	TRUE	2	0	0	1	1	1	0	0	0	0	0	0	0	0	0	0	0	0	0	1	0	0	0	0	0	1	1	0	0.0229934124002855	0.214967889061887	2.32520517469169	7.97803420501075	0.954304931981277	0.321836956719651
NM_052954	CYYR1	116159	Homo sapiens cysteine/tyrosine-rich 1 (CYYR1), mRNA.	TR(1..3094)CDS(323..787)	0.83478654555423	0.0242348382457706	FALSE	FALSE	2	0	0	1	1	0	0	0	0	0	0	0	0	0	0	0	0	0	0	1	0	0	0	0	1	0	0	0	0.0699040115938575	0.0459780229284846	2.29322222161542	2.30054887347017	0.999999999999968	0.214724426462924
NM_014048	MKL2	57496	Homo sapiens MKL/myocardin-like 2 (MKL2), mRNA.	TR(1..8680)CDS(156..3305)	0.834452202050003	0.222032165871431	TRUE	TRUE	2	1	1	0	1	0	0	1	3	0	2	0	0	1	0	0	0	0	3	0	1	0	0	0	0	0	0	0	0.287224117054074	-0.232257461191951	3.94873621059328	4.59876273372777	0.0297641707882355	0.0202675557264603
NM_001018076	NR3C1	2908	Homo sapiens nuclear receptor subfamily 3, group C, member 1 (glucocorticoid receptor) (NR3C1), transcript variant 4, mRNA.	TR(1..6410)CDS(119..2452)	0.833829252075028	0.0560489976787008	TRUE	TRUE	3	1	0	0	0	0	0	1	2	0	0	0	0	0	0	0	0	0	0	0	0	1	1	0	0	0	0	0	-0.00460859361852838	0.386120937493364	8.90807544862928	8.82580156495383	0.833701188748921	0.0797969709509235
NM_017658	KLHL28	54813	Homo sapiens kelch-like 28 (Drosophila) (KLHL28), mRNA.	TR(1..6568)CDS(132..1847)	0.83342717144527	0.0120572083446349	TRUE	TRUE	2	0	1	0	1	1	0	4	2	0	0	0	1	2	0	0	0	0	1	0	0	0	0	0	0	0	0	0	-0.150185983011613	0.116420778193137	7.74735091781965	7.19047108571677	0.293616625778508	0.357337792133752
NM_181489	ZNF445	353274	Homo sapiens zinc finger protein 445 (ZNF445), mRNA.	TR(1..10264)CDS(349..3444)	0.831286794068428	0.381454385559140	TRUE	TRUE	1	0	0	0	2	5	0	1	4	0	1	2	0	3	0	0	0	1	1	0	0	2	0	0	1	0	0	0	0.299567835953972	-0.280316995681137	4.90407641111396	5.60063892526452	0.125188332202148	0.0133822403835012
NM_030579	CYB5B	80777	Homo sapiens cytochrome b5 type B (outer mitochondrial membrane) (CYB5B), nuclear gene encoding mitochondrial protein, mRNA.	TR(1..4286)CDS(90..542)	0.83078194985079	0	TRUE	TRUE	0	0	0	1	7	0	0	0	3	0	1	0	0	2	0	0	0	0	0	0	0	0	0	0	0	0	0	0	-0.0597643812252736	-1.05008397749911	6.98219309086692	7.02630718078998	0.535575356388904	9.19359637694491e-05
NM_000337	SGCD	6444	Homo sapiens sarcoglycan, delta (35kDa dystrophin-associated glycoprotein) (SGCD), transcript variant 1, mRNA.	TR(1..9805)CDS(520..1392)	0.829864314432263	0.000526844309690664	FALSE	FALSE	2	2	2	0	1	1	0	1	2	0	3	2	0	1	0	0	0	0	0	1	0	0	0	0	0	0	0	0	0.0369648798446476	0.0174669136498822	2.31288646511801	2.33658134284969	0.757872256308236	0.85251302371735
NM_031427	DNAL1	83544	Homo sapiens dynein, axonemal, light chain 1 (DNAL1), mRNA.	TR(1..6754)CDS(166..738)	0.828635204026248	0.0357652022807148	FALSE	TRUE	1	0	1	1	0	4	0	0	4	0	0	1	2	0	0	0	0	0	1	0	0	0	0	0	1	0	0	0	-0.0231879234247629	-0.0475194076331715	3.06922902051715	3.33145285764241	0.384355439194119	0.218276751419257
NM_016023	OTUD6B	51633	Homo sapiens OTU domain containing 6B (OTUD6B), mRNA.	TR(1..3306)CDS(100..1071)	0.828471071760537	0.0120572083446349	TRUE	TRUE	2	1	0	1	0	0	0	1	0	0	0	0	0	0	0	0	0	0	1	0	0	0	0	0	0	0	0	0	-0.314594871441074	-0.548542712191003	8.98222242217578	7.95670085341334	0.190934324558122	0.00204583989672236
NM_199040	NUDT4	11163	Homo sapiens nudix (nucleoside diphosphate linked moiety X)-type motif 4 (NUDT4), transcript variant 2, mRNA.	TR(1..4813)CDS(399..944)	0.82678111732099	0.0385331612308588	TRUE	TRUE	1	0	1	1	1	1	0	1	0	0	0	0	1	2	0	0	1	0	1	1	0	0	0	1	0	0	0	0	-0.791525238511374	0.476402200515829	6.4027223452147	7.95252691974457	0.0153693718258222	0.185138433605141
NM_001083591	CUGBP2	10659	Homo sapiens CUG triplet repeat, RNA binding protein 2 (CUGBP2), transcript variant 4, mRNA.	TR(1..8053)CDS(308..1774)	0.826504958270746	0.368945017427836	TRUE	TRUE	0	1	1	2	0	0	0	3	2	0	0	0	1	0	0	0	0	1	2	0	0	0	0	0	0	0	0	0	-0.016886553716	-0.12852053598169	3.71540958670399	2.88913948995256	0.703421682395069	0.715101599219451
NM_007137	ZNF81	347344	Homo sapiens zinc finger protein 81 (ZNF81), mRNA.	TR(1..7933)CDS(369..2354)	0.826395247285377	0.00788819090058824	FALSE	FALSE	1	1	0	1	2	1	0	1	0	0	0	1	0	2	0	1	0	0	0	0	0	6	0	0	0	0	0	0	-0.0166257932689774	0.0843594435788997	2.40835358263769	2.41008455784687	0.252074802527559	0.207012760458952
NM_206876	PPP1CB	5500	Homo sapiens protein phosphatase 1, catalytic subunit, beta isoform (PPP1CB), transcript variant 3, mRNA.	TR(1..4786)CDS(161..1144)	0.826059166931777	0.356887809083201	TRUE	TRUE	0	1	1	2	0	0	0	2	2	0	0	0	0	0	0	0	0	1	1	0	0	0	0	0	0	0	0	0	0.0755795972224293	-0.589769748393	10.0042175258762	8.97411936608005	0.540098823157984	0.00654880489654163
NM_001040424	PRDM15	63977	Homo sapiens PR domain containing 15 (PRDM15), transcript variant 2, mRNA.	TR(1..6654)CDS(103..3639)	0.825722507628387	0.346216027588115	TRUE	TRUE	1	0	0	1	0	0	1	1	1	0	0	0	2	0	0	0	0	1	0	1	0	2	0	0	0	0	0	0	-0.424188036140201	-0.152757332761073	6.98827017160671	4.23103024613194	0.0936239019304212	0.606587637790664
NM_032453	ZNF527	84503	Homo sapiens zinc finger protein 527 (ZNF527), mRNA.	TR(1..5126)CDS(112..1941)	0.824137053626093	0.00257574761957557	FALSE	FALSE	0	0	1	1	0	4	1	0	3	0	0	0	0	1	0	0	0	0	0	0	0	6	0	0	0	0	0	0	-0.628675333382538	-1.42370393028816	4.32229733540615	4.20244920988042	0.0650079187098626	0.00254890000108517
NM_002508	NID1	4811	Homo sapiens nidogen 1 (NID1), mRNA.	TR(1..5903)CDS(103..3846)	0.823977842433604	0.737890034855672	FALSE	TRUE	2	0	0	1	0	0	0	0	0	0	0	1	0	0	0	0	0	2	4	0	0	0	0	0	0	0	0	0	0.115028075176475	-0.61267698455336	2.44930192050252	6.03084243028998	0.711033925759258	0.0360771404770232
NM_031949	TTLL2	83887	Homo sapiens tubulin tyrosine ligase-like family, member 2 (TTLL2), mRNA.	TR(1..2877)CDS(89..1867)	0.823158628479524	0.0147886934579542	FALSE	FALSE	2	0	0	1	0	0	0	1	0	0	0	0	0	0	0	0	0	0	1	2	0	1	0	0	0	1	0	0	-0.00806363661453007	-0.075148582163958	2.29322222161542	2.29322222161542	0.99999999999992	1
NM_001008495	TMEM64	169200	Homo sapiens transmembrane protein 64 (TMEM64), mRNA.	TR(1..3243)CDS(386..946)	0.823158628479524	0.00531244328101268	TRUE	TRUE	2	0	0	1	0	0	0	1	0	0	0	0	0	0	0	1	0	0	0	0	0	0	0	0	0	0	0	0	-0.25020501054086	0.225668247091873	6.12382590050053	5.39956570125807	0.0490292012754103	0.591682592867724
NM_005160	ADRBK2	157	Homo sapiens adrenergic, beta, receptor kinase 2 (ADRBK2), mRNA.	TR(1..9068)CDS(148..2214)	0.823018522630134	0.0129157908844934	TRUE	FALSE	0	0	0	1	2	1	0	2	2	0	1	1	1	3	0	0	0	0	1	0	0	2	0	0	0	0	0	0	0.370009878731537	0.0351785798201609	3.98865407540028	2.47396367779541	0.0331696651996957	0.74195015024422
NM_005746	NAMPT	10135	Homo sapiens nicotinamide phosphoribosyltransferase (NAMPT), mRNA.	TR(1..4593)CDS(309..1784)	0.822785784814205	0.0189875268162306	TRUE	TRUE	3	0	0	0	0	0	0	1	0	0	0	0	1	1	0	0	1	0	0	0	0	0	0	0	0	0	0	0	0.0551484640999538	0.139271120223072	9.81668577690905	9.14471660588647	0.653247125850622	0.162130857725001
NM_017552	ATAD2B	54454	Homo sapiens ATPase family, AAA domain containing 2B (ATAD2B), mRNA.	TR(1..8061)CDS(295..4671)	0.822762337347675	0.638978489409995	TRUE	TRUE	2	0	0	1	0	0	0	0	0	0	0	0	2	0	1	0	1	1	1	0	0	1	0	0	1	0	1	0	-0.429543607392315	-0.629773636238069	4.39774774160686	3.40848780577795	0.0466443840810733	0.00242175038113771
NM_024019	NEUROG2	63973	Homo sapiens neurogenin 2 (NEUROG2), mRNA.	TR(1..2370)CDS(328..1146)	0.822745837278635	0.0190187901049375	FALSE	FALSE	2	0	0	1	0	0	0	0	0	0	0	0	1	0	0	0	0	0	1	0	0	0	0	1	0	0	0	0	0.00720003967403403	-0.0285965884384146	2.44171421267017	2.34733348448214	0.211770248089821	0.62612762763468
NM_012443	SPAG6	9576	Homo sapiens sperm associated antigen 6 (SPAG6), transcript variant 1, mRNA.	TR(1..2630)CDS(143..1672)	0.822745837278635	0	FALSE	FALSE	2	0	0	1	0	0	0	0	0	0	0	0	1	0	0	0	0	0	0	0	0	0	0	0	0	0	0	0	0.0241398616944321	0.0124405324614079	2.29424050132958	2.29743223890222	0.788058263792058	0.282557852775162
NM_006626	ZBTB6	10773	Homo sapiens zinc finger and BTB domain containing 6 (ZBTB6), mRNA.	TR(1..4128)CDS(90..1364)	0.822729337209595	0.124639495202098	TRUE	TRUE	2	0	0	1	0	0	0	0	0	0	0	0	0	0	0	0	3	0	1	0	0	0	1	0	0	0	0	0	-0.304515016226124	-1.12369155706089	3.35946269045615	4.31770402735106	0.222057394365478	6.08864981792946e-05
NM_006223	PIN4	5303	Homo sapiens protein (peptidylprolyl cis/trans isomerase) NIMA-interacting, 4 (parvulin) (PIN4), mRNA.	TR(1..1088)CDS(36..506)	0.822729337209595	0.0556197064087715	TRUE	TRUE	2	0	0	1	0	0	0	0	0	0	0	0	0	0	0	0	0	0	0	0	0	0	1	0	0	0	0	0	-0.102279876476101	-0.148085694125184	3.54189284836308	3.68198161911831	0.657594796619682	0.999807158385658
NM_004134	HSPA9	3313	Homo sapiens heat shock 70kDa protein 9 (mortalin) (HSPA9), nuclear gene encoding mitochondrial protein, mRNA.	TR(1..2850)CDS(109..2148)	0.822729337209595	0.538636937980872	TRUE	TRUE	2	0	0	1	0	0	0	0	0	0	0	0	0	0	2	0	0	0	3	0	0	2	0	0	1	0	0	0	-0.473993118681623	-0.0135877393661777	10.775779661793	11.6713024776704	0.0477522231336688	0.948451154867296
NM_030621	DICER1	23405	Homo sapiens dicer 1, ribonuclease type III (DICER1), transcript variant 2, mRNA.	TR(1..10267)CDS(183..5951)	0.821824438686467	0.0854758576489833	TRUE	TRUE	0	0	1	1	2	0	0	1	4	0	0	0	0	2	0	1	0	0	2	0	0	1	1	0	0	0	0	0	0.317210664944331	-0.0968086642688707	10.9149560922827	10.828692516729	0.289552584811712	0.883055094485314
NM_018233	OGFOD1	55239	Homo sapiens 2-oxoglutarate and iron-dependent oxygenase domain containing 1 (OGFOD1), mRNA.	TR(1..3020)CDS(102..1730)	0.820844276690526	0.000526844309690664	TRUE	TRUE	0	0	1	2	0	1	0	1	2	0	0	0	0	0	0	0	0	0	0	1	0	0	0	0	0	0	0	0	0.532486345713873	0.00188514965404879	7.99608167836835	8.91701659393	6.53316069863477e-05	0.867517161407156
NM_015074	KIF1B	23095	Homo sapiens kinesin family member 1B (KIF1B), transcript variant 1, mRNA.	TR(1..10585)CDS(253..5565)	0.820815618675878	0.0569345013838347	TRUE	TRUE	0	0	1	1	4	0	1	1	4	0	0	0	0	0	0	0	1	0	3	1	0	0	0	0	0	1	0	0	0.0700308522344662	-0.267787919221895	4.38140596445401	7.1806263833783	0.748805972826332	0.327720987148083
NM_001085466	CTNND1	1500	Homo sapiens catenin (cadherin-associated protein), delta 1 (CTNND1), transcript variant 10, mRNA.	TR(1..5795)CDS(394..2910)	0.819713298274064	0.130877679198710	TRUE	TRUE	0	0	0	2	2	0	0	1	0	0	0	0	1	1	0	0	0	0	0	0	0	1	0	0	1	1	0	1	-0.361497818546876	-0.111612109336896	3.01734789577117	9.31812548939853	0.109992031997825	0.836191460613248
NM_004744	LRAT	9227	Homo sapiens lecithin retinol acyltransferase (phosphatidylcholine--retinol O-acyltransferase) (LRAT), mRNA.	TR(1..4909)CDS(214..906)	0.819345086207071	0.0120572083446349	FALSE	FALSE	2	0	0	0	1	1	0	2	4	0	0	0	2	1	0	0	0	0	1	0	0	0	0	0	0	0	0	0	0.184144016884786	0.125542665313845	2.30471591299408	2.31115096291813	0.457054897121127	0.256899314960539
NM_173832	ZFP41	286128	Homo sapiens zinc finger protein 41 homolog (mouse) (ZFP41), mRNA.	TR(1..4786)CDS(359..955)	0.817234235269563	0	FALSE	FALSE	0	0	0	2	4	0	0	0	1	0	1	0	1	0	0	0	0	0	0	0	0	0	0	0	0	0	0	0	0.101404915415705	0.463241309098855	4.46915439592855	5.39007714389133	0.56555667191277	0.0109382158415881
NM_000140	FECH	2235	Homo sapiens ferrochelatase (protoporphyria) (FECH), nuclear gene encoding mitochondrial protein, transcript variant 2, mRNA.	TR(1..7277)CDS(118..1389)	0.81679625975277	0.251006576580149	TRUE	TRUE	1	0	3	1	1	3	0	3	1	0	0	0	1	1	1	0	0	0	1	0	0	0	0	0	0	0	0	0	0.178406112148332	-0.0707836929478938	6.0047597085102	3.81490527783208	0.102603818734623	0.178201742466446
NM_030647	JHDM1D	80853	Homo sapiens jumonji C domain containing histone demethylase 1 homolog D (S. cerevisiae) (JHDM1D), mRNA.	TR(1..9178)CDS(5..2830)	0.816550206091652	0.381883676829069	TRUE	TRUE	1	0	1	1	4	2	0	2	1	0	0	2	2	1	0	0	0	1	1	0	0	3	0	0	1	0	0	0	-1.37109380858551	0.755854813052582	5.52480909487943	3.55594802255918	0.0111436226192787	0.0698690633273557
NM_000112	SLC26A2	1836	Homo sapiens solute carrier family 26 (sulfate transporter), member 2 (SLC26A2), mRNA.	TR(1..8082)CDS(269..2488)	0.814765593361299	0.0012485052240087	TRUE	TRUE	2	0	2	0	0	1	1	0	2	0	0	1	1	0	0	0	0	0	0	0	0	0	0	0	0	1	0	0	0.319137294951155	0.278167042990366	6.49515582988133	9.54893705642552	0.483591645439804	0.520751039800599
NM_015040	PIP5K3	200576	Homo sapiens phosphatidylinositol-3-phosphate/phosphatidylinositol 5-kinase, type III (PIP5K3), transcript variant 2, mRNA.	TR(1..9901)CDS(159..6455)	0.814480750064191	0.0156409075501132	TRUE	TRUE	1	0	0	1	1	2	0	2	2	0	0	0	0	1	0	0	0	0	1	2	0	0	0	0	0	2	2	0	-0.200235860469696	-0.36197398228839	4.63825511843863	4.13244387428435	0.000396211925328666	1.46561949481395e-05
NM_206594	ESRRG	2104	Homo sapiens estrogen-related receptor gamma (ESRRG), transcript variant 2, mRNA.	TR(1..5369)CDS(352..1659)	0.81439709181941	0.0194168180861599	FALSE	FALSE	2	0	3	0	1	0	0	2	1	0	0	0	1	2	0	0	1	0	0	0	0	1	0	0	0	0	0	0	0.0275029887064881	-0.0285965884384151	2.3728551615622	2.30466175545801	0.184703750541426	0.840626227232858
NM_021623	PLEKHA2	59339	Homo sapiens pleckstrin homology domain containing, family A (phosphoinositide binding specific) member 2 (PLEKHA2), mRNA.	TR(1..5656)CDS(235..1512)	0.8142329595537	0.000429291269929261	TRUE	TRUE	2	0	0	0	0	1	0	2	4	1	0	0	1	1	0	0	0	0	0	0	0	1	0	0	0	0	0	0	-0.144748407023759	0.633700503806738	6.06263286573154	3.17775098207517	0.0173112673451745	6.09895582931646e-05
NM_001134232	TMEM106B	54664	Homo sapiens transmembrane protein 106B (TMEM106B), transcript variant 2, mRNA.	TR(1..6320)CDS(207..1031)	0.81391395821893	0	TRUE	TRUE	0	0	0	2	1	1	0	1	2	0	0	0	0	0	0	0	0	0	0	0	0	0	0	0	0	0	0	0	0.848028060928572	-0.515433945689088	6.0882783192641	7.61510852733953	0.231234908401158	0.417898697694251
NM_001004419	CLEC2D	29121	Homo sapiens C-type lectin domain family 2, member D (CLEC2D), transcript variant 2, mRNA.	TR(1..5249)CDS(23..607)	0.813355850620533	0	TRUE	FALSE	0	0	1	2	4	0	0	2	1	0	0	0	0	0	0	0	0	0	0	0	0	0	0	0	0	0	0	0	-0.483676534649988	0.0229504440491374	6.10398078218708	2.32907829746197	0.0206471119330498	0.954072168897537
NM_018373	SYNJ2BP	55333	Homo sapiens synaptojanin 2 binding protein (SYNJ2BP), mRNA.	TR(1..7074)CDS(128..565)	0.812819743114188	0	FALSE	TRUE	1	1	0	1	0	0	0	0	4	0	0	1	0	0	0	0	0	0	0	0	0	0	0	0	0	0	0	0	-0.164567392820018	-0.37959539931888	2.8077557970652	8.64446962750695	0.430303627003304	0.0204918583331075
NM_006520	DYNLT3	6990	Homo sapiens dynein, light chain, Tctex-type 3 (DYNLT3), mRNA.	TR(1..2230)CDS(127..477)	0.812568478904951	0	TRUE	TRUE	1	0	0	1	1	0	0	0	2	0	0	0	0	1	0	0	0	0	0	0	0	0	0	0	0	0	0	0	1.1723467606477	-0.00386003695425483	8.58453378226145	9.3691327295306	0.00838645620677767	0.60540565270925
NM_003105	SORL1	6653	Homo sapiens sortilin-related receptor, L(DLR class) A repeats-containing (SORL1), mRNA.	TR(1..10924)CDS(81..6725)	0.811307236785544	0.0928594938068293	TRUE	TRUE	2	0	0	0	1	1	1	0	2	0	1	0	1	0	0	0	1	0	2	2	0	3	0	0	2	0	0	0	0.21812649000256	-0.91825866537924	11.8453123875436	3.76843232464075	0.822989139137653	4.11597406648096e-05
NM_018293	ZNF654	55279	Homo sapiens zinc finger protein 654 (ZNF654), mRNA.	TR(1..4957)CDS(200..1945)	0.809520887205817	0.000429291269929261	TRUE	TRUE	3	0	0	0	1	0	0	3	1	0	1	0	0	0	0	0	0	0	0	0	0	1	0	0	0	0	0	0	0.655420616827976	-0.217103881398388	6.20302165250042	5.64059120608045	0.00315060231750995	0.268132864221052
NM_025222	WDR82	80335	Homo sapiens WD repeat domain 82 (WDR82), mRNA.	TR(1..4292)CDS(283..1224)	0.809368333935924	0.0202360320402393	TRUE	TRUE	0	0	0	1	1	0	1	0	1	0	0	0	1	2	0	0	1	0	0	0	0	0	0	0	0	1	0	0	-0.101218873279065	-0.303218103272584	9.94364561884412	10.3593675555537	0.70764656408697	0.974480351324838
XM_001719076	LOC100133827	100133827	PREDICTED: Homo sapiens similar to Tmem120b protein (LOC100133827), mRNA.	TR(1..7185)CDS(1..843)	0.80925312292754	0.344830600738566	TRUE	TRUE	0	0	3	1	0	8	0	1	3	0	1	1	1	2	0	0	0	1	0	0	0	0	0	0	0	0	0	0	-0.39945524009576	0.0894265988397617	3.18727316047694	3.02535791169315	0.00338887318800649	0.119796302743708
NM_176081	TRDMT1	1787	Homo sapiens tRNA aspartic acid methyltransferase 1 (TRDMT1), transcript variant c, mRNA.	TR(1..7143)CDS(49..1086)	0.808091170697267	0	TRUE	TRUE	2	0	2	0	2	2	0	1	1	0	0	0	1	2	0	0	0	0	0	0	0	0	0	0	0	0	0	0	-0.400041800370742	-0.221529173355841	4.18701067062855	5.62784669065971	0.16038428692616	0.036435966649109
NM_032373	PCGF5	84333	Homo sapiens polycomb group ring finger 5 (PCGF5), mRNA.	TR(1..7179)CDS(409..1179)	0.805650028904068	0.0609321496897842	TRUE	TRUE	0	0	3	1	0	0	1	0	2	0	0	1	1	1	0	1	0	0	0	0	0	0	1	0	0	0	0	0	-0.320952964460026	0.17311663930992	9.5467802106604	8.81953958072067	0.0536086569277008	0.464637681268433
NM_032828	ZNF587	84914	Homo sapiens zinc finger protein 587 (ZNF587), mRNA.	TR(1..6845)CDS(139..1866)	0.805309606427037	0.810215337479965	FALSE	TRUE	1	1	2	1	1	8	0	2	1	0	0	0	0	1	0	0	0	2	1	0	0	7	0	0	0	0	0	1	-0.69598474199669	-0.783449966959684	2.97458604556602	3.07906822469488	0.016300744806052	0.0199232126528658
NM_173698	FAM133A	286499	Homo sapiens family with sequence similarity 133, member A (FAM133A), mRNA.	TR(1..3156)CDS(314..1060)	0.804973236598543	0.0556362064778113	FALSE	TRUE	1	1	1	1	1	0	0	0	1	0	1	0	1	1	0	0	0	0	0	0	0	0	1	0	0	0	1	0	-1.4310471858223	-0.208324119359707	4.87370199401286	10.9757021788563	0.418508696669545	0.791626511168594
NM_153018	ZFP3	124961	Homo sapiens zinc finger protein 3 homolog (mouse) (ZFP3), mRNA.	TR(1..5011)CDS(126..1634)	0.804973236598543	0.587643590403444	FALSE	FALSE	1	1	1	1	1	0	0	0	1	0	1	0	1	1	1	0	0	1	0	0	0	9	0	0	0	0	0	0	-0.00698901844532222	0.0180403147676707	2.30645183694511	2.29514673613706	0.0342535871494328	0.931332986793338
NM_015336	ZDHHC17	23390	Homo sapiens zinc finger, DHHC-type containing 17 (ZDHHC17), mRNA.	TR(1..4771)CDS(164..2062)	0.803047649594113	0.0189875268162306	TRUE	TRUE	1	0	0	1	0	0	0	3	2	0	0	1	0	1	0	0	1	0	0	0	0	0	0	0	0	0	0	0	-0.292941945722837	-1.6049372199832	5.75424918792908	6.29326331263697	0.596590516835907	4.15441130219165e-06
NM_133478	SLC4A5	57835	Homo sapiens solute carrier family 4, sodium bicarbonate cotransporter, member 5 (SLC4A5), transcript variant c, mRNA.	TR(1..6364)CDS(399..3764)	0.800900614294676	0.149426941023253	FALSE	FALSE	0	0	0	2	0	0	0	0	2	0	0	0	0	0	0	1	0	0	4	2	0	0	0	0	4	0	0	0	0.108978260769854	0.130862915917261	2.52181452664691	2.44125526891168	0.628012560849702	0.606000640705647
NM_178450	MARCH3	115123	Homo sapiens membrane-associated ring finger (C3HC4) 3 (MARCH3), mRNA.	TR(1..4158)CDS(456..1217)	0.800511270560316	0.0120572083446349	FALSE	FALSE	1	0	0	1	0	0	0	0	2	0	0	0	0	1	0	0	0	0	1	0	0	0	0	0	0	0	0	0	0.0901745481838483	-0.0528055648638007	2.5352520261142	2.46949849433543	0.728202939746127	1
NM_001135823	SSPN	8082	Homo sapiens sarcospan (Kras oncogene-associated gene) (SSPN), transcript variant 2, mRNA.	TR(1..4364)CDS(227..649)	0.800138426894997	0.0120572083446349	FALSE	FALSE	2	0	0	0	0	0	0	0	2	0	0	0	1	2	0	0	0	0	1	0	0	0	0	0	0	0	0	0	0.072561478423403	0.0141593358551291	2.29322222161542	2.29322222161542	0.99999999999992	1
NM_172344	KCNG3	170850	Homo sapiens potassium voltage-gated channel, subfamily G, member 3 (KCNG3), transcript variant 2, mRNA.	TR(1..3791)CDS(597..1874)	0.800076189792478	0.0380063169211682	FALSE	FALSE	1	1	0	1	0	0	0	0	0	0	0	0	0	2	0	0	1	0	1	0	0	0	0	1	0	0	0	0	0.0240651812056572	0.0333310858415461	2.34213949831107	2.29322222161542	0.25083935912684	0.999999999999994
NM_198581	ZC3H6	376940	Homo sapiens zinc finger CCCH-type containing 6 (ZC3H6), mRNA.	TR(1..11557)CDS(395..3964)	0.79878194753499	0.151727976967062	TRUE	FALSE	2	0	2	0	1	4	0	2	1	0	0	1	2	2	0	0	2	0	0	0	0	0	2	0	0	2	1	0	-0.304633616974494	0.130777326575214	3.11559391407012	2.64786092191694	0.0156768351929048	0.896620170681747
NM_001232	CASQ2	845	Homo sapiens calsequestrin 2 (cardiac muscle) (CASQ2), mRNA.	TR(1..2716)CDS(265..1464)	0.798176945003533	0.0370137075047235	FALSE	FALSE	0	0	0	2	0	1	0	0	0	0	0	2	0	1	0	0	0	0	1	0	0	0	0	0	1	1	0	0	-0.063307062200113	0.00395104390674081	2.29524792201196	2.29322222161542	0.451352280487069	0.999999999999933
NM_153332	THEX1	90459	Homo sapiens three prime histone mRNA exonuclease 1 (THEX1), mRNA.	TR(1..4615)CDS(261..1310)	0.796615227942664	0.0120572083446349	TRUE	TRUE	3	0	0	0	2	0	0	0	1	0	0	0	2	0	0	0	0	0	1	0	0	0	0	0	0	0	0	0	-0.0991793938847622	0.224893163464136	6.56743993372375	7.46610885092733	0.540276530243585	0.742403237439266
NM_054027	ANKH	56172	Homo sapiens ankylosis, progressive homolog (mouse) (ANKH), mRNA.	TR(1..8224)CDS(332..1810)	0.7964354640326	0.0125840526543256	TRUE	TRUE	0	0	0	1	0	3	1	0	2	0	2	0	1	1	0	0	0	0	1	1	0	0	0	0	0	0	0	0	-0.305212897802714	0.136824296881169	5.90653074480585	5.35288533805947	0.0556359458139499	0.720457851363781
NM_012395	PFTK1	5218	Homo sapiens PFTAIRE protein kinase 1 (PFTK1), mRNA.	TR(1..4953)CDS(145..1500)	0.796192305120435	0.0319198177697638	TRUE	TRUE	3	0	0	0	0	0	0	0	1	0	1	0	1	0	0	0	1	0	1	0	0	2	0	0	0	0	1	0	-0.232324781587457	-0.417853921617884	6.83302776818863	5.43006193498167	0.084707573482385	0.322949771397611
NM_020731	AHRR	57491	Homo sapiens aryl-hydrocarbon receptor repressor (AHRR), mRNA.	TR(1..5661)CDS(45..2204)	0.795569644620355	0.0361716250339047	TRUE	TRUE	1	0	0	1	0	1	1	1	0	0	1	1	1	0	0	0	0	0	3	0	0	0	0	0	0	0	0	0	0.098738230025803	-0.462198803237236	7.45276773330063	4.01987069709683	0.644053124451658	0.0198649094734152
NM_015460	MYRIP	25924	Homo sapiens myosin VIIA and Rab interacting protein (MYRIP), mRNA.	TR(1..4884)CDS(136..2715)	0.795169590314865	0.394330807857854	FALSE	FALSE	0	0	0	2	0	0	0	0	0	0	0	0	1	1	0	0	0	1	2	0	0	1	0	0	1	1	0	0	-0.0936147385937496	0.0992586294717423	2.29533838173501	2.30310473269557	0.721204450267784	0.120934421719745
NM_004726	REPS2	9185	Homo sapiens RALBP1 associated Eps domain containing 2 (REPS2), transcript variant 1, mRNA.	TR(1..7964)CDS(172..2154)	0.794465297894273	0.60832367693328	FALSE	FALSE	2	0	2	0	0	3	0	5	3	0	0	2	1	1	1	0	0	1	2	0	0	1	0	0	0	0	0	0	0.0138287142787093	0.0559240110953339	2.29472203419709	2.29345619011619	0.547774251538458	0.924475682058766
NM_001163	APBA1	320	Homo sapiens amyloid beta (A4) precursor protein-binding, family A, member 1 (APBA1), mRNA.	TR(1..6603)CDS(277..2790)	0.793961901051112	0.258866398940985	FALSE	TRUE	0	0	0	2	2	0	0	2	1	0	1	0	0	0	0	1	0	0	1	0	1	0	1	0	0	0	1	0	0.0341418630221466	-0.547300918077708	2.30578821839478	3.05821822772801	0.925238628010759	0.000385667480325043
NM_001024630	RUNX2	860	Homo sapiens runt-related transcription factor 2 (RUNX2), transcript variant 1, mRNA.	TR(1..5572)CDS(7..1776)	0.793345319523837	0.0322932403848742	FALSE	FALSE	1	1	1	1	0	0	0	1	1	0	1	0	1	1	0	0	1	0	1	0	0	0	0	0	0	1	0	0	-0.113204302698092	0.0232012637244533	2.39459572913647	2.29723721478972	0.0194140815617268	0.943012922558893
NM_017831	RNF125	54941	Homo sapiens ring finger protein 125 (RNF125), mRNA.	TR(1..5888)CDS(383..1081)	0.792256314967213	0.238949368235514	TRUE	FALSE	0	1	2	2	0	7	0	0	1	0	0	0	0	0	1	0	0	0	0	0	0	0	0	0	0	0	0	0	-0.433128732938423	-0.11514955617942	5.09002149776582	2.98985638186854	0.0515170530502737	0.333620450422742
NM_024646	ZYG11B	79699	Homo sapiens zyg-11 homolog B (C. elegans) (ZYG11B), mRNA.	TR(1..8143)CDS(196..2430)	0.790623966031858	0.0793277003448514	TRUE	TRUE	1	0	2	1	0	3	0	1	3	0	0	0	0	0	0	0	0	0	0	0	0	0	1	0	1	0	0	0	0.315316362552241	-0.83717163786609	5.66706244461177	7.19287170951657	0.207186392458558	0.000952387788039095
NM_006956	ZNF12	7559	Homo sapiens zinc finger protein 12 (ZNF12), transcript variant 2, mRNA.	TR(1..4960)CDS(555..2534)	0.789059933171826	0.404313928576701	TRUE	TRUE	1	0	2	1	0	0	0	1	3	0	0	0	1	0	0	0	0	1	0	0	0	9	1	0	0	0	0	0	0.356614321756214	0.863655175819268	7.67787676038064	7.69866431065912	0.254438867072397	0.0261635265522061
NM_194318	B3GALTL	145173	Homo sapiens beta 1,3-galactosyltransferase-like (B3GALTL), mRNA.	TR(1..4221)CDS(111..1607)	0.788628036627837	0.0194333181551996	TRUE	TRUE	1	0	1	1	0	0	1	0	0	0	0	0	0	0	0	0	1	0	0	0	0	1	0	0	0	0	1	0	0.799520068214082	0.158563623957059	4.06132390264315	4.83595757802175	0.00352324814829233	0.926306391747417
NM_001449	FHL1	2273	Homo sapiens four and a half LIM domains 1 (FHL1), mRNA.	TR(1..2398)CDS(209..1051)	0.788113929213546	0	FALSE	TRUE	1	0	1	1	0	1	0	0	1	0	1	0	0	1	0	0	0	0	0	0	0	0	0	0	0	0	0	0	0.00933934452333533	-0.721400497994394	2.87311269401058	9.52593360390483	0.52627938535531	0.00543041798004539
NM_004973	JARID2	3720	Homo sapiens jumonji, AT rich interactive domain 2 (JARID2), mRNA.	TR(1..5756)CDS(245..3985)	0.788049376311864	0.0264166105326599	TRUE	TRUE	1	0	1	1	0	0	0	1	1	0	1	0	2	1	0	0	0	0	2	2	0	0	0	0	0	1	0	0	0.476620716115752	0.683637492287486	3.64501402132228	4.70466250231526	0.00309386975802052	0.0135557881932231
NM_015328	AHCYL2	23382	Homo sapiens S-adenosylhomocysteine hydrolase-like 2 (AHCYL2), transcript variant 1, mRNA.	TR(1..5070)CDS(55..1890)	0.787603584972895	0.0324614252991216	TRUE	TRUE	1	0	1	1	0	0	0	0	1	0	1	0	1	1	0	0	0	0	2	1	0	2	0	1	0	0	0	0	-0.182508885544587	0.0395964238714006	3.37147786291197	3.83157506642467	0.00325787393825447	0.0834629044887474
NM_001123328	LOC100129550	100129550	Homo sapiens hypothetical protein LOC100129550 (LOC100129550), mRNA.	TR(1..5921)CDS(227..829)	0.787347689165331	0.000429291269929261	FALSE	TRUE	0	1	0	2	1	1	0	1	1	0	1	0	2	0	0	0	0	0	0	0	0	1	0	0	0	0	0	0	0.0210281278255848	-0.255825575684186	2.6950653580315	3.32726318869612	0.86894504866813	0.0918655213319288
NM_152750	FLJ23834	222256	Homo sapiens hypothetical protein FLJ23834 (FLJ23834), mRNA.	TR(1..6500)CDS(109..2766)	0.78640429048111	0.369098439122416	FALSE	FALSE	1	0	0	1	1	0	0	0	3	0	1	0	0	0	0	0	0	1	0	1	0	0	0	0	1	0	2	0	0.00493817889604959	0.048693211326625	2.2937891035117	2.29636284037052	0.853312469044331	0.320045176488063
NM_207333	ZNF320	162967	Homo sapiens zinc finger protein 320 (ZNF320), mRNA.	TR(1..6145)CDS(192..1721)	0.78526491729268	0.692682740435677	TRUE	FALSE	1	0	0	0	0	3	0	0	6	0	0	0	2	2	0	0	0	2	0	0	0	7	0	0	0	0	1	0	-0.0432650905225331	0.108267519028741	5.5346034449957	2.33211385365666	0.440499728554419	0.914798329643611
NM_021069	SORBS2	8470	Homo sapiens sorbin and SH3 domain containing 2 (SORBS2), transcript variant 2, mRNA.	TR(1..6344)CDS(859..4161)	0.78298617091582	0.82564174413256	FALSE	TRUE	2	0	0	0	1	0	1	1	0	0	0	1	0	1	1	0	1	1	1	0	1	0	0	0	1	1	0	0	1.69531914096577	-1.59139746648247	3.99912271712636	8.69471833476124	3.34168986988425e-05	8.21928075979228e-06
NM_080664	C14orf126	112487	Homo sapiens chromosome 14 open reading frame 126 (C14orf126), mRNA.	TR(1..2696)CDS(82..588)	0.78252909005593	0.000429291269929261	TRUE	TRUE	0	0	0	2	1	2	0	1	1	0	1	0	0	0	0	0	0	0	0	0	0	1	0	0	0	0	0	0	0.064443546950365	0.258802307315777	7.14819278959564	7.39651441398414	0.982840350881834	0.0143541813085939
NM_198485	TPRG1	285386	Homo sapiens tumor protein p63 regulated 1 (TPRG1), mRNA.	TR(1..3665)CDS(168..995)	0.782311115459667	0.0237079939360799	FALSE	FALSE	0	0	0	2	1	0	0	0	1	0	1	1	1	0	0	0	0	0	0	0	0	0	0	0	1	0	0	0	0.0745238064105949	4.77792935876992e-05	2.2956363888467	2.3174618072745	0.941467456900257	0.184566313412014
NM_018124	RFWD3	55159	Homo sapiens ring finger and WD repeat domain 3 (RFWD3), mRNA.	TR(1..4952)CDS(99..2423)	0.782241062534972	0.129622805527002	TRUE	TRUE	1	0	0	1	1	1	1	0	0	0	0	0	1	0	0	0	0	0	2	0	0	0	0	0	0	0	1	1	-0.129455436969801	-0.619156646746069	7.69932972848224	6.84484976143577	0.846531261128017	0.0397378962510194
XM_944677	LOC338758	338758	PREDICTED: Homo sapiens hypothetical protein LOC338758 (LOC338758), mRNA.	TR(1..3642)CDS(1..1239)	0.78212700942617	0.00696158176030263	TRUE	TRUE	1	0	0	1	1	0	1	1	0	0	0	0	0	0	0	0	0	0	0	0	0	0	0	1	0	0	0	0	-0.0670782342462083	0.0253609413283373	2.61830199094627	2.34866351204481	0.992348707592593	0.79941891649905
NM_021964	ZNF148	7707	Homo sapiens zinc finger protein 148 (ZNF148), mRNA.	TR(1..9573)CDS(487..2871)	0.777927597118104	0.169418945726641	TRUE	TRUE	2	0	1	0	0	0	0	1	5	0	0	2	1	0	0	0	2	0	0	1	0	4	0	0	1	0	0	1	0.326000602658815	-0.225476478542167	6.78320168664576	5.93487774664775	0.265385000040836	0.778603782000157
NM_001010867	C1orf69	200205	Homo sapiens chromosome 1 open reading frame 69 (C1orf69), mRNA.	TR(1..7921)CDS(90..1160)	0.777546358680816	0.0380063169211682	TRUE	TRUE	1	1	1	0	3	6	1	0	2	0	3	1	0	1	0	0	1	0	1	0	0	0	0	1	0	0	0	0	0.473207934235715	0.169259746171634	3.83804392833348	3.75318966428965	0.00170707459626386	0.834338870335426
NM_016083	CNR1	1268	Homo sapiens cannabinoid receptor 1 (brain) (CNR1), transcript variant 1, mRNA.	TR(1..5486)CDS(64..1482)	0.776616854791577	0.356887809083201	TRUE	FALSE	1	1	1	1	0	0	0	1	3	0	0	1	0	0	0	0	0	1	1	0	0	0	0	0	0	0	0	0	-0.494186949416685	0.00767686128495749	3.64788231794977	2.29322222161542	0.0154327431243379	1
NM_005730	CTDSP2	10106	Homo sapiens CTD (carboxy-terminal domain, RNA polymerase II, polypeptide A) small phosphatase 2 (CTDSP2), mRNA.	TR(1..5038)CDS(530..1345)	0.776093773655526	0.000429291269929261	TRUE	TRUE	1	1	0	1	2	1	0	0	1	0	0	1	0	1	0	0	0	0	0	0	0	1	0	0	0	0	0	0	0.254607793128374	-0.280632213205147	4.90240199804446	5.8444859976382	0.0271441659108228	0.478942113990671
NM_000259	MYO5A	4644	Homo sapiens myosin VA (heavy chain 12, myoxin) (MYO5A), mRNA.	TR(1..12227)CDS(245..5812)	0.775612087429524	1.08274350411098	TRUE	TRUE	1	0	0	1	0	0	0	0	3	0	1	1	1	0	0	0	0	3	2	0	0	1	0	0	1	0	0	0	-0.810948797332372	-0.658590573917134	4.25452481251389	8.60571470083883	0.000346924410589039	0.00293744591615204
NM_014982	PCNX	22990	Homo sapiens pecanex homolog (Drosophila) (PCNX), mRNA.	TR(1..12936)CDS(447..7472)	0.775300612442036	0.221555979668441	TRUE	TRUE	2	0	3	0	0	0	0	0	2	0	1	0	0	1	0	1	3	0	2	1	0	1	0	0	1	4	1	1	-0.332828282683123	-0.282624105092957	4.00248521808749	4.59857648381215	0.0328284665871137	0.0270983153938014
NM_005883	APC2	10297	Homo sapiens adenomatosis polyposis coli 2 (APC2), mRNA.	TR(1..10151)CDS(209..7120)	0.774822110439883	1.24445141757304	FALSE	FALSE	0	0	0	1	0	5	2	0	1	0	0	0	1	0	0	0	0	2	11	1	2	0	0	0	2	2	0	0	0.129842135304752	-0.0900688537379577	2.83970470398424	2.83722322406698	0.272908863969426	0.453203716837145
XM_001726572	LOC100128979	100128979	PREDICTED: Homo sapiens hypothetical protein LOC100128979 (LOC100128979), mRNA.	TR(1..3567)CDS(415..1215)	0.773909396094578	0.0131108969640162	FALSE	FALSE	1	0	1	1	1	0	0	1	2	0	2	0	0	0	0	0	0	0	1	2	0	0	0	0	0	0	0	0	-0.0535853751758113	0.0673608344747008	2.29586067917108	2.29361253567001	0.376609656932671	0.893454102018276
NM_001039538	MAP2	4133	Homo sapiens microtubule-associated protein 2 (MAP2), transcript variant 5, mRNA.	TR(1..5844)CDS(452..2131)	0.773243314360184	0.224289491106029	FALSE	TRUE	0	1	2	1	1	1	0	1	1	0	0	0	1	3	0	0	0	0	1	0	0	0	0	0	0	1	0	2	-0.0312332805559501	-1.28430694518823	2.44638507409743	3.61097149613099	0.849972188652611	4.64831340067142e-07
NM_001135733	TP53INP1	94241	Homo sapiens tumor protein p53 inducible nuclear protein 1 (TP53INP1), transcript variant 2, mRNA.	TR(1..5666)CDS(385..879)	0.772913602454284	0	TRUE	TRUE	3	0	0	0	0	0	0	1	1	0	0	0	1	0	0	0	0	0	0	0	0	0	0	0	0	0	0	0	0.637306797761536	-0.331867681100545	5.67360994032903	4.54048425354462	0.0016324521762089	0.035201308621751
NM_006393	NEBL	10529	Homo sapiens nebulette (NEBL), transcript variant 1, mRNA.	TR(1..9231)CDS(398..3442)	0.772467811115315	0.590048547834713	FALSE	TRUE	3	0	0	0	0	0	0	0	1	0	0	0	0	0	1	1	0	1	0	1	0	1	0	0	0	0	0	0	0.0257674444385182	-0.179668884306305	2.58259304407393	2.71656483310323	0.721748409704149	0.0115700265867696
NM_004200	SYT7	9066	Homo sapiens synaptotagmin VII (SYT7), mRNA.	TR(1..4609)CDS(7..1218)	0.770764251355683	0.344830600738566	FALSE	FALSE	0	0	0	2	0	1	0	0	1	0	1	1	0	0	0	0	0	1	0	0	0	0	0	0	0	0	0	0	0.107723654014702	0.130865913111955	2.32322713339967	2.33619156907156	0.298046369803087	0.213799411783912
NM_173496	MPP7	143098	Homo sapiens membrane protein, palmitoylated 7 (MAGUK p55 subfamily member 7) (MPP7), mRNA.	TR(1..5207)CDS(405..2135)	0.770526302991636	0.357843944662821	TRUE	FALSE	3	1	0	0	2	1	0	0	0	0	1	0	1	0	0	0	0	1	1	1	0	1	0	0	0	0	0	0	-0.0258175685645793	0.0590253122482517	2.31609729313281	2.29559595590494	0.0662374964838989	0.99513476320849
NM_182503	ADAT2	134637	Homo sapiens adenosine deaminase, tRNA-specific 2, TAD2 homolog (S. cerevisiae) (ADAT2), mRNA.	TR(1..6270)CDS(47..622)	0.769978616489474	0.0120572083446349	TRUE	TRUE	1	0	0	1	2	1	0	1	1	0	0	0	1	1	0	0	0	0	1	0	0	0	0	0	0	0	0	0	-1.29595958004251	-0.311348102368014	6.08672208826931	4.67361885943798	0.00582053137006483	0.813950446057552
NM_001100398	GARNL4	23108	Homo sapiens GTPase activating Rap/RanGAP domain-like 4 (GARNL4), transcript variant 2, mRNA.	TR(1..6635)CDS(91..2238)	0.769935195255159	0.0242348382457706	FALSE	TRUE	1	0	0	0	5	2	1	1	0	0	3	1	0	2	0	0	0	0	0	1	0	0	0	0	1	0	0	0	-0.287257551320837	0.291584545655256	3.43546186665206	6.48488396330118	0.0244312091019003	0.0810658320104263
NM_003528	HIST2H2BE	8349	Homo sapiens histone cluster 2, H2be (HIST2H2BE), mRNA.	TR(1..2223)CDS(43..423)	0.769778010386938	0.356887809083201	TRUE	TRUE	2	0	0	0	0	1	1	0	0	0	0	0	0	1	0	0	0	1	1	0	0	0	0	0	0	0	0	0	0.557008478980606	0.483220081294614	3.12234747574624	3.03107858814018	0.2338869018782	0.15990644477691
NM_139281	WDR36	134430	Homo sapiens WD repeat domain 36 (WDR36), mRNA.	TR(1..6611)CDS(118..2973)	0.769458140627483	0.00833629803872074	TRUE	TRUE	1	0	0	1	0	0	0	2	1	0	1	0	0	1	0	1	0	0	0	1	0	0	0	0	0	2	0	0	0.479862458766902	-0.0088483257115405	7.75586627425685	7.90601137272956	0.00404193700342663	0.524811101971746
NM_000877	IL1R1	3554	Homo sapiens interleukin 1 receptor, type I (IL1R1), mRNA.	TR(1..4909)CDS(83..1792)	0.769005980840815	0.0253857904300179	FALSE	FALSE	1	0	0	1	2	0	0	0	1	0	0	0	0	1	0	0	0	0	0	0	0	1	0	0	1	1	0	0	-0.00730183778037599	0.0600490418105006	2.29322222161542	2.29496965880773	0.99999999999993	0.497929546428461
NM_001130060	ATF7	11016	Homo sapiens activating transcription factor 7 (ATF7), transcript variant 3, mRNA.	TR(1..6641)CDS(159..1547)	0.768068661129398	0.368945017427836	TRUE	TRUE	0	2	1	2	2	1	0	1	0	0	1	0	1	0	0	0	0	1	2	0	0	0	0	0	0	0	0	0	-0.00831495454905019	0.0766211645789927	4.23859982685275	5.01800236115648	0.86900049587578	0.9520144697395
NM_001017523	BTBD11	121551	Homo sapiens BTB (POZ) domain containing 11 (BTBD11), transcript variant b, mRNA.	TR(1..3900)CDS(51..1976)	0.76740721099333	0.0556483644234196	FALSE	FALSE	3	0	2	0	1	1	0	0	0	0	0	0	0	0	0	1	0	0	4	0	0	2	0	0	0	1	0	0	0.0158270624993757	0.299076299564158	2.34674552349856	2.47762080640096	0.429369530087316	0.00379347252027698
NM_017686	GDAP2	54834	Homo sapiens ganglioside induced differentiation associated protein 2 (GDAP2), transcript variant 1, mRNA.	TR(1..8885)CDS(300..1793)	0.766663839461855	0.0561465507184622	TRUE	TRUE	2	0	4	0	0	1	0	3	0	0	0	0	1	2	0	0	0	0	0	1	0	0	1	0	0	0	0	0	-0.634989411080552	-0.830659240540826	4.08729603481828	5.18989378195926	0.010414239730297	0.00160205512722226
NM_001136194	FASTKD2	22868	Homo sapiens FAST kinase domains 2 (FASTKD2), transcript variant 1, mRNA.	TR(1..6945)CDS(426..2558)	0.766220653396944	0.185226011866734	TRUE	TRUE	1	0	1	1	0	2	0	3	1	0	0	0	0	1	0	0	0	0	2	0	0	0	1	0	0	0	0	1	0.093703293375592	-0.207891685518222	4.99912131801881	5.01211205124876	0.440164387706861	0.286578157244002
NM_004863	SPTLC2	9517	Homo sapiens serine palmitoyltransferase, long chain base subunit 2 (SPTLC2), mRNA.	TR(1..7250)CDS(189..1877)	0.765760967262995	0.0241144166892698	TRUE	TRUE	0	1	0	1	1	3	0	1	3	0	1	0	0	2	0	0	0	0	2	0	0	0	0	0	0	0	0	0	0.166468285228379	0.96837367416332	5.80229776904052	7.38915431845638	0.121090367064133	1.93192780995987e-05
NM_153234	LIX1	167410	Homo sapiens Lix1 homolog (chicken) (LIX1), mRNA.	TR(1..3979)CDS(241..1089)	0.765516939926143	0.238949368235514	FALSE	FALSE	0	0	1	2	0	0	0	0	1	0	0	1	0	0	1	0	0	0	0	0	0	0	0	0	0	0	0	0	0.886806629490345	0.00249040669306341	2.72334624155589	2.29322222161542	0.0244849870558852	0.999999999999999
NM_001001420	SMAD5	4090	Homo sapiens SMAD family member 5 (SMAD5), transcript variant 3, mRNA.	TR(1..6937)CDS(286..1683)	0.764908174221045	0	TRUE	TRUE	2	0	1	0	0	1	0	2	1	0	0	0	2	2	0	0	0	0	0	0	0	0	0	0	0	0	0	0	-0.692604499620565	-1.51977295236278	6.63436372100704	8.29314191841057	0.00127834946206694	3.36750421210276e-06
NM_000813	GABRB2	2561	Homo sapiens gamma-aminobutyric acid (GABA) A receptor, beta 2 (GABRB2), transcript variant 2, mRNA.	TR(1..7295)CDS(219..1643)	0.764341382375784	0.210095379083297	TRUE	FALSE	1	0	1	1	0	0	0	1	1	0	0	0	2	1	0	0	0	0	0	1	1	0	0	0	1	0	0	0	0.861637926359629	0.0219678241529662	5.49835598707876	2.34258701370456	0.0093652148661251	0.954482952294734
NM_005042	PRH2	5555	Homo sapiens proline-rich protein HaeIII subfamily 2 (PRH2), transcript variant 1, mRNA.	TR(1..4323)CDS(40..540)	0.764308382237705	0	FALSE	FALSE	1	0	1	1	0	0	0	1	1	0	0	0	0	1	0	0	0	0	0	0	0	0	0	0	0	0	0	0	0.0481685330830876	-0.0285965884384151	2.29322222161542	2.29322222161542	0.99999999999992	1
NM_018989	RBM27	54439	Homo sapiens RNA binding motif protein 27 (RBM27), mRNA.	TR(1..6555)CDS(167..3349)	0.764268434702135	0.377650685433131	TRUE	TRUE	0	0	1	2	0	0	0	0	1	0	0	0	0	0	0	0	1	1	1	1	0	0	0	0	0	1	0	0	-0.0311149315970019	0.0226391362274527	7.84287692102095	7.93709086367727	0.917952953668563	0.554651255933417
NM_001932	MPP3	4356	Homo sapiens membrane protein, palmitoylated 3 (MAGUK p55 subfamily member 3) (MPP3), transcript variant 1, mRNA.	TR(1..2842)CDS(167..1924)	0.764268434702135	0.0361716250339047	FALSE	FALSE	0	0	1	2	0	0	0	0	1	0	0	0	0	0	0	0	0	0	3	0	0	0	0	0	0	0	0	0	0.16033479838364	0.12450736461046	2.33718424975241	2.43498527047668	0.899729308589658	0.180013326388186
NM_014734	KIAA0247	9766	Homo sapiens KIAA0247 (KIAA0247), mRNA.	TR(1..5402)CDS(314..1225)	0.763218509256394	0.368945017427836	TRUE	TRUE	1	0	0	1	4	3	0	1	0	0	1	0	0	1	0	0	0	1	2	0	0	0	0	0	0	0	0	0	0.518274773838051	0.337383961386656	8.9599652259051	8.20996604381297	0.000686840221484348	0.00554075280776465
NM_018284	GBP3	2635	Homo sapiens guanylate binding protein 3 (GBP3), mRNA.	TR(1..3051)CDS(206..1993)	0.76289227104924	0.468648276712526	FALSE	TRUE	0	0	0	2	0	0	0	2	0	0	3	1	0	0	0	1	0	1	1	1	0	1	0	0	0	0	0	1	-0.0414437210757715	-0.609359704015111	2.61099864607707	6.68714483003114	0.179801202154094	0.10485099827751
NM_173582	PGM2L1	283209	Homo sapiens phosphoglucomutase 2-like 1 (PGM2L1), mRNA.	TR(1..8519)CDS(297..2165)	0.7627362440806	0.364774263134417	FALSE	TRUE	2	0	0	0	1	0	0	1	3	0	0	0	0	1	0	0	1	1	0	1	0	1	0	0	0	0	0	0	0.0343419562446973	-0.715040354222566	2.67405824263254	5.92781151653965	0.643846943521121	0.0019066386828165
NM_002610	PDK1	5163	Homo sapiens pyruvate dehydrogenase kinase, isozyme 1 (PDK1), nuclear gene encoding mitochondrial protein, mRNA.	TR(1..4576)CDS(101..1411)	0.762395532128674	1.65000690397626e-05	TRUE	TRUE	1	0	1	1	0	1	0	1	2	0	2	0	1	0	0	0	0	0	0	0	0	0	0	0	0	0	1	0	0.299755742898957	-0.406618074791858	9.11889385117527	5.15454323484175	0.0796258418832931	0.028235598121877
NM_001129830	CACNA1C	775	Homo sapiens calcium channel, voltage-dependent, L type, alpha 1C subunit (CACNA1C), transcript variant 4, mRNA.	TR(1..13585)CDS(314..6835)	0.762323742354606	0.127803166334301	FALSE	FALSE	0	2	0	1	3	0	1	0	1	0	1	0	1	1	0	1	0	0	6	2	0	1	0	0	2	1	0	0	-0.185840020976833	0.0745286118122757	2.37159931632583	2.41927495487922	0.335682843268701	0.282226912282234
NM_030627	CPEB4	80315	Homo sapiens cytoplasmic polyadenylation element binding protein 4 (CPEB4), mRNA.	TR(1..7769)CDS(1407..3596)	0.760513655833455	0.352445237862969	TRUE	TRUE	1	0	1	0	2	0	0	2	1	0	0	0	1	4	0	1	0	1	0	2	0	0	0	0	0	1	0	0	-2.57511142121799	-0.461409129422902	5.35460875664269	6.46331330727031	1.92527394639649e-06	0.050379930933748
NM_001127395	FAM119A	151194	Homo sapiens family with sequence similarity 119, member A (FAM119A), transcript variant 2, mRNA.	TR(1..4805)CDS(218..874)	0.760006495816653	0.106035233147423	TRUE	TRUE	0	0	0	1	1	1	1	0	2	0	0	0	0	1	0	0	0	0	0	1	0	0	0	0	0	0	1	1	-0.0776826715510037	0.23555924946969	8.61405313787845	6.23005568833541	0.28838262532173	0.317716327673197
NM_013402	FADS1	3992	Homo sapiens fatty acid desaturase 1 (FADS1), mRNA.	TR(1..4213)CDS(81..1415)	0.759617152082294	0.363849390843504	FALSE	TRUE	1	0	0	0	1	1	1	0	2	0	0	0	0	2	0	0	0	1	1	0	0	0	0	1	0	0	0	0	-0.0320496989199129	0.265014946133812	2.90581055467778	10.0386035813992	0.937319791249906	0.00311354607279222
NM_006095	ATP8A1	10396	Homo sapiens ATPase, aminophospholipid transporter (APLT), class I, type 8A, member 1 (ATP8A1), transcript variant 1, mRNA.	TR(1..8270)CDS(233..3727)	0.759564467651325	0.0012485052240087	TRUE	FALSE	2	0	0	0	1	0	0	7	1	0	0	0	0	2	0	0	0	0	0	0	0	0	0	0	0	1	0	0	-0.228142919806633	0.000606566793408533	6.5481404940056	2.36983566793564	0.583452230935656	0.876827572992079
NM_006827	TMED10	10972	Homo sapiens transmembrane emp24-like trafficking protein 10 (yeast) (TMED10), mRNA.	TR(1..4163)CDS(68..727)	0.758480963117714	0	TRUE	TRUE	0	0	1	2	2	3	0	1	0	0	1	0	0	0	0	0	0	0	0	0	0	0	0	0	0	0	0	0	-0.171741800637924	-0.00377870875166622	11.3563507293837	11.7488233624842	0.0792251593056202	0.730946631348706
NM_004798	KIF3B	9371	Homo sapiens kinesin family member 3B (KIF3B), mRNA.	TR(1..6103)CDS(168..2411)	0.757767407500468	0.0367213378603347	TRUE	TRUE	0	0	0	2	1	0	0	1	1	0	0	0	0	0	0	0	0	0	1	1	0	1	0	0	1	0	0	0	-0.592417534184946	-0.159305877535676	6.87851211204814	8.08355230287903	0.00012858042328816	0.323584211386155
NM_006888	CALM1	801	Homo sapiens calmodulin 1 (phosphorylase kinase, delta) (CALM1), mRNA.	TR(1..4201)CDS(203..652)	0.757442616667791	0.344830600738566	TRUE	TRUE	0	0	0	1	3	2	0	0	4	0	2	0	0	1	0	0	0	1	0	0	0	0	0	0	0	0	0	0	-0.34238514242074	-0.930404117673031	7.68577241904853	7.89368427050664	0.237147277116211	0.00909224051300871
NM_178815	ARL5B	221079	Homo sapiens ADP-ribosylation factor-like 5B (ARL5B), mRNA.	TR(1..3589)CDS(255..794)	0.757411063904188	0	TRUE	TRUE	1	0	0	1	1	0	0	1	1	0	0	0	2	1	0	0	0	0	0	0	0	0	0	0	0	0	0	0	-1.2484265749019	0.124273089161345	4.86180757948631	5.32037802953242	0.000335394002136036	0.412233918781126
NM_174908	CCDC50	152137	Homo sapiens coiled-coil domain containing 50 (CCDC50), transcript variant 1, mRNA.	TR(1..8421)CDS(591..1511)	0.757393405935567	0.0012485052240087	TRUE	TRUE	2	1	0	0	0	1	0	3	3	0	0	0	1	1	0	0	0	0	0	0	0	0	0	0	0	1	0	0	-0.098802202292736	-0.544578268727345	4.81984289968851	7.40770485225259	0.440616660310932	0.0444979942531688
NM_015885	PCF11	51585	Homo sapiens PCF11, cleavage and polyadenylation factor subunit, homolog (S. cerevisiae) (PCF11), mRNA.	TR(1..5932)CDS(346..5013)	0.757338116230539	0.143896233671083	TRUE	TRUE	0	0	0	2	1	0	0	0	1	0	0	0	0	0	0	0	2	0	0	0	0	1	0	0	0	0	0	1	0.348376753767102	0.555753713631599	9.0876595013463	7.69323403353072	0.150321285350347	0.566468722419344
NM_014746	RNF144A	9781	Homo sapiens ring finger protein 144A (RNF144A), mRNA.	TR(1..5740)CDS(443..1321)	0.756608639494044	0.0125840526543256	FALSE	FALSE	1	0	1	1	2	1	0	0	0	0	1	0	0	1	0	0	0	0	1	1	0	0	0	0	0	0	0	0	0.101990713463072	0.0335774018245419	2.29322222161542	2.29322222161542	0.99999999999992	1
NM_020405	PLXDC1	57125	Homo sapiens plexin domain containing 1 (PLXDC1), mRNA.	TR(1..6140)CDS(83..1585)	0.75596918945003	0.0479428321818504	FALSE	FALSE	1	0	0	1	3	2	0	0	2	0	1	0	1	0	0	0	0	0	0	1	0	0	0	0	2	0	0	0	-0.029798535031355	0.0619043688098049	2.3310798259546	2.3028884203079	0.0811606230070804	0.817768720905251
NM_005359	SMAD4	4089	Homo sapiens SMAD family member 4 (SMAD4), mRNA.	TR(1..8789)CDS(539..2197)	0.75463007858375	0.749064634244128	TRUE	TRUE	2	0	0	0	1	1	0	0	2	0	2	0	0	1	0	2	0	2	2	1	0	1	0	0	1	0	0	0	-0.298549194666633	-0.468873858048552	6.8801944392445	5.47561738650525	0.00399831557186796	0.0099513168947612
NM_001010883	FAM102B	284611	Homo sapiens family with sequence similarity 102, member B (FAM102B), mRNA.	TR(1..5359)CDS(81..1163)	0.753238283286501	0.27524141482592	TRUE	TRUE	3	1	1	0	1	0	0	0	0	0	0	0	2	0	1	0	0	0	1	1	0	0	0	0	1	0	0	0	-1.43204341684361	-0.937202393513722	7.6019799767649	4.75325245169332	0.0285187022684711	0.0597606706763827
NM_018440	PAG1	55824	Homo sapiens phosphoprotein associated with glycosphingolipid microdomains 1 (PAG1), mRNA.	TR(1..10759)CDS(712..2010)	0.752923334600268	0.0676934148224462	TRUE	FALSE	1	0	4	1	3	1	0	2	1	0	0	0	1	0	0	0	0	0	1	0	0	0	1	0	0	0	1	0	0.322503080072903	0.0436853081265092	8.3013098447282	2.44220549425655	0.273424706710877	0.627515770320656
NM_006948	HSPA13	6782	Homo sapiens heat shock protein 70kDa family, member 13 (HSPA13), mRNA.	TR(1..4001)CDS(70..1485)	0.752858781698587	0.355455487300592	TRUE	TRUE	3	2	0	0	0	0	0	1	0	0	1	1	0	0	0	2	0	1	0	0	0	0	0	0	0	0	0	0	-0.340603176845655	-0.0939666351040637	8.5752575226945	9.35476201451668	0.0401463778445051	0.468113941013354
NM_002481	PPP1R12B	4660	Homo sapiens protein phosphatase 1, regulatory (inhibitor) subunit 12B (PPP1R12B), transcript variant 1, mRNA.	TR(1..11102)CDS(145..3093)	0.75254412248725	0.0250705522688898	FALSE	FALSE	1	0	1	0	3	0	0	0	4	0	1	1	1	2	0	0	0	0	2	1	0	1	0	0	0	0	0	0	-0.524610494241531	-0.201746465532939	3.46675987461656	2.97162317722222	0.00631725203826472	0.00588535931133753
NM_152542	PPM1K	152926	Homo sapiens protein phosphatase 1K (PP2C domain containing) (PPM1K), mRNA.	TR(1..3725)CDS(391..1509)	0.752024515049944	0.0376221837349267	TRUE	TRUE	1	0	0	1	0	1	0	2	3	0	0	0	0	0	0	1	1	0	1	0	0	0	0	0	0	1	1	0	-0.156435947925855	-0.105425653547807	5.63771241599373	3.69003083446151	0.676405148854524	0.797828420980626
NM_006210	PEG3	5178	Homo sapiens paternally expressed 3 (PEG3), mRNA.	TR(1..6371)CDS(365..5131)	0.751068379470325	1.10242229697751	FALSE	FALSE	1	0	0	1	0	0	0	1	3	0	0	0	0	0	0	2	1	3	3	0	0	5	0	0	0	0	0	0	0.0275029887064881	0.0335774018245419	2.29331519507399	2.30854330904394	0.993279582708373	0.188564395610282
NM_145027	KIF6	221458	Homo sapiens kinesin family member 6 (KIF6), mRNA.	TR(1..3972)CDS(96..2540)	0.750926247296666	0.00148297988931059	FALSE	FALSE	0	0	0	2	3	1	0	2	0	0	1	0	0	0	0	0	0	0	0	2	0	1	0	0	0	0	0	0	0.047420466015635	-0.00722061122333739	2.31797329790891	2.30160830255221	0.345723950433663	0.755648684021957
NM_000368	TSC1	7248	Homo sapiens tuberous sclerosis 1 (TSC1), transcript variant 1, mRNA.	TR(1..8617)CDS(235..3729)	0.75018924421289	0.0500322619770962	TRUE	TRUE	1	1	1	1	3	0	0	1	0	0	0	0	1	1	0	0	2	0	1	0	0	0	0	0	0	0	0	0	-0.0345087872838232	-0.180396458944092	7.69287371235488	6.95585824211044	0.270178428995101	0.214592232115768
NM_003724	JRK	8629	Homo sapiens jerky homolog (mouse) (JRK), transcript variant 1, mRNA.	TR(1..9116)CDS(515..2221)	0.749896295618711	0.205422675321194	TRUE	TRUE	0	0	0	1	4	7	1	1	3	0	0	0	0	0	0	0	0	0	1	1	1	0	0	1	0	0	1	0	-0.249687686098666	0.261638215541479	5.0822684385206	4.7486650939651	0.145254203882467	0.0237769065543711
NM_001001396	ATP2B4	493	Homo sapiens ATPase, Ca++ transporting, plasma membrane 4 (ATP2B4), transcript variant 1, mRNA.	TR(1..8911)CDS(885..4397)	0.749540820447117	0.0474159878721598	FALSE	TRUE	0	0	0	2	3	0	0	0	0	0	1	0	0	0	0	0	0	0	0	0	0	0	0	0	2	0	0	0	-0.31303048926074	0.29771119959595	3.06701003965242	5.32003074479354	0.478727137097877	0.270881503922571
NM_015035	ZHX3	23051	Homo sapiens zinc fingers and homeoboxes 3 (ZHX3), mRNA.	TR(1..9991)CDS(379..3249)	0.749024397233662	0.0689254199774152	TRUE	TRUE	1	0	2	0	1	1	1	3	3	0	0	0	1	1	0	0	0	0	1	0	0	0	1	0	0	1	0	0	0.228495404133568	-0.0072309288267029	4.3258708720292	4.24301455301149	0.261180878308519	0.875612048937281
NM_002959	SORT1	6272	Homo sapiens sortilin 1 (SORT1), mRNA.	TR(1..7018)CDS(50..2545)	0.748086498572455	0.253640508653707	FALSE	FALSE	0	1	0	1	0	0	0	2	1	0	1	1	2	3	1	0	0	0	1	1	0	2	0	0	0	1	0	0	-0.0795319701668868	-0.0479228984264929	3.16770788718316	2.89459685214276	0.074981563555556	0.691942597767073
NM_024963	FBXL18	80028	Homo sapiens F-box and leucine-rich repeat protein 18 (FBXL18), mRNA.	TR(1..8253)CDS(95..2251)	0.74800689297621	0.240644533223178	FALSE	TRUE	0	0	0	1	2	5	1	0	3	0	1	0	0	0	0	0	0	0	2	0	1	0	0	1	1	0	0	0	0.68983544261985	0.109962702232502	4.0431736707416	4.9297309167354	0.0191678511705929	0.56054496525363
NM_020745	AARS2	57505	Homo sapiens alanyl-tRNA synthetase 2, mitochondrial (putative) (AARS2), nuclear gene encoding mitochondrial protein, mRNA.	TR(1..4782)CDS(4..2961)	0.747583101729294	0.0735917552918182	TRUE	TRUE	0	0	0	2	0	2	0	0	1	0	0	1	0	0	0	0	0	0	6	0	0	0	0	0	0	1	0	0	-0.653428517729669	0.396262462449732	6.15662470752003	5.36619907340087	0.0289685508647867	0.582463038670831
NM_005259	MSTN	2660	Homo sapiens myostatin (MSTN), mRNA.	TR(1..2823)CDS(134..1261)	0.746623781925824	0.00531244328101268	FALSE	FALSE	0	0	3	2	0	0	0	0	0	0	0	0	0	0	0	1	0	0	0	0	0	0	0	0	0	0	0	0	0.124688923135584	0.155345368038998	2.29322222161542	2.29322222161542	0.99999999999992	1
NM_174977	SEC14L4	284904	Homo sapiens SEC14-like 4 (S. cerevisiae) (SEC14L4), mRNA.	TR(1..2499)CDS(85..1305)	0.745807752195595	0.141783935359098	FALSE	FALSE	0	0	0	2	0	1	0	0	1	0	0	0	0	0	0	0	0	0	1	1	0	0	0	0	1	0	0	1	0.0275029887064881	0.166738107168091	2.29322222161542	2.29322222161542	0.99999999999992	1
NM_032538	TTBK1	84630	Homo sapiens tau tubulin kinase 1 (TTBK1), mRNA.	TR(1..7128)CDS(280..4245)	0.745807752195595	0.235904092335544	FALSE	FALSE	0	0	0	2	0	1	0	0	1	0	0	0	0	0	0	0	0	0	4	1	1	3	0	0	0	0	0	0	-0.00747324775410596	-0.0319716365335253	2.77337465607091	2.64450813900295	0.111621611618251	0.390554840620682
NM_130847	AMOTL1	154810	Homo sapiens angiomotin like 1 (AMOTL1), mRNA.	TR(1..8999)CDS(171..3041)	0.745492224559571	0.0357652022807148	FALSE	TRUE	1	0	0	1	0	1	0	0	2	0	2	2	2	0	0	0	0	0	1	0	0	0	0	0	1	0	0	0	-0.0298252341500914	0.155237003575541	2.71651956151525	4.81619094868502	0.354599784211203	0.014917304400216
NM_001012755	MCART6	401612	Homo sapiens mitochondrial carrier triple repeat 6 (MCART6), nuclear gene encoding mitochondrial protein, mRNA.	TR(1..6239)CDS(182..1105)	0.745474856065845	0.0237079939360799	FALSE	FALSE	2	0	0	0	0	1	0	1	1	0	0	0	1	2	0	0	0	0	0	0	0	0	0	0	1	0	0	0	0.0631948352799478	0.0290159908620447	2.69348034288754	2.34568170400484	0.832196334218231	0.76355972776968
NM_005902	SMAD3	4088	Homo sapiens SMAD family member 3 (SMAD3), mRNA.	TR(1..6256)CDS(299..1576)	0.745337355490514	0.000429291269929261	TRUE	TRUE	1	0	0	1	4	0	0	2	0	1	0	0	1	1	0	0	0	0	0	0	0	1	0	0	0	0	0	0	-0.393913094827627	-0.873083148502419	4.65242012024002	5.94887564442841	0.0203404075035772	9.00406259754441e-06
NM_032445	MEGF11	84465	Homo sapiens multiple EGF-like-domains 11 (MEGF11), mRNA.	TR(1..5914)CDS(142..3276)	0.745280907885904	0.369471861737527	TRUE	FALSE	0	0	0	2	0	0	0	0	1	0	0	0	0	0	0	0	0	1	2	1	0	0	0	0	0	0	0	0	-0.431838183223109	0.0202365604803719	4.70684839813817	2.66944110038849	0.696522830858456	0.926806654753368
NM_001100590	KIAA0232	9778	Homo sapiens KIAA0232 (KIAA0232), transcript variant 2, mRNA.	TR(1..7789)CDS(380..4567)	0.745117933519774	0.0441556321248818	TRUE	TRUE	1	0	3	1	4	1	0	0	1	0	0	0	0	0	0	0	1	0	2	2	0	0	0	0	0	0	0	0	-0.216530114473644	-1.0016069760147	5.77502697456207	5.94147608701561	0.164985227691131	0.00476533643247254
NM_004869	VPS4B	9525	Homo sapiens vacuolar protein sorting 4 homolog B (S. cerevisiae) (VPS4B), mRNA.	TR(1..3396)CDS(261..1595)	0.745045564795916	0.364774263134417	TRUE	TRUE	2	0	0	0	0	1	0	0	1	0	0	0	1	2	0	0	1	1	0	1	0	1	0	0	0	0	0	0	0.0855796466300179	0.184705828326672	10.0089411787053	8.63267561059525	0.189517449111207	0.0178643064414272
NM_001114	ADCY7	113	Homo sapiens adenylate cyclase 7 (ADCY7), mRNA.	TR(1..6138)CDS(269..3511)	0.744931511687115	0.45296192160383	TRUE	TRUE	2	0	0	0	0	0	0	1	1	0	0	0	0	2	0	0	0	1	5	0	0	1	0	0	2	0	0	0	-0.269663960388497	0.108039960543534	4.9020565062396	4.44001099608411	0.053540123907877	0.085429484095049
NM_001113402	AMN1	196394	Homo sapiens antagonist of mitotic exit network 1 homolog (S. cerevisiae) (AMN1), transcript variant 1, mRNA.	TR(1..2124)CDS(167..943)	0.744891564151545	0	TRUE	TRUE	1	0	0	1	0	0	0	0	1	0	0	0	0	1	0	0	0	0	0	0	0	0	0	0	0	0	0	0	-0.672644456244971	-1.01288484611499	6.16105636318318	6.03856483400267	0.315917870293579	0.116422874528653
NM_001031684	SFRS7	6432	Homo sapiens splicing factor, arginine/serine-rich 7, 35kDa (SFRS7), mRNA.	TR(1..2489)CDS(239..955)	0.744891564151545	0	TRUE	TRUE	1	0	0	1	0	0	0	0	1	0	0	0	0	1	0	0	0	0	0	0	0	0	0	0	0	0	0	0	0.000498988074686707	0.00896069170709755	9.26401805406766	9.15136183404939	0.654814000473942	0.584274512615117
NM_015431	TRIM58	25893	Homo sapiens tripartite motif-containing 58 (TRIM58), mRNA.	TR(1..5158)CDS(49..1509)	0.742869582006935	0.0370137075047235	FALSE	FALSE	0	0	1	1	2	3	0	1	4	0	1	1	0	1	0	0	0	0	1	0	0	0	0	0	1	1	0	0	0.0742379957956964	0.0983621267446024	2.30877141953543	2.29322222161542	0.090635986541959	0.999999999999977
NM_001039618	CREBZF	58487	Homo sapiens CREB/ATF bZIP transcription factor (CREBZF), mRNA.	TR(1..7304)CDS(255..1319)	0.742787660611527	0.0246412609989605	TRUE	TRUE	1	1	3	0	3	0	0	6	3	0	1	1	1	2	0	0	0	0	2	1	0	0	0	0	0	0	0	0	-0.693698525742572	-0.983466821384794	6.27766790965013	6.23343367327058	0.0578896063349599	0.00852288402021982
NM_022405	SLC6A20	54716	Homo sapiens solute carrier family 6 (proline IMINO transporter), member 20 (SLC6A20), transcript variant 2, mRNA.	TR(1..5344)CDS(125..1792)	0.741913446427315	0.429537034115485	FALSE	FALSE	0	0	1	1	2	2	0	0	4	0	1	1	0	1	0	1	1	1	3	1	0	0	0	0	1	0	0	0	-0.0284203507168724	0.162205307087851	2.30576153461446	2.30936192771991	0.463882906514282	0.273426151530196
NM_003901	SGPL1	8879	Homo sapiens sphingosine-1-phosphate lyase 1 (SGPL1), mRNA.	TR(1..5783)CDS(223..1929)	0.74100073208201	0.364697262812231	TRUE	TRUE	2	0	1	0	0	5	1	0	1	0	0	0	0	0	0	1	0	1	1	0	0	0	0	0	0	2	0	0	-0.273498860701938	0.522112193807467	5.11658678402821	4.70615351886703	0.041225626686697	0.00209154985680582
NM_016125	RNFT1	51136	Homo sapiens ring finger protein, transmembrane 1 (RNFT1), mRNA.	TR(1..2031)CDS(94..1401)	0.740556098642623	0.239378659505444	TRUE	TRUE	3	0	0	0	0	0	0	0	0	0	1	0	0	0	1	0	0	0	0	0	0	1	0	0	0	0	0	0	0.491861827889663	0.43068781559957	5.16997549134334	5.99067103757617	0.568903970958291	0.77809893801118
NM_001009880	C22orf9	23313	Homo sapiens chromosome 22 open reading frame 9 (C22orf9), transcript variant 2, mRNA.	TR(1..6215)CDS(67..1281)	0.740248386828777	0	TRUE	TRUE	1	1	0	0	1	3	1	1	3	0	1	0	0	1	0	0	0	0	0	0	0	0	0	0	0	0	0	0	0.583219379613322	-0.241014835758395	5.7162494780062	4.85706674275127	0.0529121854176135	0.132102438089133
NM_015906	TRIM33	51592	Homo sapiens tripartite motif-containing 33 (TRIM33), transcript variant a, mRNA.	TR(1..8339)CDS(85..3468)	0.738161272832694	0.0552419416702296	TRUE	TRUE	2	0	1	0	2	0	0	1	2	0	0	0	0	1	0	1	0	0	2	0	0	2	0	0	1	1	0	0	0.0017023261425827	0.955305162348593	8.01694594076613	7.71919015760342	0.225130176685247	0.00239839335728963
NM_001037132	NRCAM	4897	Homo sapiens neuronal cell adhesion molecule (NRCAM), transcript variant 1, mRNA.	TR(1..6659)CDS(472..4386)	0.736808267171434	0.948906523056241	FALSE	FALSE	3	0	1	0	0	1	0	1	0	0	0	0	1	0	1	1	0	2	1	0	0	1	0	0	0	2	0	0	0.0710005066382487	0.0860635463895952	2.30203493986652	2.3660263719094	0.907613432981627	0.182574112896292
NM_001009894	C12orf29	91298	Homo sapiens chromosome 12 open reading frame 29 (C12orf29), mRNA.	TR(1..2895)CDS(159..1136)	0.736281422861743	0.000429291269929261	TRUE	TRUE	3	0	1	0	0	0	0	1	0	0	0	0	1	0	0	0	0	0	0	0	0	1	0	0	0	0	0	0	0.0897373774105487	-0.136958536850579	9.61136789032827	9.02304770388186	0.69340541727576	0.2862578264728
NM_014924	KIAA0831	22863	Homo sapiens KIAA0831 (KIAA0831), mRNA.	TR(1..4742)CDS(37..1515)	0.73361362222542	0.345390445186336	TRUE	TRUE	1	0	0	1	1	3	0	0	2	0	1	1	0	0	0	0	0	1	0	1	0	0	0	0	0	0	2	0	0.0215941408105952	0.510147605634854	6.49135162628391	8.09070379638922	0.673293943186644	0.18052394240815
NM_019106	2003-09-01	55964	Homo sapiens septin 3 (SEPT3), transcript variant B, mRNA.	TR(1..4656)CDS(139..1191)	0.732296511451193	0.346605950272266	FALSE	FALSE	0	3	0	1	2	2	0	1	2	0	1	0	0	2	0	0	0	1	0	1	0	0	0	0	0	1	0	0	-0.00526920231218124	-0.0647409166381493	2.30376320231704	2.32046891040941	0.658530531102247	0.204315171195292
NM_001147	ANGPT2	285	Homo sapiens angiopoietin 2 (ANGPT2), transcript variant 1, mRNA.	TR(1..5270)CDS(330..1820)	0.731376560233502	0.125022759963654	FALSE	TRUE	1	1	1	1	1	0	0	0	2	0	0	0	0	0	0	0	1	0	0	1	0	0	0	0	0	0	1	1	0.128606873080907	-0.111778017446762	2.39702002390371	2.45977705910278	0.692558675564031	0.806926986514749
NM_003861	WDR22	8816	Homo sapiens WD repeat domain 22 (WDR22), mRNA.	TR(1..5999)CDS(220..3048)	0.730916295149761	0.362200252364214	TRUE	TRUE	2	1	0	0	1	1	0	1	0	0	1	0	0	2	0	1	0	1	1	0	0	0	0	0	0	0	0	0	0.0445834446412597	-0.139592578209141	5.47124040376152	5.44087309523556	0.170965083897781	0.294620177417459
NM_005235	ERBB4	2066	Homo sapiens v-erb-a erythroblastic leukemia viral oncogene homolog 4 (avian) (ERBB4), transcript variant JM-a/CVT-1, mRNA.	TR(1..11941)CDS(99..4025)	0.730814399986568	0.757736144211761	FALSE	FALSE	0	0	0	1	1	1	0	3	1	0	0	0	1	3	0	0	1	2	4	0	0	2	0	0	0	0	0	0	-0.0294378650696852	0.176213846663432	2.34396684326043	2.3403991055153	0.407427750170423	0.28183773444593
NM_001859	SLC31A1	1317	Homo sapiens solute carrier family 31 (copper transporters), member 1 (SLC31A1), mRNA.	TR(1..4797)CDS(187..759)	0.730760557656017	0.690090492747062	TRUE	TRUE	2	1	0	0	2	1	0	1	4	0	0	0	0	0	0	0	0	2	0	0	0	1	0	0	0	0	0	0	-0.498929631188315	-0.506472557492995	6.5907721108034	7.20784213680786	0.0760069127197297	0.0195436715261747
NM_000461	THRB	7068	Homo sapiens thyroid hormone receptor, beta (erythroblastic leukemia viral (v-erb-a) oncogene homolog 2, avian) (THRB), transcript variant 1, mRNA.	TR(1..7416)CDS(286..1671)	0.730697162653917	0.115499325378756	FALSE	FALSE	3	0	0	0	1	1	0	0	0	0	0	1	1	0	0	0	0	0	3	0	0	0	1	0	1	0	0	0	-0.0135640370069248	0.122038919141531	2.33921661820426	2.31526744338429	0.907875964856176	0.425607446509503
NM_016531	KLF3	51274	Homo sapiens Kruppel-like factor 3 (basic) (KLF3), mRNA.	TR(1..5632)CDS(333..1370)	0.729023418808515	0.0627074992234836	FALSE	TRUE	0	2	3	1	0	0	0	3	1	0	2	1	3	2	0	1	0	0	0	1	0	0	1	0	0	1	0	0	0.00277557433945905	-0.458265034893618	2.57256319320524	5.98608236663655	0.754881479093492	0.0118007411204678
NM_130807	MOBKL2A	126308	Homo sapiens MOB1, Mps One Binder kinase activator-like 2A (yeast) (MOBKL2A), mRNA.	TR(1..3347)CDS(319..972)	0.728782286220619	0.356887809083201	TRUE	TRUE	0	0	0	2	1	4	0	0	0	0	1	1	0	0	0	0	0	1	1	0	0	0	0	0	0	0	0	0	0.418200084546719	0.0833073285063523	6.30353358105159	5.40581061232752	0.00872103584286945	0.145788711732965
NM_015313	ARHGEF12	23365	Homo sapiens Rho guanine nucleotide exchange factor (GEF) 12 (ARHGEF12), mRNA.	TR(1..9501)CDS(8..4642)	0.727839466486189	0.363904101598741	TRUE	TRUE	1	0	1	1	1	1	0	0	2	0	0	1	0	0	0	1	1	0	2	0	1	1	0	0	1	0	0	1	0.0419313989266336	-0.301375568345929	5.08740103003987	6.46681567810032	0.730091703973135	0.00243110366265655
NM_018085	IPO9	55705	Homo sapiens importin 9 (IPO9), mRNA.	TR(1..11416)CDS(51..3176)	0.72719770064301	0.296781241795196	TRUE	TRUE	1	1	1	0	2	5	0	1	7	0	2	0	1	0	0	0	2	0	2	0	0	0	0	0	1	0	0	2	0.0998719067899003	-0.171078944931115	5.35050592551138	4.7606890078824	0.753318041523277	0.121590002481349
NM_001007561	IRGQ	126298	Homo sapiens immunity-related GTPase family, Q (IRGQ), mRNA.	TR(1..9703)CDS(157..2028)	0.727087989657641	0.0245437079591991	TRUE	TRUE	0	1	0	2	2	12	0	1	0	0	0	1	0	0	0	0	0	0	2	0	0	1	0	0	0	0	0	0	-0.0910993966357399	-0.390756682147336	4.74407195789453	4.3326524260295	0.0511054660883338	0.00246997400271058
NM_006386	DDX17	10521	Homo sapiens DEAD (Asp-Glu-Ala-Asp) box polypeptide 17 (DDX17), transcript variant 1, mRNA.	TR(1..4805)CDS(104..2293)	0.726691409050896	0	TRUE	TRUE	0	0	0	2	1	0	0	0	0	0	1	1	1	0	0	0	0	0	0	0	0	0	0	0	0	0	0	0	-0.655409244358365	-0.786976753781488	6.67319212019855	6.32671816717244	0.0176481051543165	0.0279660599432837
NM_032511	C6orf168	84553	Homo sapiens chromosome 6 open reading frame 168 (C6orf168), mRNA.	TR(1..9773)CDS(284..1513)	0.726409460502743	0.130854810681971	FALSE	FALSE	1	1	1	0	0	1	0	4	4	0	1	3	0	2	0	0	0	0	2	0	0	0	0	0	0	1	0	1	0.0562319947432381	0.0438051322997148	2.29322222161542	2.29327913051394	0.99999999999992	0.97957781599137
NM_001136555	TLK1	9874	Homo sapiens tousled-like kinase 1 (TLK1), transcript variant 3, mRNA.	TR(1..5081)CDS(91..2103)	0.726163406841623	0.0914014087585261	TRUE	FALSE	1	1	0	1	2	0	0	4	2	0	0	0	0	0	0	0	0	0	1	0	0	0	1	0	1	0	1	0	-1.01634137764712	-0.344599788346839	3.69998527445359	2.3905189553029	2.29184863664288e-05	0.615898149367374
NM_014629	ARHGEF10	9639	Homo sapiens Rho guanine nucleotide exchange factor (GEF) 10 (ARHGEF10), mRNA.	TR(1..5595)CDS(179..4213)	0.725970327086368	0.0621071282903526	TRUE	TRUE	1	0	0	1	3	1	0	0	0	0	0	0	0	1	0	0	0	0	1	1	0	2	0	0	2	1	0	0	0.946923484497852	-0.583381938402812	6.39283678230248	9.3682640249755	0.0334783095077762	0.342081270539438
NM_002023	FMOD	2331	Homo sapiens fibromodulin (FMOD), mRNA.	TR(1..3005)CDS(137..1267)	0.725953248067538	0.0241144166892698	TRUE	FALSE	0	0	0	2	1	1	0	0	0	0	1	0	0	0	0	0	0	0	2	0	0	0	0	0	0	0	0	0	0.0275029887064881	-0.0244986213185113	2.32460883703451	2.32346045147633	0.37439787181374	0.326615326984969
NM_005677	COLQ	8292	Homo sapiens collagen-like tail subunit (single strand of homotrimer) of asymmetric acetylcholinesterase (COLQ), transcript variant I, mRNA.	TR(1..3007)CDS(127..1494)	0.725426403757847	0.0124864996145642	FALSE	FALSE	0	0	0	2	1	0	0	0	0	0	1	0	0	0	0	0	0	0	1	0	0	1	0	0	0	0	0	0	-0.164060347054238	-0.124298069559609	2.29377582160547	2.29322222161542	0.806574263765272	1
NM_032440	LCOR	84458	Homo sapiens ligand dependent nuclear receptor corepressor (LCOR), mRNA.	TR(1..4851)CDS(547..1848)	0.724647716289129	0.0676769147534065	TRUE	TRUE	2	0	0	0	1	0	0	0	0	0	1	0	0	2	0	0	0	0	1	0	0	0	1	0	0	0	0	0	0.268799556444288	0.401872271104225	7.55716218572051	7.7152981034923	0.709345643664337	0.574387558547422
NM_001004342	TRIM67	440730	Homo sapiens tripartite motif-containing 67 (TRIM67), mRNA.	TR(1..8522)CDS(43..2394)	0.72458547918661	0.0431019435055005	FALSE	FALSE	0	1	0	1	2	4	1	0	1	0	0	1	0	1	0	0	1	0	2	0	0	0	0	0	0	0	0	0	-0.0312332805559501	0.0341373385831828	2.57237876508935	2.58021245605288	0.40333885556784	0.277914382924823
NM_022351	NECAB1	64168	Homo sapiens N-terminal EF-hand calcium binding protein 1 (NECAB1), mRNA.	TR(1..5224)CDS(279..1334)	0.724469110278646	0.000429291269929261	FALSE	FALSE	1	1	0	1	0	0	0	1	2	0	1	0	0	0	0	0	0	0	0	0	0	1	0	0	0	0	0	0	0.00916628566479558	0.09896344498139	2.29322222161542	2.29322222161542	0.99999999999992	1
NM_031468	CALN1	83698	Homo sapiens calneuron 1 (CALN1), transcript variant 1, mRNA.	TR(1..9500)CDS(392..1177)	0.723714738701144	0.000526844309690664	FALSE	FALSE	0	2	0	1	1	3	0	1	4	0	1	2	1	1	0	0	0	0	0	1	0	0	0	0	0	0	0	0	0.0274399064563362	0.0329548383048455	2.30216892755146	2.29322222161542	0.39452347890042	1
NM_014333	CADM1	23705	Homo sapiens cell adhesion molecule 1 (CADM1), transcript variant 1, mRNA.	TR(1..4324)CDS(130..1458)	0.72179957279295	1.05347932903193	FALSE	FALSE	1	0	1	1	1	2	0	1	0	0	0	0	0	1	0	0	1	3	0	0	0	0	0	0	0	0	0	0	0.100842461913049	0.03604214574739	2.98647125662704	2.93167992606819	0.2136013266175	0.996014066444136
NM_006359	SLC9A6	10479	Homo sapiens solute carrier family 9 (sodium/hydrogen exchanger), member 6 (SLC9A6), transcript variant 2, mRNA.	TR(1..4646)CDS(77..2086)	0.720745884173568	0.0137350048385729	TRUE	TRUE	1	0	1	1	1	0	0	1	0	0	0	0	0	1	0	0	0	0	1	0	0	1	0	0	0	1	0	0	-0.932081174706688	-0.500669479864615	7.47785666815723	8.45878064658982	0.00218292543484017	0.0723630932291707
NM_020373	ANO2	57101	Homo sapiens anoctamin 2 (ANO2), mRNA.	TR(1..3735)CDS(73..3069)	0.720330777173515	0.0275296415056052	FALSE	FALSE	0	0	0	2	0	0	0	0	0	1	1	0	0	0	0	0	1	0	0	3	0	0	0	1	0	0	0	0	0.0275029887064881	0.0458519276716434	2.29344301919507	2.29322222161542	0.92108895183433	1
NM_201403	MOBKL2C	148932	Homo sapiens MOB1, Mps One Binder kinase activator-like 2C (yeast) (MOBKL2C), transcript variant 2, mRNA.	TR(1..2822)CDS(232..882)	0.720164618583536	0.0237079939360799	FALSE	TRUE	0	1	0	2	0	2	0	1	0	0	1	0	0	0	0	0	0	0	0	0	0	0	0	0	1	0	0	0	0.023420257102258	-0.0095624385927232	2.89016415500771	2.94607648851754	0.585891907103427	0.535422909366395
NM_178123	SESTD1	91404	Homo sapiens SEC14 and spectrin domains 1 (SESTD1), mRNA.	TR(1..10448)CDS(151..2241)	0.719896854305259	0.0245665764759384	TRUE	TRUE	1	2	1	0	2	2	0	2	3	0	2	0	3	2	0	0	0	0	0	0	0	2	0	0	1	0	0	0	0.759206111305307	0.607666674460833	5.45038825436271	2.79426677539727	0.158857536140181	0.391523702285281
NM_001167	XIAP	331	Homo sapiens X-linked inhibitor of apoptosis (XIAP), mRNA.	TR(1..8413)CDS(129..1622)	0.719889617432873	0.344830600738566	TRUE	TRUE	1	0	0	0	1	8	0	4	6	0	1	0	2	1	0	0	0	1	0	0	0	0	0	0	0	0	0	0	0.518970081573632	0.737111552081726	5.70485875634235	9.00698832263747	0.45060628094568	0.0943793731425307
NM_014829	DDX46	9879	Homo sapiens DEAD (Asp-Glu-Ala-Asp) box polypeptide 46 (DDX46), mRNA.	TR(1..5695)CDS(169..3264)	0.718930008154508	0.238949368235514	TRUE	TRUE	2	1	1	0	0	0	0	0	2	0	0	0	0	1	1	0	0	0	0	0	0	0	0	0	0	0	0	0	0.2552462025717	-1.4140801714523	9.19875402362094	9.40357226711139	0.207155636579742	0.00091538984129258
NM_002736	PRKAR2B	5577	Homo sapiens protein kinase, cAMP-dependent, regulatory, type II, beta (PRKAR2B), mRNA.	TR(1..3678)CDS(176..1432)	0.718525901200481	0.117978388383257	TRUE	TRUE	3	0	0	0	0	0	0	1	0	0	0	1	0	0	0	0	0	0	1	0	0	1	0	0	0	0	0	1	-0.21823508119197	-0.121436008350495	12.6544846745648	8.86414429295169	0.450689378307021	0.178699205970471
NM_001040441	ZBTB8	653121	Homo sapiens zinc finger and BTB domain containing 8 (ZBTB8), mRNA.	TR(1..7333)CDS(486..1811)	0.717459186210805	0.344441257004207	TRUE	TRUE	0	1	1	1	1	4	0	1	6	0	0	0	1	0	1	0	0	0	0	0	0	0	0	0	0	0	0	1	-1.64433834266676	1.57546894359851	3.34782553409414	5.07545778411499	0.00765067827197986	0.00651656588803384
NM_004274	AKAP6	9472	Homo sapiens A kinase (PRKA) anchor protein 6 (AKAP6), mRNA.	TR(1..10411)CDS(171..7130)	0.717277395976473	1.50321910557468	FALSE	FALSE	3	0	0	0	0	0	0	1	0	0	0	0	0	0	0	1	2	4	2	0	0	2	1	0	0	0	1	0	-0.0405424817721863	0.0261303477028152	2.29746322758474	2.30546789398322	0.951087835974147	0.207260748085332
NM_020453	ATP10D	57205	Homo sapiens ATPase, class V, type 10D (ATP10D), mRNA.	TR(1..6550)CDS(165..4445)	0.716864604775583	0.245647238366076	TRUE	TRUE	3	0	0	0	0	0	0	0	0	0	0	0	1	0	1	1	0	0	0	1	0	2	0	0	0	0	0	0	0.681078738215485	-0.65307942617631	6.94483621079132	7.797705796171	0.36699208636311	0.0793038207753291
NM_002977	SCN9A	6335	Homo sapiens sodium channel, voltage-gated, type IX, alpha subunit (SCN9A), mRNA.	TR(1..9469)CDS(49..5982)	0.716864604775583	0.492824351554524	FALSE	FALSE	3	0	0	0	0	0	0	0	0	0	0	0	1	0	2	0	0	0	1	3	0	3	0	0	0	0	0	0	0.124223937174166	0.0825263454876658	2.33376823344896	2.29615607846472	0.577393849199929	0.88838749827962
NM_198243	ASB7	140460	Homo sapiens ankyrin repeat and SOCS box-containing 7 (ASB7), transcript variant 2, mRNA.	TR(1..2630)CDS(690..1646)	0.716848104706543	0.375875335899432	TRUE	TRUE	3	0	0	0	0	0	0	0	0	0	0	0	0	0	0	0	1	1	1	0	0	0	0	0	0	0	0	0	-0.399505944052402	-0.858365035792752	4.14696116041657	4.33183158037805	0.240343841952444	0.0291465552112469
NM_022840	METTL4	64863	Homo sapiens methyltransferase like 4 (METTL4), mRNA.	TR(1..3691)CDS(781..2199)	0.716848104706543	0.000526844309690664	TRUE	TRUE	3	0	0	0	0	0	0	0	0	0	0	0	0	0	0	0	0	0	0	1	0	0	0	0	0	0	0	0	-1.26755442827071	-1.13262113223219	5.68647437902866	5.79799019570566	0.0140008099870385	0.0484498512463088
NM_001024912	CEACAM1	634	Homo sapiens carcinoembryonic antigen-related cell adhesion molecule 1 (biliary glycoprotein) (CEACAM1), transcript variant 2, mRNA.	TR(1..3444)CDS(114..1508)	0.716848104706543	0.0125840526543256	FALSE	TRUE	3	0	0	0	0	0	0	0	0	0	0	0	0	0	0	0	0	0	1	1	0	0	0	0	0	0	0	0	0.027418063398393	0.45154073550126	2.62409995618633	4.47258840519577	0.999068431029922	0.0644047994247356
NM_033449	FCHSD1	89848	Homo sapiens FCH and double SH3 domains 1 (FCHSD1), mRNA.	TR(1..4333)CDS(52..2124)	0.715550967700102	0.0259126347397085	FALSE	FALSE	0	0	0	2	2	1	0	0	0	0	0	1	0	0	0	0	0	0	0	1	0	1	0	0	1	1	0	0	-0.0298024689758059	-0.0676871568255391	2.59725057652651	2.74358801449931	0.939894554059143	0.843467899605582
NM_153260	LRRC57	255252	Homo sapiens leucine rich repeat containing 57 (LRRC57), mRNA.	TR(1..2427)CDS(135..854)	0.715489888497165	0.0357817023497546	TRUE	TRUE	1	0	1	1	0	2	0	1	2	0	0	0	0	0	0	0	0	0	1	0	0	0	0	0	1	0	1	0	-0.0488696818228057	0.269120241273581	8.36546554661834	7.34925780485803	0.339159140686556	0.837156770383487
NM_152744	SDK1	221935	Homo sapiens sidekick homolog 1, cell adhesion molecule (chicken) (SDK1), transcript variant 1, mRNA.	TR(1..10397)CDS(140..6781)	0.715475125277498	0.780179132854793	FALSE	FALSE	1	0	0	0	4	1	2	1	1	0	0	0	0	0	0	0	1	2	2	0	0	0	0	0	2	0	0	0	-0.00222219923499092	0.270152050019456	2.29365953363725	2.32848030871587	0.994768049261257	0.0765074065950384
NM_004063	CDH17	1015	Homo sapiens cadherin 17, LI cadherin (liver-intestine) (CDH17), mRNA.	TR(1..3697)CDS(121..2619)	0.714325330992832	0.468121432402836	FALSE	FALSE	0	0	0	2	0	1	0	1	0	0	1	0	0	0	0	1	0	1	1	0	0	1	0	0	0	0	0	1	0.853251781707251	0.0655486104225319	2.80680734711033	2.29322222161542	0.0695888183958912	1
NM_018191	RCBTB1	55213	Homo sapiens regulator of chromosome condensation (RCC1) and BTB (POZ) domain containing protein 1 (RCBTB1), mRNA.	TR(1..4042)CDS(262..1857)	0.714244856971902	0.0196718454690376	TRUE	TRUE	1	0	0	1	2	0	0	2	0	0	0	0	0	1	0	1	0	0	1	2	0	0	0	0	0	1	0	0	-0.404793508967114	-0.234972177460971	9.57776107048722	7.23714537895223	0.180958795150233	0.0070301452285473
NM_014314	DDX58	23586	Homo sapiens DEAD (Asp-Glu-Ala-Asp) box polypeptide 58 (DDX58), mRNA.	TR(1..4759)CDS(159..2936)	0.714046856143424	0.239378659505444	FALSE	TRUE	2	0	1	0	0	0	0	1	2	0	0	0	0	1	1	0	0	0	0	0	0	1	0	0	0	0	0	0	0.29149281019536	-0.0452348629489638	2.75453216464202	7.24537708132238	0.000262190758703302	0.0129947794181458
NM_145044	ZNF501	115560	Homo sapiens zinc finger protein 501 (ZNF501), mRNA.	TR(1..3081)CDS(402..1217)	0.713506695988544	0.00302153895854459	FALSE	FALSE	1	0	0	1	0	1	0	0	0	0	1	0	0	1	0	0	0	0	0	0	0	7	0	0	0	0	1	0	-0.0916986764203661	4.77792935876992e-05	2.29767851537309	2.30276391958937	0.599392957779634	0.227622918416625
NM_012157	FBXL2	25827	Homo sapiens F-box and leucine-rich repeat protein 2 (FBXL2), mRNA.	TR(1..2378)CDS(72..1343)	0.713369195413212	0.0315174476651100	FALSE	TRUE	0	0	0	2	0	0	0	0	0	0	1	0	0	0	0	1	0	0	0	0	0	0	0	0	1	2	0	0	0.0788712244882903	0.947168941380928	3.07627337720875	4.87998764723369	0.97175820060829	0.00371529397882949
NM_173463	CCDC149	91050	Homo sapiens coiled-coil domain containing 149 (CCDC149), transcript variant 1, mRNA.	TR(1..5529)CDS(183..986)	0.713320274155884	0	FALSE	FALSE	1	1	1	1	0	1	0	1	1	0	2	1	0	0	0	0	0	0	0	0	0	0	0	0	0	0	0	0	0.0116486008118413	-0.0869339241748102	2.40264540236665	2.39185081624219	0.452810345471432	0.399387524275616
NM_017628	TET2	54790	Homo sapiens tet oncogene family member 2 (TET2), transcript variant 2, mRNA.	TR(1..9215)CDS(387..3884)	0.712972325331572	1.05390862030186	TRUE	TRUE	2	1	0	0	1	1	0	1	2	0	0	0	1	1	0	0	1	3	0	0	0	1	0	0	0	0	0	0	-0.238490800505065	-0.193364070812725	3.87903666861476	3.52299134717797	0.449595060205396	0.336563133365524
NM_001039569	AP1S3	130340	Homo sapiens adaptor-related protein complex 1, sigma 3 subunit (AP1S3), mRNA.	TR(1..4005)CDS(153..617)	0.71296161476044	0.0120572083446349	TRUE	TRUE	2	0	0	0	1	1	0	0	4	0	0	0	0	0	0	0	0	0	1	0	0	0	0	0	0	0	0	0	0.711697013039648	0.750731408507385	6.93104397937813	7.13593229982136	0.246993072023629	0.279770045731239
NM_023016	ANKRD57	65124	Homo sapiens ankyrin repeat domain 57 (ANKRD57), mRNA.	TR(1..4681)CDS(157..1734)	0.7128183246872	0.721232780947689	FALSE	TRUE	1	1	0	1	1	0	0	1	2	0	0	0	0	0	0	0	1	2	1	1	0	0	0	0	0	0	0	0	0.0105131623643205	0.624762647760397	2.31584731146944	3.82553521606908	0.983714872067372	0.549343407590235
NM_001128424	C4orf18	51313	Homo sapiens chromosome 4 open reading frame 18 (C4orf18), transcript variant 3, mRNA.	TR(1..4809)CDS(408..1967)	0.712590507944494	0.00574173455094194	TRUE	TRUE	2	0	0	0	0	0	0	0	0	0	1	0	0	2	0	1	0	0	0	0	0	1	0	0	0	0	0	0	-0.0288392904799832	-0.227297633277152	5.15843444271238	7.48409446720691	0.905826159588658	0.227968842089895
NM_005668	ST8SIA4	7903	Homo sapiens ST8 alpha-N-acetyl-neuraminide alpha-2,8-sialyltransferase 4 (ST8SIA4), transcript variant 1, mRNA.	TR(1..6330)CDS(329..1408)	0.711225344337625	0.000445791338969024	TRUE	FALSE	1	0	1	1	0	4	0	2	0	0	0	0	0	1	0	0	0	0	0	0	0	1	0	0	0	0	1	0	-0.0882870766051913	0.100357291477168	3.85474191562424	2.34135348986294	0.100600841300422	0.9203238154203
NM_201348	PRELP	5549	Homo sapiens proline/arginine-rich end leucine-rich repeat protein (PRELP), transcript variant 2, mRNA.	TR(1..5823)CDS(191..1339)	0.710661157766423	0	FALSE	FALSE	0	0	0	1	1	2	1	0	3	0	0	0	0	0	0	0	0	0	0	0	0	0	0	0	0	0	0	0	-0.0499649812411742	0.216322407923753	2.49662327406791	2.60889255672394	0.828334790560376	3.02520483056082e-06
NM_138959	VANGL1	81839	Homo sapiens vang-like 1 (van gogh, Drosophila) (VANGL1), mRNA.	TR(1..8691)CDS(272..1846)	0.70992589153202	0.0241372852060092	TRUE	TRUE	0	0	3	1	1	0	0	0	3	0	1	0	1	1	0	0	0	0	0	0	0	1	0	0	1	0	0	0	-0.372602191362166	-0.124291226470853	3.92761653902581	5.18733276871777	0.219865052152138	0.98306341011335
NM_005065	SEL1L	6400	Homo sapiens sel-1 suppressor of lin-12-like (C. elegans) (SEL1L), mRNA.	TR(1..7885)CDS(46..2430)	0.709215520138624	0.522682239644108	TRUE	TRUE	1	0	1	1	0	1	0	1	0	0	0	0	0	1	0	0	0	1	6	0	0	0	0	0	0	0	1	1	-0.147541062058739	0.768224981646246	4.74540243219447	5.6298022126052	0.776466517904102	0.00422279965366714
NM_001017980	LOC203547	203547	Homo sapiens hypothetical protein LOC203547 (LOC203547), mRNA.	TR(1..4717)CDS(77..382)	0.709097703856182	0	TRUE	TRUE	2	1	0	0	1	3	0	0	0	0	0	1	1	2	0	0	0	0	0	0	0	0	0	0	0	0	0	0	0.0225708471157437	-0.951620748817766	6.32894489264287	7.07990713183243	0.867167548289873	1.38502596140078e-05
NM_152630	FAM46D	169966	Homo sapiens family with sequence similarity 46, member D (FAM46D), mRNA.	TR(1..3027)CDS(240..1409)	0.709078019563292	0.264497843556766	FALSE	FALSE	0	0	1	2	0	0	0	1	0	0	0	0	0	0	1	1	1	0	0	0	0	0	0	0	0	1	0	0	0.0911056178595729	0.0687108289087709	2.29322222161542	2.29322222161542	0.99999999999992	1
NM_178509	STXBP4	252983	Homo sapiens syntaxin binding protein 4 (STXBP4), mRNA.	TR(1..6046)CDS(208..1869)	0.708688675828933	0.000429291269929261	FALSE	TRUE	1	0	1	1	0	0	0	1	0	0	0	0	0	1	0	0	0	0	0	0	0	1	0	0	0	0	0	0	0.124738373126108	0.114552016267526	2.91102389698495	4.26726817471167	0.592433452693304	0.578321646187776
NM_001112802	SLC8A1	6546	Homo sapiens solute carrier family 8 (sodium/calcium exchanger), member 1 (SLC8A1), transcript variant D, mRNA.	TR(1..6032)CDS(112..2925)	0.70800348875144	0.364404893167842	FALSE	FALSE	0	1	0	2	1	1	0	1	0	0	0	0	1	0	0	1	0	1	1	1	0	1	0	0	0	1	0	0	0.014848686556498	0.0151142757543309	2.3049560933499	2.30382726294332	0.741271769683189	0.955833311534438
NM_003051	SLC16A1	6566	Homo sapiens solute carrier family 16, member 1 (monocarboxylic acid transporter 1) (SLC16A1), mRNA.	TR(1..3927)CDS(364..1866)	0.707076590136259	0.239922003884174	TRUE	TRUE	1	0	0	1	1	0	0	0	2	0	0	0	0	0	1	0	0	0	0	1	0	1	0	0	0	0	1	0	-0.0931427338157786	-1.23209597163254	8.3389972685155	7.69734804869154	0.742483862159552	0.000283138580955654
NM_153705	KDELC2	143888	Homo sapiens KDEL (Lys-Asp-Glu-Leu) containing 2 (KDELC2), mRNA.	TR(1..4311)CDS(67..1590)	0.706909273646698	0.0120737084136747	FALSE	TRUE	1	2	0	1	0	0	0	0	2	0	0	1	1	0	0	0	0	0	1	0	0	0	0	0	0	0	1	0	0.109095007163121	-0.56029106825692	2.68894894239921	9.41341034577894	0.377367168497342	0.65807392214217
NM_004650	PNPLA4	8228	Homo sapiens patatin-like phospholipase domain containing 4 (PNPLA4), mRNA.	TR(1..2809)CDS(131..892)	0.70664150936842	0.344830600738566	TRUE	FALSE	1	1	0	1	1	0	0	0	0	0	0	0	0	1	0	0	0	1	0	0	0	0	0	0	0	0	0	0	0.775985411133291	0.190715635578838	5.50183750569476	4.69694216614808	0.00589021628614246	0.154943776905857
NM_021615	CHST6	4166	Homo sapiens carbohydrate (N-acetylglucosamine 6-O) sulfotransferase 6 (CHST6), mRNA.	TR(1..6885)CDS(181..1368)	0.704793501635967	0.0190187901049375	FALSE	FALSE	0	0	0	1	0	4	0	1	6	0	1	0	0	0	0	0	0	0	1	0	0	0	0	1	0	0	0	0	-0.0955989358640334	-0.076760049192782	2.29322222161542	2.29322222161542	0.99999999999992	1
NM_018215	PNMAL1	55228	Homo sapiens PNMA-like 1 (PNMAL1), transcript variant 1, mRNA.	TR(1..3708)CDS(307..1626)	0.7043856315083	0.105491888768692	FALSE	FALSE	1	1	0	0	0	2	1	2	3	0	0	0	0	1	0	0	0	0	0	0	0	0	0	0	0	0	0	1	-0.0475441302729082	0.0335774018245419	2.29322222161542	2.29322222161542	0.99999999999992	1
NM_012193	FZD4	8322	Homo sapiens frizzled homolog 4 (Drosophila) (FZD4), mRNA.	TR(1..7391)CDS(307..1920)	0.704270709974813	0.251006576580149	FALSE	TRUE	0	0	1	1	4	2	0	2	1	0	1	0	0	2	1	0	0	0	1	0	0	0	0	0	0	0	0	0	-0.117561699080641	-0.527356352738835	2.76470663479883	6.73776886611023	0.362521735580437	0.0161106428227946
NM_000428	LTBP2	4053	Homo sapiens latent transforming growth factor beta binding protein 2 (LTBP2), mRNA.	TR(1..8568)CDS(388..5853)	0.704020603665157	0.445667733188673	FALSE	TRUE	0	0	0	2	1	2	0	0	0	0	0	1	0	0	0	0	0	0	4	3	2	1	0	0	1	0	0	0	-0.095046964175231	-0.562400740200156	3.07645160008546	5.59550030063725	0.154665565865867	0.154728434398351
NM_002355	M6PR	4074	Homo sapiens mannose-6-phosphate receptor (cation dependent) (M6PR), mRNA.	TR(1..2454)CDS(171..1004)	0.703923050625396	0.0125840526543256	TRUE	TRUE	0	0	0	2	1	1	0	1	0	0	0	1	0	0	0	0	0	0	1	1	0	0	0	0	0	0	0	0	0.314004867006805	-0.074176332678436	6.66461000077623	9.9411101450399	0.200452013592122	0.93326386361964
NM_024511	C4orf15	79441	Homo sapiens chromosome 4 open reading frame 15 (C4orf15), mRNA.	TR(1..5620)CDS(231..2042)	0.703606654564686	0.602823943394921	TRUE	TRUE	1	1	0	1	0	3	0	1	2	0	0	1	1	0	2	0	1	0	0	0	0	1	0	0	0	0	1	1	-0.461125867167487	-0.690456437869394	8.69153752588526	8.28762786565613	0.028723553758065	0.0444457895212172
NM_015168	ZC3H4	23211	Homo sapiens zinc finger CCCH-type containing 4 (ZC3H4), mRNA.	TR(1..6131)CDS(39..3950)	0.703493759355467	0.0846413015254459	TRUE	TRUE	0	0	0	2	1	1	0	0	0	0	0	1	0	0	0	0	0	0	3	2	0	0	0	0	2	0	0	0	0.644198407414298	-0.190921892299551	9.59187402526307	8.89973141169925	0.00478208551371257	0.465306174100306
NM_181789	GLDN	342035	Homo sapiens gliomedin (GLDN), mRNA.	TR(1..5084)CDS(170..1825)	0.702594071380456	0	FALSE	FALSE	1	0	0	1	1	0	0	0	0	0	0	1	1	1	0	0	0	0	0	0	0	0	0	0	0	0	0	0	-0.0395929983298766	0.0867372793411861	2.29331339199184	2.29322222161542	0.967297810175885	1
NM_139241	FGD4	121512	Homo sapiens FYVE, RhoGEF and PH domain containing 4 (FGD4), mRNA.	TR(1..8312)CDS(478..2778)	0.702071858669093	0.357317100353130	TRUE	FALSE	2	0	0	0	0	0	0	1	4	0	0	1	1	0	0	0	0	1	1	0	0	1	0	0	0	0	0	0	0.196551319000702	0.0548553078981534	2.64214346675952	2.30034845884817	0.0546705712473641	0.973690963552635
NM_013267	GLS2	27165	Homo sapiens glutaminase 2 (liver, mitochondrial) (GLS2), nuclear gene encoding mitochondrial protein, mRNA.	TR(1..2636)CDS(280..2088)	0.701718409821767	0.352445237862969	FALSE	FALSE	0	0	0	2	1	0	0	0	0	0	0	0	0	0	0	1	0	1	0	2	0	0	0	0	0	1	0	0	-0.0583532077820797	-0.107065605779773	2.30028994189662	2.33364278291143	0.80708975096728	0.185419376041742
NM_004961	GABRE	2564	Homo sapiens gamma-aminobutyric acid (GABA) A receptor, epsilon (GABRE), mRNA.	TR(1..3167)CDS(55..1575)	0.701718409821767	0.0253857904300179	FALSE	TRUE	0	0	0	2	1	0	0	0	0	0	0	0	0	0	0	0	0	0	0	0	0	1	0	0	1	1	0	0	-0.0303432409475863	-0.432594671082236	2.29322222161542	2.62116338121418	0.999999999999998	0.0192115633429699
NM_000634	IL8RA	3577	Homo sapiens interleukin 8 receptor, alpha (IL8RA), mRNA.	TR(1..2502)CDS(120..1172)	0.701718409821767	0.0793939900959059	FALSE	FALSE	0	0	0	2	1	0	0	0	0	0	0	0	0	0	0	0	1	0	3	1	0	0	0	0	1	0	0	0	-0.0706582819839201	-0.099159581766509	2.40901291771494	2.46762968775495	0.549193264069712	0.211556611749904
NM_001012339	DNAJC21	134218	Homo sapiens DnaJ (Hsp40) homolog, subfamily C, member 21 (DNAJC21), transcript variant 2, mRNA.	TR(1..6083)CDS(228..1823)	0.701333697685735	0.0125840526543256	TRUE	TRUE	2	0	0	0	0	1	0	1	4	0	0	0	0	0	0	0	0	0	1	1	0	0	0	0	0	0	0	0	-0.51271993098565	-0.687729216755028	7.37760486775188	7.44064423248251	0.000504542539478627	0.000281380234650041
NM_015423	AASDHPPT	60496	Homo sapiens aminoadipate-semialdehyde dehydrogenase-phosphopantetheinyl transferase (AASDHPPT), mRNA.	TR(1..2880)CDS(147..1076)	0.701329066087408	0.0241144166892698	TRUE	TRUE	1	0	0	1	1	0	0	0	0	0	0	0	0	1	0	0	0	0	2	0	0	0	0	0	0	0	0	0	0.0606326740310045	-0.608275166606865	9.3577703020214	10.381690646274	0.993116341290216	0.00291859486096224
NM_153688	ZFP1	162239	Homo sapiens zinc finger protein 1 homolog (mouse) (ZFP1), mRNA.	TR(1..3307)CDS(165..1388)	0.700755326844657	0.108886850342347	TRUE	TRUE	1	2	0	1	0	0	0	2	0	0	0	0	0	1	0	0	0	0	0	0	0	5	0	0	0	1	0	1	-0.183383346626709	0.232471883406081	7.80138261229704	6.82312414290193	0.0522210597859168	0.361774206623381
NM_006654	FRS2	10818	Homo sapiens fibroblast growth factor receptor substrate 2 (FRS2), transcript variant 1, mRNA.	TR(1..6882)CDS(511..2037)	0.6993577420495	0.350143044019579	TRUE	TRUE	0	1	1	1	1	0	0	1	0	0	0	1	1	3	0	1	0	1	0	0	0	0	0	0	0	0	0	0	-0.252143860903031	-0.119818688782717	3.29420592880173	3.70720265910341	0.389485469698205	0.754984679840625
NM_207517	ADAMTSL3	57188	Homo sapiens ADAMTS-like 3 (ADAMTSL3), mRNA.	TR(1..7336)CDS(225..5300)	0.6980388944259	0.544119881975296	FALSE	FALSE	1	0	1	1	2	0	0	0	0	0	3	0	2	0	0	0	1	1	1	1	0	2	3	0	0	0	0	0	-0.0201277113572432	-0.020785590169708	2.29322222161542	2.29442133765165	0.999999999999926	0.616869172093915
NM_130438	DYRK1A	1859	Homo sapiens dual-specificity tyrosine-(Y)-phosphorylation regulated kinase 1A (DYRK1A), transcript variant 5, mRNA.	TR(1..5088)CDS(77..1666)	0.697899946476092	0.356887809083201	TRUE	TRUE	0	1	0	2	0	0	0	1	0	0	0	2	0	0	0	0	0	1	1	0	0	0	0	0	0	0	0	0	-0.0315412715046804	0.0142996233538896	5.18450472588165	4.86652624934825	0.28654433521131	0.257626381145472
NM_015055	SWAP70	23075	Homo sapiens SWAP-70 protein (SWAP70), mRNA.	TR(1..4848)CDS(100..1857)	0.696697178285562	0.106018733078383	TRUE	TRUE	1	0	0	1	0	0	0	1	2	0	0	1	0	0	0	0	0	0	0	1	0	0	0	0	0	0	0	1	-0.880568815305002	-1.02004174635905	11.2052680395518	10.4415621653657	0.00195316754167265	0.000845668203208552
NM_080927	DCBLD2	131566	Homo sapiens discoidin, CUB and LCCL domain containing 2 (DCBLD2), mRNA.	TR(1..6093)CDS(364..2691)	0.696404808641173	0.0062685788606326	TRUE	TRUE	1	0	0	1	0	1	0	2	2	0	0	0	0	0	0	1	0	0	0	1	0	1	0	0	0	0	0	0	-0.454832810088559	0.147476921003288	3.31751734098924	7.34258436585065	0.0554106489685405	0.31825555116353
NM_004078	CSRP1	1465	Homo sapiens cysteine and glycine-rich protein 1 (CSRP1), mRNA.	TR(1..1817)CDS(55..636)	0.696222149982154	0.00105368861938133	TRUE	TRUE	0	1	0	2	0	0	0	0	0	0	0	1	0	0	0	0	0	0	0	2	0	0	0	0	0	0	0	0	-0.777063569701774	0.293723637597736	8.21578331355772	9.48271312459787	0.00186463403815465	0.0696525789257401
NM_016422	RNF141	50862	Homo sapiens ring finger protein 141 (RNF141), mRNA.	TR(1..4084)CDS(154..846)	0.696113017946575	0	TRUE	TRUE	2	0	0	0	0	2	0	1	2	0	0	0	0	1	0	0	0	0	0	0	0	0	0	0	0	0	0	0	-0.0768465164220878	-0.0657345809268244	6.34509502553318	6.38580352608741	0.46182678269206	0.649254076229239
NM_001007243	STAR	6770	Homo sapiens steroidogenic acute regulatory protein (STAR), nuclear gene encoding mitochondrial protein, transcript variant 2, mRNA.	TR(1..2641)CDS(265..1068)	0.696073070411005	0.0432223650620012	FALSE	FALSE	1	0	0	1	0	2	0	0	2	0	0	0	0	0	0	0	1	0	0	1	0	0	0	0	1	0	0	0	0.090633487215712	-0.0210044761213014	2.29322222161542	2.29518078414747	0.999999999999932	0.461830015651505
NM_001113490	AMOT	154796	Homo sapiens angiomotin (AMOT), transcript variant 1, mRNA.	TR(1..6945)CDS(1..3255)	0.696067280913097	1.63951401796655	FALSE	FALSE	1	1	0	1	0	2	0	1	0	0	0	0	0	1	0	1	0	4	21	0	0	1	0	0	0	1	0	0	0.0693342903732382	0.0249699510033231	2.29322222161542	2.29322222161542	0.99999999999992	1
NM_178578	PSMF1	9491	Homo sapiens proteasome (prosome, macropain) inhibitor subunit 1 (PI31) (PSMF1), transcript variant 2, mRNA.	TR(1..3686)CDS(169..984)	0.696027333377527	0.000526844309690664	TRUE	TRUE	0	1	0	2	0	2	0	0	0	0	0	0	0	0	0	0	0	0	0	1	0	0	0	0	0	0	0	0	-0.150433945856909	-0.0999793750783695	8.67914273549545	9.19411587203084	0.335639542633231	0.553814588759998
NM_016355	DDX47	51202	Homo sapiens DEAD (Asp-Glu-Ala-Asp) box polypeptide 47 (DDX47), transcript variant 1, mRNA.	TR(1..1836)CDS(23..1390)	0.695877964331482	0.486268903072515	TRUE	TRUE	1	0	0	1	0	0	0	2	2	0	0	0	0	0	1	1	0	0	0	1	1	0	1	0	0	0	0	0	-0.0776429026757148	0.088484939252654	9.96289422282947	11.6367363519944	0.699412402940026	0.71070820649878
NM_175767	IL6ST	3572	Homo sapiens interleukin 6 signal transducer (gp130, oncostatin M receptor) (IL6ST), transcript variant 2, mRNA.	TR(1..3159)CDS(256..1245)	0.695448673061553	0.240197873459523	FALSE	TRUE	1	0	0	1	0	0	0	1	2	0	0	0	0	0	1	0	0	0	0	0	0	0	0	0	0	1	0	0	-0.123826822301307	-1.3350646753392	2.3238251452899	3.92086421651623	0.981272450188954	7.07007727277613e-07
NM_015365	AMMECR1	9949	Homo sapiens Alport syndrome, mental retardation, midface hypoplasia and elliptocytosis chromosomal region gene 1 (AMMECR1), transcript variant 1, mRNA.	TR(1..5431)CDS(82..1083)	0.695442883563644	0.00158053292907199	TRUE	TRUE	1	1	0	1	0	0	0	2	0	0	0	0	0	1	0	0	0	0	0	3	0	0	0	0	0	0	0	0	-0.203946967014228	0.643262994999175	5.7202949307359	6.5767830548846	0.396249664602121	0.0077290407608683
NM_031442	TMEM47	83604	Homo sapiens transmembrane protein 47 (TMEM47), mRNA.	TR(1..4068)CDS(260..805)	0.694600801092826	0.00656094850502138	FALSE	FALSE	1	1	0	1	0	0	0	0	0	0	0	0	1	1	0	1	0	0	0	0	0	0	0	0	0	1	0	0	0.0510559773850195	0.0335774018245419	2.29384700770236	2.29322222161542	0.78326048595381	1
NM_003972	BTAF1	9044	Homo sapiens BTAF1 RNA polymerase II, B-TFIID transcription factor-associated, 170kDa (Mot1 homolog, S. cerevisiae) (BTAF1), mRNA.	TR(1..7054)CDS(99..5648)	0.694581695749727	0.747981129710516	TRUE	TRUE	1	0	1	1	1	0	0	1	1	0	1	0	0	0	0	0	1	2	1	2	0	0	0	0	1	2	1	0	-1.181961218896	-0.160833286688013	9.45866879357962	8.22954805528894	0.186743217722937	0.910273368480882
NM_022444	SLC13A1	6561	Homo sapiens solute carrier family 13 (sodium/sulfate symporters), member 1 (SLC13A1), mRNA.	TR(1..3811)CDS(26..1813)	0.694558827232988	0.107169685262630	FALSE	FALSE	1	0	1	1	3	0	0	0	1	0	0	0	0	0	0	0	0	0	0	0	0	1	0	0	0	1	0	1	0.202536370480665	0.10806034646173	2.29322222161542	2.29322222161542	0.99999999999992	1
NM_170774	RASSF2	9770	Homo sapiens Ras association (RalGDS/AF-6) domain family member 2 (RASSF2), transcript variant 2, mRNA.	TR(1..5307)CDS(55..1035)	0.694540011364784	0.0124864996145642	TRUE	FALSE	1	0	0	1	0	6	0	2	0	0	0	1	0	1	0	0	0	0	1	0	0	1	0	0	0	0	0	0	-0.189634048642908	0.0308162060828631	8.54858783565936	2.34578166933172	0.48914014797858	0.919509416322576
NM_004273	CHST3	9469	Homo sapiens carbohydrate (chondroitin 6) sulfotransferase 3 (CHST3), mRNA.	TR(1..6995)CDS(441..1880)	0.694423931931715	0.00801527037968396	TRUE	FALSE	1	1	0	1	4	2	0	1	1	0	0	0	0	0	0	0	0	0	0	2	0	0	0	1	0	0	0	0	-0.129252111218269	0.319598470289864	2.73491971309678	2.65663340551296	0.55077784519526	0.228399792314417
NM_001130475	THAP5	168451	Homo sapiens THAP domain containing 5 (THAP5), transcript variant 1, mRNA.	TR(1..3306)CDS(155..1342)	0.692856425372938	0.0120572083446349	TRUE	TRUE	0	0	0	1	0	2	1	0	1	0	0	0	0	1	0	0	0	0	1	0	0	0	0	0	0	0	0	0	-0.68038547249314	-0.405446710419012	8.97638148456673	8.56878879467654	0.00747774373085318	0.0442552839969505
NM_007146	VEZF1	7716	Homo sapiens vascular endothelial zinc finger 1 (VEZF1), mRNA.	TR(1..4652)CDS(144..1709)	0.692036342994172	0.432368388067729	TRUE	TRUE	1	0	0	1	0	2	0	1	0	0	0	1	2	1	0	0	0	1	0	0	0	0	1	1	1	1	0	0	-0.286188762128459	-0.087474938530673	7.584445611289	7.74129229141652	0.190373200709989	0.663775000821615
NM_022817	PER2	8864	Homo sapiens period homolog 2 (Drosophila) (PER2), mRNA.	TR(1..6342)CDS(238..4005)	0.691258234475244	0.0932743113319869	TRUE	TRUE	0	0	0	2	0	3	0	0	0	0	0	0	1	0	0	0	0	0	3	2	0	1	1	0	0	0	0	0	-0.208814569842364	-0.0108961517064478	4.7542182773363	2.73823579460088	0.000269524038504215	0.949110730239676
NM_032325	EIF1AD	84285	Homo sapiens eukaryotic translation initiation factor 1A domain containing (EIF1AD), mRNA.	TR(1..2836)CDS(286..783)	0.691241734406205	0	TRUE	TRUE	0	0	0	2	0	3	0	0	0	0	0	0	0	0	0	0	0	0	0	0	0	0	0	0	0	0	0	0	-0.138119588851297	-0.0924533961706007	6.72016765933804	7.51983600555808	0.113723225672852	0.418179514698383
NM_002677	PMP2	5375	Homo sapiens peripheral myelin protein 2 (PMP2), mRNA.	TR(1..3579)CDS(99..497)	0.69094907528692	0	FALSE	FALSE	0	0	0	2	0	0	0	3	0	0	0	0	0	0	0	0	0	0	0	0	0	0	0	0	0	0	0	0	0.120542794551981	0.132148532154875	2.29686461534323	2.29322222161542	0.32200970441626	0.999999999999947
NM_001122965	RPTN	126638	Homo sapiens repetin (RPTN), mRNA.	TR(1..3569)CDS(66..2420)	0.690909706701141	1.14841696311308	FALSE	FALSE	0	0	0	2	0	0	0	0	0	0	0	1	0	0	0	0	6	3	0	0	0	0	0	0	0	0	0	0	0.0281653306742299	0.0335774018245419	2.29322222161542	2.29322222161542	0.99999999999992	1
NM_153343	ENPP6	133121	Homo sapiens ectonucleotide pyrophosphatase/phosphodiesterase 6 (ENPP6), mRNA.	TR(1..3936)CDS(143..1465)	0.690633837125792	0.0190187901049375	FALSE	FALSE	0	0	0	2	0	1	0	1	0	0	0	0	1	0	0	0	0	0	1	0	0	0	0	1	0	0	0	0	-0.00117034039721557	-0.0285965884384151	2.29322222161542	2.29322222161542	0.99999999999992	1
NM_005555	KRT6B	3854	Homo sapiens keratin 6B (KRT6B), mRNA.	TR(1..2331)CDS(49..1743)	0.690617337056752	0.713775618166402	FALSE	FALSE	0	0	0	2	0	1	0	1	0	0	0	0	0	0	0	0	0	2	2	0	0	0	0	0	0	0	0	0	-0.00698901844532222	4.77792935876992e-05	2.29322222161542	2.29322222161542	0.99999999999992	1
NM_001427	EN2	2020	Homo sapiens engrailed homeobox 2 (EN2), mRNA.	TR(1..3405)CDS(250..1251)	0.690342046431194	0	FALSE	FALSE	1	0	0	1	0	2	0	0	0	0	0	0	1	1	0	0	0	0	0	0	0	0	0	0	0	0	0	0	0.117936691660759	0.127354600281429	2.30730820872458	2.29807060108791	0.202402302709369	1
NM_004062	CDH16	1014	Homo sapiens cadherin 16, KSP-cadherin (CDH16), mRNA.	TR(1..2833)CDS(74..2563)	0.690188045786823	0.0357652022807148	FALSE	FALSE	0	0	0	2	0	1	0	0	0	0	0	0	0	0	0	0	0	0	1	0	0	0	0	0	1	0	0	0	-0.0851447486330194	-0.124298069559609	2.29322222161542	2.29322222161542	0.99999999999992	1
NM_001105543	PLXNA4	91584	Homo sapiens plexin A4 (PLXNA4), transcript variant 3, mRNA.	TR(1..3408)CDS(230..1708)	0.690106992816102	0.462923042230624	FALSE	TRUE	0	0	0	2	0	0	0	1	0	0	0	0	1	0	0	0	0	1	1	1	0	0	0	0	0	0	1	1	0.222175075593753	-0.0238113636600229	2.3097647693461	2.72984591721242	0.990818030370494	0.676569196210707
NM_213654	ARMC8	25852	Homo sapiens armadillo repeat containing 8 (ARMC8), transcript variant 3, mRNA.	TR(1..3232)CDS(422..1579)	0.690090492747062	0.0617907322296428	TRUE	TRUE	0	0	0	2	0	0	0	1	0	0	0	0	0	0	0	1	0	0	0	0	0	2	1	0	0	0	0	0	-0.938732888785205	-0.339458061271983	6.26676356997579	5.63185065858417	0.00517556733236024	0.0513696050188977
NM_174892	CD300LB	124599	Homo sapiens CD300 molecule-like family member b (CD300LB), mRNA.	TR(1..2326)CDS(14..730)	0.690090492747062	0.00177534953369936	FALSE	FALSE	0	0	0	2	0	0	0	1	0	0	0	0	0	0	0	0	0	0	0	1	0	0	0	0	0	1	0	0	0.0263406678075643	0.0861683686293822	2.37583432232493	2.37442683060746	0.309662073781931	0.350107677299266
NM_015036	ENDOD1	23052	Homo sapiens endonuclease domain containing 1 (ENDOD1), mRNA.	TR(1..4650)CDS(76..1578)	0.690090492747062	0.0245437079591991	TRUE	FALSE	0	0	0	2	0	0	0	1	0	0	0	0	0	0	0	0	0	0	2	0	0	1	0	0	0	0	0	0	-1.50755544719463	0.0766217423033797	3.90596716637579	2.29913452308868	1.38962671763895e-05	0.987734492918125
NM_007031	HSF2BP	11077	Homo sapiens heat shock transcription factor 2 binding protein (HSF2BP), mRNA.	TR(1..1916)CDS(333..1337)	0.690090492747062	0.0237079939360799	FALSE	FALSE	0	0	0	2	0	0	0	1	0	0	0	0	0	0	0	0	0	0	0	0	0	0	0	0	1	0	0	0	0.00594524022102783	0.042611486705006	2.29343042716126	2.29324833162693	0.925555710990085	0.990648468114828
NM_006902	PRRX1	5396	Homo sapiens paired related homeobox 1 (PRRX1), transcript variant pmx-1a, mRNA.	TR(1..4071)CDS(48..701)	0.689798702052464	0	FALSE	FALSE	1	0	0	1	0	1	0	0	0	0	0	0	0	1	0	0	0	0	0	0	0	0	0	0	0	0	0	0	-0.0151750146817423	0.0401978242638817	2.29572013607793	2.29323458790638	0.469243294948529	0.995832502274053
NM_014548	TMOD2	29767	Homo sapiens tropomodulin 2 (neuronal) (TMOD2), mRNA.	TR(1..2945)CDS(170..1225)	0.689757596617312	0.00821008698431133	FALSE	FALSE	2	0	0	0	0	0	0	2	0	0	0	0	1	2	0	0	0	0	0	0	0	0	0	1	0	1	0	0	0.109095007163121	0.00101296975455813	2.29322222161542	2.29322222161542	0.99999999999992	1
NM_003026	SH3GL2	6456	Homo sapiens SH3-domain GRB2-like 2 (SH3GL2), mRNA.	TR(1..2745)CDS(289..1347)	0.689677701546172	0.0120572083446349	FALSE	FALSE	0	0	0	2	0	0	0	0	0	0	0	0	1	0	0	0	0	0	1	0	0	0	0	0	0	0	0	0	0.0500762195129013	0.0629091765378412	2.29459754083385	2.29322222161542	0.574422941114819	0.999999999999927
NM_145277	HFE2	148738	Homo sapiens hemochromatosis type 2 (juvenile) (HFE2), transcript variant b, mRNA.	TR(1..2048)CDS(479..1420)	0.689661201477133	0.690188045786823	FALSE	FALSE	0	0	0	2	0	0	0	0	0	0	0	0	0	0	0	0	0	2	0	1	0	0	0	0	0	0	0	0	0.0330195071320765	4.77792935876992e-05	2.29341210625735	2.29383605545453	0.93330621901637	0.787175998483405
NM_017546	C2orf29	55571	Homo sapiens chromosome 2 open reading frame 29 (C2orf29), mRNA.	TR(1..2544)CDS(83..1615)	0.689661201477133	0.263063784924784	TRUE	TRUE	0	0	0	2	0	0	0	0	0	0	0	0	0	0	1	0	0	0	2	0	0	0	0	0	0	0	0	0	0.0212787873233969	-0.148249839912589	8.29470626448934	7.96862918845107	0.192770786155955	0.572896856870687
NM_006963	ZNF22	7570	Homo sapiens zinc finger protein 22 (KOX 15) (ZNF22), mRNA.	TR(1..2204)CDS(244..918)	0.689661201477133	0.00128787380978778	TRUE	TRUE	0	0	0	2	0	0	0	0	0	0	0	0	0	0	0	0	0	0	0	0	0	3	0	0	0	0	0	0	-0.664073094688083	-0.2289966138845	7.36691052694421	5.93395983743079	0.0169292832323809	0.10245711381101
NM_001067	TOP2A	7153	Homo sapiens topoisomerase (DNA) II alpha 170kDa (TOP2A), mRNA.	TR(1..5698)CDS(127..4722)	0.689661201477133	0.456126461160719	TRUE	TRUE	0	0	0	2	0	0	0	0	0	0	0	0	0	0	1	0	0	0	0	0	0	1	2	0	0	0	1	1	-0.230677488190329	-0.181020093625218	11.048185071832	10.5480085300897	0.718975481028756	0.591030090367594
NM_001038707	CDC42SE1	56882	Homo sapiens CDC42 small effector 1 (CDC42SE1), transcript variant 1, mRNA.	TR(1..3193)CDS(571..810)	0.689271857742773	0.0120572083446349	TRUE	TRUE	1	0	0	1	0	0	0	0	0	0	0	0	0	1	0	0	0	0	1	0	0	0	0	0	0	0	0	0	-0.737089797731086	0.120825144992252	5.94593939166294	4.98303724901041	0.00139501725534795	0.968181304194187
NM_001009959	ERMN	57471	Homo sapiens ermin, ERM-like protein (ERMN), transcript variant 1, mRNA.	TR(1..3722)CDS(156..1049)	0.689271857742773	0.000526844309690664	FALSE	FALSE	1	0	0	1	0	0	0	0	0	0	0	0	0	1	0	0	0	0	0	1	0	0	0	0	0	0	0	0	-0.150769542606541	0.0989634449813896	2.53036118954843	2.29322222161542	0.486084051298904	0.999999999999999
NM_003392	WNT5A	7474	Homo sapiens wingless-type MMTV integration site family, member 5A (WNT5A), mRNA.	TR(1..5855)CDS(319..1461)	0.688899014077454	0.0237079939360799	TRUE	FALSE	2	0	0	0	0	0	0	0	0	0	0	0	1	2	0	0	0	0	0	0	0	0	0	0	1	0	0	0	-1.02903746131031	0.0989634449813903	4.98290556162803	2.38798303545931	0.190406089697834	0.893858558645277
NM_018691	FAM114A2	10827	Homo sapiens family with sequence similarity 114, member A2 (FAM114A2), mRNA.	TR(1..2886)CDS(96..1613)	0.688882514008414	0.277451266177666	TRUE	TRUE	2	0	0	0	0	0	0	0	0	0	0	0	0	2	1	0	2	0	0	1	0	0	0	0	0	0	0	0	0.337742549261375	0.691235712023966	7.05377091153484	6.83199958351002	0.158853663355664	0.0546106903492546
NM_012416	RANBP6	26953	Homo sapiens RAN binding protein 6 (RANBP6), transcript variant 1, mRNA.	TR(1..4606)CDS(12..3329)	0.688882514008414	0.0452483998551468	TRUE	TRUE	2	0	0	0	0	0	0	0	0	0	0	0	0	2	0	0	1	0	2	0	0	5	0	0	0	0	0	0	-0.000443966158913666	-0.619160385156578	8.54401876477562	9.4526323102847	0.670363066003105	0.0264182857967404
NM_173536	GABRG1	2565	Homo sapiens gamma-aminobutyric acid (GABA) A receptor, gamma 1 (GABRG1), mRNA.	TR(1..6769)CDS(153..1550)	0.688714618569062	0.257936895051745	FALSE	FALSE	0	0	1	1	0	1	0	5	2	0	0	0	0	2	1	0	1	0	0	0	0	0	0	0	0	0	0	0	0.12024896163473	0.101806842155913	2.29627032752242	2.31246774136203	0.934985779725206	0.189789120271979
NM_001080481	USP45	85015	Homo sapiens ubiquitin specific peptidase 45 (USP45), mRNA.	TR(1..6388)CDS(534..2978)	0.687853430755145	0.118836970923115	TRUE	TRUE	1	1	1	1	0	0	0	1	1	0	1	0	1	0	0	0	0	0	1	0	0	3	0	0	0	0	0	1	-1.10679417449409	-0.336820260875188	5.38032650639892	5.56258881185879	0.00103934835948345	0.0336716657962417
NM_000252	MTM1	4534	Homo sapiens myotubularin 1 (MTM1), mRNA.	TR(1..3452)CDS(77..1888)	0.687836930686105	0	TRUE	TRUE	1	1	1	1	0	0	0	1	1	0	1	0	0	0	0	0	0	0	0	0	0	0	0	0	0	0	0	0	-0.357363181829204	-0.588297795692551	5.55226322736862	4.51325622185714	0.125679898843811	0.0718391614609347
NM_022114	PRDM16	63976	Homo sapiens PR domain containing 16 (PRDM16), transcript variant 1, mRNA.	TR(1..8726)CDS(81..3908)	0.687748930317893	0.0255973965785804	FALSE	FALSE	1	0	0	1	2	1	0	0	1	0	1	0	0	0	0	0	0	0	2	2	0	1	0	0	0	0	0	0	0.00638228299420805	0.0833859992349003	2.30149698911022	2.30156773472322	0.317630578487746	0.31375582257422
NM_138973	BACE1	23621	Homo sapiens beta-site APP-cleaving enzyme 1 (BACE1), transcript variant d, mRNA.	TR(1..5643)CDS(462..1760)	0.68762735086181	0.0125840526543256	FALSE	TRUE	2	1	0	0	1	1	0	0	3	0	1	1	1	0	0	0	0	0	1	1	0	0	0	0	0	0	0	0	-0.0216019139899338	-0.272294809925075	2.54907180890706	3.699523849639	0.934652276354697	0.00169243347032499
NM_138400	NOM1	64434	Homo sapiens nucleolar protein with MIF4G domain 1 (NOM1), mRNA.	TR(1..6082)CDS(16..2598)	0.68588760674025	0.0242348382457706	TRUE	TRUE	0	1	0	1	0	3	0	1	6	0	0	0	1	0	0	0	0	0	0	1	0	0	0	0	1	0	0	0	-0.556559385951423	-0.564612788078141	5.98043400053978	6.6481586281409	0.14043519144118	0.213846281266559
NM_017892	PRPF40A	55660	Homo sapiens PRP40 pre-mRNA processing factor 40 homolog A (S. cerevisiae) (PRPF40A), mRNA.	TR(1..7528)CDS(23..2815)	0.684437916463914	0.0551756519191751	TRUE	TRUE	0	1	1	1	0	0	0	3	1	0	2	0	0	2	0	0	1	0	3	0	0	0	0	0	0	0	1	0	0.363389881470723	-0.509828691871018	9.05775732603045	8.1838344970286	0.103320611737211	0.071336945171112
NM_004637	RAB7A	7879	Homo sapiens RAB7A, member RAS oncogene family (RAB7A), mRNA.	TR(1..2240)CDS(233..856)	0.682732909329805	0	TRUE	TRUE	2	0	2	0	0	0	0	0	3	0	0	0	0	0	0	0	0	0	0	0	0	0	0	0	0	0	0	0	-0.947971267072367	-0.285193090935469	8.97046253747229	9.65894374975963	0.000174325542462519	0.069511171061746
NM_032270	LRRC8C	84230	Homo sapiens leucine rich repeat containing 8 family, member C (LRRC8C), mRNA.	TR(1..7207)CDS(243..2654)	0.682532592702164	0.602767495790311	FALSE	TRUE	1	0	2	1	1	0	0	3	0	0	2	0	1	0	1	0	1	1	0	0	0	0	0	0	0	0	0	0	-0.00930630171429016	-1.13902075946965	3.31119079027714	8.52710758711379	0.924535365861117	0.000256990652767551
NM_017952	PTCD3	55037	Homo sapiens Pentatricopeptide repeat domain 3 (PTCD3), mRNA.	TR(1..6752)CDS(67..2136)	0.679353289925608	0.0130298439932946	TRUE	TRUE	0	0	1	1	3	0	0	0	5	0	0	1	1	0	0	0	0	0	1	1	0	1	0	0	0	0	1	0	0.347363939746069	0.262405372263689	7.55890400582554	5.47043735902344	0.112565591562633	0.207672985789551
NM_002061	GCLM	2730	Homo sapiens glutamate-cysteine ligase, modifier subunit (GCLM), mRNA.	TR(1..3074)CDS(294..1118)	0.678686339766527	0.0120572083446349	TRUE	TRUE	1	0	0	0	0	1	0	0	6	0	0	0	0	1	0	0	0	0	1	0	0	0	0	0	0	0	0	0	-0.690397340393696	-0.533431699523095	8.4875348334612	7.90409932264264	0.0361732823745078	0.0461888537133393
NM_001134456	FAM55C	91775	Homo sapiens family with sequence similarity 55, member C (FAM55C), transcript variant 1, mRNA.	TR(1..8929)CDS(957..2636)	0.67866462914937	0.107696529572321	TRUE	TRUE	2	0	1	0	1	3	0	0	3	0	0	1	2	0	0	0	0	0	0	1	0	1	0	0	0	1	0	1	-0.46226309137496	-0.655424480070988	5.69797431559549	5.43211980864599	0.162524946415151	0.0285901120278009
NM_019027	RBM47	54502	Homo sapiens RNA binding motif protein 47 (RBM47), transcript variant 2, mRNA.	TR(1..4504)CDS(262..1836)	0.677447676688963	0.369471861737527	TRUE	FALSE	2	0	2	0	0	0	0	1	1	0	0	0	2	1	0	0	0	1	2	1	0	0	0	0	0	0	0	0	-0.457933247517096	0.00150180756592191	3.0683275107758	2.35869549013941	0.00779287096880661	0.881912779298016
NM_015032	PDS5B	23047	Homo sapiens PDS5, regulator of cohesion maintenance, homolog B (S. cerevisiae) (PDS5B), mRNA.	TR(1..7469)CDS(159..4502)	0.677051096082218	1.44923001125189	TRUE	TRUE	2	0	1	0	1	0	0	0	3	0	0	1	0	0	0	0	1	3	2	1	1	1	1	0	1	0	0	1	0.584911537556254	-0.155223813947591	6.96037366883124	5.29794349354197	0.00577329416556299	0.647540281160837
NM_001128148	TFRC	7037	Homo sapiens transferrin receptor (p90, CD71) (TFRC), mRNA.	TR(1..5100)CDS(143..2425)	0.67618614509466	0.608769468272249	TRUE	TRUE	1	1	1	1	1	0	0	1	1	0	0	0	0	0	1	0	0	1	2	0	0	2	0	0	0	0	1	0	1.37180500298667	0.0290686148485038	9.63554351208214	11.1110926960776	0.00366912438312738	0.979386282998795
NM_007287	MME	4311	Homo sapiens membrane metallo-endopeptidase (MME), transcript variant 1bis, mRNA.	TR(1..5619)CDS(97..2349)	0.675164877663567	0.344830600738566	TRUE	TRUE	1	0	0	1	1	0	0	0	1	0	1	0	0	0	0	0	0	1	0	0	0	0	0	0	0	0	0	0	0.623064622861867	0.696634639399357	10.2845761634082	9.34161535431673	0.352151788776138	0.281532198080901
NM_001031689	PLAA	9373	Homo sapiens phospholipase A2-activating protein (PLAA), mRNA.	TR(1..4954)CDS(426..2813)	0.675164877663567	0.78212700942617	TRUE	TRUE	1	0	0	1	1	0	0	0	1	0	1	0	0	0	1	0	0	1	1	0	1	1	0	0	0	0	0	0	-0.21714620722208	-0.763947384612784	5.34111247623165	6.89198786472892	0.561423075341708	0.00721293521566889
NM_005044	PRKX	5613	Homo sapiens protein kinase, X-linked (PRKX), mRNA.	TR(1..6054)CDS(368..1444)	0.673773950791005	0.0237079939360799	TRUE	TRUE	0	0	0	1	0	1	0	1	4	0	0	0	1	1	0	0	0	0	0	0	0	0	0	0	1	0	0	0	-0.840021333696477	-1.03971977819147	6.97431421342985	5.21119551400295	0.0245534205334737	0.0100305104118849
NM_020336	KIAA1219	57148	Homo sapiens KIAA1219 (KIAA1219), mRNA.	TR(1..8636)CDS(258..4742)	0.67143528311079	0.406206515443052	TRUE	TRUE	0	2	1	1	2	1	0	0	3	0	0	0	0	1	1	0	1	0	3	0	0	2	2	0	0	0	0	0	-0.617598637983068	-0.166293498774097	5.54226392565057	7.21085931540161	0.00187734183272569	0.182871973809855
NM_001136024	NHS	4810	Homo sapiens Nance-Horan syndrome (congenital cataracts and dental anomalies) (NHS), transcript variant 2, mRNA.	TR(1..8244)CDS(275..4699)	0.670484358079288	0.777200725655668	FALSE	FALSE	2	0	1	0	1	0	0	1	1	0	0	0	0	1	0	0	1	2	1	0	0	2	1	0	0	0	1	0	0.0310551538116442	0.0838371369450805	2.29407807463752	2.29322222161542	0.960935047977553	1
NM_020754	CDGAP	57514	Homo sapiens Cdc42 GTPase-activating protein (CDGAP), mRNA.	TR(1..8096)CDS(533..4867)	0.670460910612757	0.401406442726958	FALSE	TRUE	1	0	1	1	1	0	0	0	1	0	0	0	1	0	0	0	0	1	0	1	0	1	1	0	0	0	0	0	-0.251162038198236	-0.0943647143415062	4.14274584484672	5.73211949527009	0.462321416001106	0.344481352496755
NM_001981	EPS15	2060	Homo sapiens epidermal growth factor receptor pathway substrate 15 (EPS15), mRNA.	TR(1..5220)CDS(93..2783)	0.669487117064516	0.412507515491973	TRUE	TRUE	2	1	1	0	0	0	0	1	3	0	0	0	0	0	0	0	0	1	1	0	0	0	1	0	0	0	0	0	-0.167919821434934	0.469727563912199	10.136826028703	9.82320758523082	0.0259506455031412	0.000777672959126742
NM_016542	MST4	51765	Homo sapiens serine/threonine protein kinase MST4 (MST4), transcript variant 1, mRNA.	TR(1..3352)CDS(302..1552)	0.669057825794587	0.000429291269929261	TRUE	TRUE	2	1	1	0	0	0	0	0	3	0	0	0	0	0	0	0	0	0	0	0	0	1	0	0	0	0	0	0	0.293203385542377	-0.740381242807078	8.75905672461045	6.4375593471505	0.669518821673045	0.118106410987878
NM_001079673	FNDC3A	22862	Homo sapiens fibronectin type III domain containing 3A (FNDC3A), transcript variant 1, mRNA.	TR(1..6303)CDS(306..3902)	0.667053791093494	1.51743058609114	TRUE	TRUE	0	0	0	1	0	0	0	0	2	0	0	0	0	2	0	0	0	4	0	2	0	2	2	0	1	1	0	0	0.171518816577519	0.135795905926456	4.37227653661747	4.91809835618263	0.193361672559819	0.93548283477744
NM_006424	SLC34A2	10568	Homo sapiens solute carrier family 34 (sodium phosphate), member 2 (SLC34A2), mRNA.	TR(1..4167)CDS(82..2154)	0.666978817095577	0.450356937019815	FALSE	FALSE	0	1	0	1	0	1	1	0	0	0	1	1	0	1	0	0	0	1	4	0	0	1	1	0	0	1	0	0	0.0215526102295211	0.0335774018245419	2.29432381598477	2.29322222161542	0.64214215387181	1
XM_001716988	LOC100128793	100128793	PREDICTED: Homo sapiens similar to mCG146312 (LOC100128793), mRNA.	TR(1..7042)CDS(1..1251)	0.666616105051597	1.65000690397626e-05	FALSE	FALSE	0	0	1	1	1	0	0	1	1	0	1	0	0	2	0	0	0	0	0	0	0	0	0	0	0	0	1	0	-0.0207142450762358	0.065115307613811	2.29628588870917	2.29344526289186	0.33758021406082	0.942739608525045
XM_001714395	LOC202781	202781	PREDICTED: Homo sapiens hypothetical protein LOC202781 (LOC202781), mRNA.	TR(1..2188)CDS(1..546)	0.666276261524357	0.00177534953369936	TRUE	TRUE	1	0	1	0	0	0	1	0	4	0	0	0	0	0	0	0	0	0	0	1	0	0	0	0	0	1	0	0	-0.198485949409269	-0.369528855215751	8.61717950268843	5.32386771547977	0.69331654958699	0.721270610586729
NM_006080	SEMA3A	10371	Homo sapiens sema domain, immunoglobulin domain (Ig), short basic domain, secreted, (semaphorin) 3A (SEMA3A), mRNA.	TR(1..5672)CDS(316..2631)	0.666219813919748	0.0141642961085021	FALSE	TRUE	0	0	1	1	1	0	0	0	1	0	1	0	2	2	0	0	0	0	1	0	0	2	0	0	0	1	0	0	0.0251376062483932	0.462180769423976	2.98939627788149	6.66914092082861	0.0673761646304262	0.113999571320736
NM_022725	FANCF	2188	Homo sapiens Fanconi anemia, complementation group F (FANCF), mRNA.	TR(1..3309)CDS(32..1156)	0.664845966066016	0.0797341230980414	TRUE	TRUE	2	0	0	0	0	2	1	0	0	0	0	0	2	0	0	0	0	0	2	0	0	0	1	0	0	0	0	0	0.0511019590545493	0.179287381938172	4.97829116158529	5.4771312906275	0.97951097022797	0.158466371818465
NM_152455	ZSCAN29	146050	Homo sapiens zinc finger and SCAN domain containing 29 (ZSCAN29), mRNA.	TR(1..5607)CDS(148..2706)	0.664688202248004	0.0062685788606326	TRUE	TRUE	1	0	0	1	0	3	0	0	1	0	1	0	0	0	0	1	0	0	0	1	0	1	0	0	0	0	0	0	-0.514630320305523	0.0205824301656715	7.63259488991357	7.1670624041743	0.175639396499601	0.714589243067169
NM_014316	CARHSP1	23589	Homo sapiens calcium regulated heat stable protein 1, 24kDa (CARHSP1), transcript variant 1, mRNA.	TR(1..2727)CDS(49..492)	0.664177858007353	0.0120572083446349	TRUE	TRUE	1	0	0	1	0	2	0	0	1	0	1	0	1	0	0	0	0	0	1	0	0	0	0	0	0	0	0	0	-0.0256512015773402	-1.33376010869577	8.36239208984909	7.30356778497408	0.93157298546501	0.00103476823740579
NM_001012393	OPCML	4978	Homo sapiens opioid binding protein/cell adhesion molecule-like (OPCML), transcript variant 2, mRNA.	TR(1..6413)CDS(185..1201)	0.664128936750025	0.0798545446545421	FALSE	FALSE	1	1	1	1	0	0	0	1	1	0	0	0	0	0	0	0	0	0	0	1	0	0	1	0	1	0	0	0	-0.060767877945401	0.0321115313749052	2.32608766270821	2.30793551725477	0.0166860626252674	0.301496337795709
NM_152641	ARID2	196528	Homo sapiens AT rich interactive domain 2 (ARID, RFX-like) (ARID2), mRNA.	TR(1..8466)CDS(1..5508)	0.663778382651654	0.722064152847376	TRUE	TRUE	2	0	1	0	0	0	0	0	3	0	0	0	2	0	1	1	4	1	0	1	0	2	1	0	0	0	1	0	0.767282005027067	-0.102415429245302	7.96410748567056	6.20224074860428	5.25218358771206e-05	0.763750440711403
NM_004472	FOXD1	2297	Homo sapiens forkhead box D1 (FOXD1), mRNA.	TR(1..2272)CDS(166..1563)	0.663759277308555	0.0120572083446349	FALSE	TRUE	2	0	0	0	0	0	1	0	0	0	0	0	0	0	0	0	0	0	1	0	0	0	0	0	0	0	0	0	8.15162320043205e-05	0.735290757527973	2.7648454280969	7.47622296804333	0.48770802469303	0.00843212881303173
NM_001001323	ATP2B1	490	Homo sapiens ATPase, Ca++ transporting, plasma membrane 1 (ATP2B1), transcript variant 1, mRNA.	TR(1..6950)CDS(182..3712)	0.663716145549135	0.000445791338969024	TRUE	TRUE	1	1	1	1	0	0	0	0	1	0	0	0	1	0	0	0	0	0	0	0	0	1	0	0	0	0	1	0	-0.420481614594353	-0.972522669313958	7.0331146386684	5.24561127123318	0.179790845341792	0.00465142855912844
NM_025054	VCPIP1	80124	Homo sapiens valosin containing protein (p97)/p47 complex interacting protein 1 (VCPIP1), mRNA.	TR(1..8176)CDS(260..3928)	0.663642618925695	0.660941528676396	TRUE	TRUE	1	0	1	1	1	1	0	2	0	0	2	0	1	0	1	0	1	0	2	0	1	0	1	1	1	1	0	1	-0.269123461843304	-0.11698573623477	4.39259062494729	2.8933564184798	0.0223122644791229	0.734181448795605
NM_080621	SAMD10	140700	Homo sapiens sterile alpha motif domain containing 10 (SAMD10), mRNA.	TR(1..2196)CDS(176..784)	0.663514092072122	0	FALSE	FALSE	1	0	0	1	2	0	0	0	1	0	0	0	0	0	0	0	0	0	0	0	0	0	0	0	0	0	0	0	-0.104612343023018	-0.173876400152419	3.42663888123979	3.31549962271425	0.756749792179612	0.766806537415281
NM_007007	CPSF6	11052	Homo sapiens cleavage and polyadenylation specific factor 6, 68kDa (CPSF6), mRNA.	TR(1..6630)CDS(111..1766)	0.662186849676555	0.0125840526543256	TRUE	TRUE	1	1	2	0	0	0	0	2	3	0	0	1	0	2	0	0	0	0	1	1	0	0	0	0	0	0	0	0	-0.485664279619513	-0.161289949111697	8.39280947261083	7.19621815876328	0.0715966932328967	0.20221925487426
NM_003583	DYRK2	8445	Homo sapiens dual-specificity tyrosine-(Y)-phosphorylation regulated kinase 2 (DYRK2), transcript variant 1, mRNA.	TR(1..6010)CDS(473..2059)	0.661912138000788	0.120046107561345	TRUE	TRUE	0	0	2	1	1	0	0	1	1	0	0	0	1	2	0	0	0	0	1	0	0	0	0	0	0	2	0	1	0.308342617841429	-0.161619156581083	6.39848768901734	5.62582122904619	0.00613098466305673	0.00307980594580529
NM_001134382	IQSEC1	9922	Homo sapiens IQ motif and Sec7 domain 1 (IQSEC1), transcript variant 1, mRNA.	TR(1..7229)CDS(104..3448)	0.661354319877286	0.808263987209841	TRUE	FALSE	0	1	1	1	0	2	0	2	1	0	1	0	0	2	0	0	0	2	1	2	0	0	0	0	0	0	0	1	-0.376625866633771	-0.217266327897365	4.67856962844343	4.34419977762679	0.137633568186114	0.196845320956885
NM_022720	DGCR8	54487	Homo sapiens DiGeorge syndrome critical region gene 8 (DGCR8), mRNA.	TR(1..4461)CDS(351..2672)	0.661306267044644	0.048251701895279	TRUE	TRUE	0	0	0	1	0	0	0	0	0	0	0	0	0	3	0	0	0	0	2	0	0	1	0	0	1	0	0	0	-0.032207898461458	-0.259467894302625	5.63708226262987	5.21802744667156	0.475222146951459	0.390159432159665
NM_014674	EDEM1	9695	Homo sapiens ER degradation enhancer, mannosidase alpha-like 1 (EDEM1), mRNA.	TR(1..6162)CDS(133..2106)	0.660031130130255	0.0625812881690742	TRUE	TRUE	1	0	1	0	0	1	0	0	3	0	1	0	1	2	0	0	0	0	0	0	0	0	1	1	0	0	0	0	-0.143797109919255	-0.641839077627176	9.89765468694353	7.99473203962467	0.508186307670028	0.049884378903264
NM_144778	MBNL2	10150	Homo sapiens muscleblind-like 2 (Drosophila) (MBNL2), transcript variant 1, mRNA.	TR(1..4731)CDS(817..1920)	0.659262863757772	0.0556197064087715	TRUE	TRUE	2	0	1	0	0	0	0	0	1	0	0	1	1	1	0	0	0	0	0	0	0	0	1	0	0	0	0	0	-0.125120287539761	-0.235843541076207	4.55619393037201	4.96506596918238	0.503591616923852	0.00827658896215152
NM_017676	GIN1	54826	Homo sapiens gypsy retrotransposon integrase 1 (GIN1), mRNA.	TR(1..3549)CDS(83..1651)	0.658816493469012	0	TRUE	TRUE	1	0	1	1	0	0	0	1	1	0	0	0	0	0	0	0	0	0	0	0	0	0	0	0	0	0	0	0	-0.0296928880301838	-0.211553962747362	6.45746248927563	6.57771580279995	0.823829821264341	0.695258730365507
NM_145278	C1orf150	148823	Homo sapiens chromosome 1 open reading frame 150 (C1orf150), mRNA.	TR(1..2646)CDS(46..453)	0.658387202199083	0	FALSE	FALSE	1	0	1	1	0	0	0	0	1	0	0	0	0	0	0	0	0	0	0	0	0	0	0	0	0	0	0	0	0.0645532387856046	-0.0414896556705474	2.29322222161542	2.29322222161542	0.99999999999992	1
NM_024607	PPP1R3B	79660	Homo sapiens protein phosphatase 1, regulatory (inhibitor) subunit 3B (PPP1R3B), mRNA.	TR(1..5564)CDS(166..1023)	0.658063569265987	0	TRUE	TRUE	2	0	0	0	1	0	0	0	3	0	0	1	0	0	0	0	0	0	0	0	0	0	0	0	0	0	0	0	-0.355681833359399	2.16831869588502	3.57181480437064	5.22533665113056	0.50405841491569	0.00159516578250226
NM_020698	TMCC3	57458	Homo sapiens transmembrane and coiled-coil domain family 3 (TMCC3), mRNA.	TR(1..5867)CDS(119..1552)	0.65774196265716	0.0290204372170926	FALSE	TRUE	1	1	0	1	1	1	0	1	1	0	0	0	1	0	0	1	0	0	0	0	0	0	0	0	1	0	0	0	-0.0476923783491978	-0.539983070581734	2.43730003652423	4.60577630755838	0.955223785085733	0.098938463103092
NM_013336	SEC61A1	29927	Homo sapiens Sec61 alpha 1 subunit (S. cerevisiae) (SEC61A1), mRNA.	TR(1..3656)CDS(185..1615)	0.65729617131819	0.346079105962575	TRUE	TRUE	1	1	0	1	1	1	0	0	1	0	0	0	0	0	0	0	0	1	0	0	0	0	0	0	0	1	0	0	-0.107875906076578	0.270880282592259	8.28093880619791	9.99473487630834	0.9956196256612	0.316073907752716
NM_002080	GOT2	2806	Homo sapiens glutamic-oxaloacetic transaminase 2, mitochondrial (aspartate aminotransferase 2) (GOT2), nuclear gene encoding mitochondrial protein, mRNA.	TR(1..2473)CDS(115..1407)	0.65626650911513	0.0120737084136747	TRUE	TRUE	1	0	0	1	2	1	0	1	0	0	2	0	0	0	0	0	0	0	1	0	0	0	0	0	0	0	1	0	0.0246775388222991	0.692868008889208	11.4427747674042	10.2225796559373	0.79546472537851	8.46716181367227e-06
NM_024709	C1orf115	79762	Homo sapiens chromosome 1 open reading frame 115 (C1orf115), mRNA.	TR(1..2990)CDS(118..546)	0.656243640598391	0	FALSE	TRUE	1	0	0	1	4	1	0	0	0	0	1	0	0	0	0	0	0	0	0	0	0	0	0	0	0	0	0	0	0.301148003966892	-0.204491456476691	2.71634141440394	9.14939978481826	0.247314288250548	0.551120958797104
NM_004612	TGFBR1	7046	Homo sapiens transforming growth factor, beta receptor 1 (TGFBR1), transcript variant 1, mRNA.	TR(1..6475)CDS(77..1588)	0.656150140207166	0.299881517925299	TRUE	TRUE	2	1	2	0	0	0	0	0	2	0	1	0	1	0	1	1	0	0	0	0	0	0	1	0	0	0	0	0	0.360092505484369	0.570088196688119	5.62937959272323	4.96848794917043	0.0345768349550031	0.0016813266553646
NM_015283	DPY19L1	23333	Homo sapiens dpy-19-like 1 (C. elegans) (DPY19L1), mRNA.	TR(1..4879)CDS(146..2173)	0.655730401608786	0.239476212545205	TRUE	TRUE	0	0	1	1	0	1	1	0	0	0	0	0	2	1	1	0	0	0	0	1	0	0	0	0	0	0	0	0	0.285891938493969	0.130059133642933	8.00396423918388	8.55555010110194	0.496964887076711	0.851196643845269
NM_020772	NUFIP2	57532	Homo sapiens nuclear fragile X mental retardation protein interacting protein 2 (NUFIP2), mRNA.	TR(1..10897)CDS(90..2177)	0.654885134914117	1.21983823563893	TRUE	TRUE	1	2	0	0	0	3	0	5	3	0	1	0	2	2	0	0	0	3	0	1	0	0	1	0	1	0	0	1	-0.790994653565065	-0.394506374338229	7.68371204231431	6.93332857018568	0.00222364304339843	0.0391693425248587
NM_020830	WDFY1	57590	Homo sapiens WD repeat and FYVE domain containing 1 (WDFY1), mRNA.	TR(1..4607)CDS(52..1284)	0.654221368978886	0.714204909436332	TRUE	TRUE	1	0	0	1	1	2	0	1	1	0	0	1	2	0	0	0	0	2	2	0	0	1	0	0	0	0	0	0	-0.0687187803423808	-0.578738642574635	5.84085385963538	8.26361297799143	0.119130498047005	0.000161505650145147
NM_004734	DCLK1	9201	Homo sapiens doublecortin-like kinase 1 (DCLK1), mRNA.	TR(1..8082)CDS(234..2423)	0.654107315870085	0.703103836671316	FALSE	FALSE	1	0	0	1	1	1	0	2	1	0	0	1	1	0	0	0	0	2	1	1	0	2	0	0	0	0	0	0	0.0501756647511475	0.0280415804842839	2.30112548175087	2.32509026541139	0.788179248549155	0.289753226999483
NM_014157	CCDC113	29070	Homo sapiens coiled-coil domain containing 113 (CCDC113), mRNA.	TR(1..5282)CDS(57..1190)	0.653466707926488	0.240724717769214	TRUE	FALSE	1	0	0	1	1	3	0	1	1	0	0	0	0	0	1	0	0	0	0	1	0	0	0	0	0	1	0	0	1.01188051117402	0.223946145038024	2.86309616849583	2.32466633358773	0.0098154821431987	0.95573874746448
NM_017770	ELOVL2	54898	Homo sapiens elongation of very long chain fatty acids (FEN1/Elo2, SUR4/Elo3, yeast)-like 2 (ELOVL2), mRNA.	TR(1..4079)CDS(162..1052)	0.653288680865796	0.351792182498869	FALSE	FALSE	2	0	0	0	1	1	0	1	1	0	0	1	1	1	0	0	0	1	0	0	0	0	0	1	0	0	0	0	0.0488650508570958	0.105497387369415	2.29336929117089	2.34076072218627	0.997779099091193	0.0245959016215061
NM_003617	RGS5	8490	Homo sapiens regulator of G-protein signaling 5 (RGS5), mRNA.	TR(1..5848)CDS(248..793)	0.65298096905195	0	FALSE	TRUE	1	1	0	0	1	0	0	2	1	0	1	0	0	3	0	0	0	0	0	0	0	0	0	0	0	0	0	0	-0.0514849063641154	-0.422951360510917	2.58368204007454	3.50905089520414	0.708091190726378	0.0420070280042642
NM_030821	PLA2G12A	81579	Homo sapiens phospholipase A2, group XIIA (PLA2G12A), mRNA.	TR(1..5235)CDS(278..847)	0.652946811014288	0	TRUE	TRUE	0	0	0	1	1	0	0	0	3	0	1	0	0	1	0	0	0	0	0	0	0	0	0	0	0	0	0	0	0.361228758939409	0.73946954163158	7.40630507073717	5.80358189432013	0.42082645043627	0.0243669262364137
NM_052907	TMEM132B	114795	Homo sapiens transmembrane protein 132B (TMEM132B), mRNA.	TR(1..7578)CDS(9..3245)	0.652413019307107	0.0309098398595931	FALSE	FALSE	1	0	0	1	1	1	0	1	1	0	0	0	0	0	0	1	0	0	2	2	0	1	0	0	0	0	0	0	-0.0305464591623212	-0.0528055648638002	2.29322222161542	2.29399433695004	0.999999999999923	0.736715241854915
NM_018055	NODAL	4838	Homo sapiens nodal homolog (mouse) (NODAL), mRNA.	TR(1..1744)CDS(1..1044)	0.651983728037178	0.0199749256845575	FALSE	FALSE	1	0	0	1	1	1	0	0	1	0	0	0	0	0	0	0	0	0	1	1	0	1	0	1	0	0	0	0	0.0243938262704272	-0.0375504014351851	2.81929922429646	2.87891538424029	0.467383929786025	0.578817553029493
NM_006203	PDE4D	5144	Homo sapiens phosphodiesterase 4D, cAMP-specific (phosphodiesterase E3 dunce homolog, Drosophila) (PDE4D), transcript variant 2, mRNA.	TR(1..7783)CDS(124..2145)	0.651514489231679	0.689677701546172	TRUE	TRUE	0	2	0	1	0	0	0	0	3	0	1	0	0	1	0	0	0	2	0	0	0	0	0	0	0	0	1	0	0.1767601385671	-0.94650164369952	3.29408155647097	3.97332181080285	0.391214341444942	0.000942982876257913
NM_018246	CCDC25	55246	Homo sapiens coiled-coil domain containing 25 (CCDC25), mRNA.	TR(1..3653)CDS(114..740)	0.649544612568247	0	TRUE	TRUE	2	0	0	0	3	1	0	0	2	0	1	0	0	0	0	0	0	0	0	0	0	0	0	0	0	0	0	0	-0.0831568967241254	-0.0906389072083382	9.05139938626015	7.38517474040574	0.678179594058579	0.236515283878742
NM_002760	PRKY	5616	Homo sapiens protein kinase, Y-linked (PRKY), mRNA.	TR(1..7216)CDS(341..1174)	0.648688635302448	0.0237079939360799	TRUE	FALSE	0	0	1	1	1	0	0	1	3	0	0	0	2	1	0	0	0	0	0	0	0	0	0	0	1	0	0	0	-0.769190329275646	0.0537616247998295	4.5317827411973	2.87718015281834	0.229606620816862	0.999317298582518
NM_001204	BMPR2	659	Homo sapiens bone morphogenetic protein receptor, type II (serine/threonine kinase) (BMPR2), mRNA.	TR(1..12086)CDS(1149..4265)	0.648628424524197	0.40619204169828	TRUE	TRUE	0	1	0	1	0	1	1	2	2	0	0	0	0	0	0	1	0	1	0	0	0	1	1	0	0	0	0	0	0.165787913347039	-0.84487721210046	3.96032994945958	6.30580424071817	0.914437661801262	0.0326923588995935
NM_001134848	CCDC152	100129792	Homo sapiens coiled-coil domain containing 152 (CCDC152), mRNA.	TR(1..3491)CDS(71..835)	0.647726131275128	0.000429291269929261	FALSE	FALSE	0	0	0	1	1	1	0	0	1	0	1	0	0	2	0	0	0	0	0	0	0	1	0	0	0	0	0	0	0.0275029887064881	0.116760433329636	2.29322222161542	2.43391540541633	0.999999999999998	0.23906020075193
NM_001039937	INTS6	26512	Homo sapiens integrator complex subunit 6 (INTS6), transcript variant 2, mRNA.	TR(1..6973)CDS(162..2786)	0.64680096950932	0.0012485052240087	TRUE	TRUE	0	0	1	1	0	0	0	2	0	0	3	0	1	2	0	0	0	0	0	0	0	0	0	0	0	1	0	0	-0.138640417452969	-0.426159413461457	5.47115408302566	4.83940774548636	0.00349735226316207	0.00430304227486379
NM_001111097	LYN	4067	Homo sapiens v-yes-1 Yamaguchi sarcoma viral related oncogene homolog (LYN), transcript variant 2, mRNA.	TR(1..3043)CDS(283..1758)	0.645960623887874	0	TRUE	TRUE	1	1	0	1	0	0	0	0	1	0	0	1	0	0	0	0	0	0	0	0	0	0	0	0	0	0	0	0	-0.130936379035065	-0.158413102154255	9.33639297679973	3.71029620082353	0.285894128088856	0.549683997466241
NM_001039585	PTGFR	5737	Homo sapiens prostaglandin F receptor (FP) (PTGFR), transcript variant 2, mRNA.	TR(1..5431)CDS(267..1160)	0.645668254243485	0	FALSE	TRUE	1	1	0	1	0	1	0	1	1	0	0	0	0	0	0	0	0	0	0	0	0	0	0	0	0	0	0	0	0.0506248280028095	0.521096274375301	2.33623046115168	3.33215479828303	0.994847726516168	0.000990451463311454
NM_021645	UTP14C	9724	Homo sapiens UTP14, U3 small nucleolar ribonucleoprotein, homolog C (yeast) (UTP14C), mRNA.	TR(1..5585)CDS(734..3034)	0.645284700007034	0.0579612688379407	TRUE	TRUE	2	0	0	0	0	1	0	0	3	0	0	0	0	0	0	0	0	0	0	2	0	3	1	0	0	0	0	0	0.0295760667035332	-0.0761988843131251	7.21498593103861	4.70530120851926	0.938865973753053	0.85715611588576
NM_001080497	MEGF9	1955	Homo sapiens multiple EGF-like-domains 9 (MEGF9), mRNA.	TR(1..6297)CDS(1..1920)	0.645188883816645	0.00824945557009041	TRUE	TRUE	0	0	0	1	0	3	1	1	2	0	0	1	0	0	0	0	0	0	0	0	0	3	0	1	0	0	0	0	-0.368451140411362	-1.11354578820084	3.88285431721999	5.16161653732865	0.088103115065272	0.00371272374380052
NM_001114734	PABPC4L	132430	Homo sapiens poly(A) binding protein, cytoplasmic 4-like (PABPC4L), mRNA.	TR(1..4944)CDS(258..1370)	0.645187146967273	0	FALSE	FALSE	2	0	0	0	0	0	0	1	3	0	0	0	0	0	0	0	0	0	0	0	0	0	0	0	0	0	0	0	0.0621860091176488	0.0667265123911341	2.29337829264161	2.29322222161542	0.944099287982916	1
NM_002076	GNS	2799	Homo sapiens glucosamine (N-acetyl)-6-sulfatase (GNS), mRNA.	TR(1..5144)CDS(171..1829)	0.644833698119947	0.0012485052240087	TRUE	TRUE	1	0	0	1	1	3	0	0	0	0	2	0	0	0	0	0	0	0	0	0	0	0	0	0	0	1	0	0	0.26385174465076	-0.0418624221228535	5.83863156784057	8.4439292024445	0.139565402351865	0.0749899893275641
NM_020940	FAM160B1	57700	Homo sapiens family with sequence similarity 160, member B1 (FAM160B1), transcript variant 1, mRNA.	TR(1..5828)CDS(336..2633)	0.644790855835423	0.251006576580149	TRUE	TRUE	2	0	0	0	0	0	0	0	3	0	0	0	2	0	1	0	0	0	1	0	0	0	0	0	0	0	0	0	-0.194289679383759	0.182576022060802	5.08105101839224	5.34127241001885	0.0347139758179751	0.0085955320608394
NM_001122824	TACC1	6867	Homo sapiens transforming, acidic coiled-coil containing protein 1 (TACC1), transcript variant 2, mRNA.	TR(1..6572)CDS(380..1567)	0.644650460511137	0.0138325578783343	TRUE	TRUE	0	2	0	1	4	1	0	0	2	0	1	0	0	1	0	0	0	0	1	1	0	0	0	0	0	1	0	0	0.287914504065632	-0.588715921993098	6.32940698185395	8.4267240983145	0.151702053014242	0.0136377664510088
NM_017650	PPP1R9A	55607	Homo sapiens protein phosphatase 1, regulatory (inhibitor) subunit 9A (PPP1R9A), mRNA.	TR(1..9705)CDS(283..3579)	0.64436880143788	0.0125840526543256	FALSE	FALSE	1	0	0	1	0	3	0	2	1	0	0	2	2	0	0	0	0	0	1	1	0	0	0	0	0	0	0	0	0.0523991014420528	0.0345979502557282	2.2955786493681	2.2934649642816	0.406888720436064	0.930465856041204
NM_173468	MOBKL1A	92597	Homo sapiens MOB1, Mps One Binder kinase activator-like 1A (yeast) (MOBKL1A), mRNA.	TR(1..6960)CDS(191..841)	0.642265476847653	0	TRUE	TRUE	2	0	3	0	0	2	0	2	0	0	0	0	0	1	0	0	0	0	0	0	0	0	0	0	0	0	0	0	-0.395445096660877	-0.785515531270059	9.07736320263485	8.2308625883665	0.714882380593256	0.0241259363556816
NM_021033	RAP2A	5911	Homo sapiens RAP2A, member of RAS oncogene family (RAP2A), mRNA.	TR(1..4358)CDS(251..802)	0.641731685140472	0	TRUE	TRUE	1	0	3	1	0	1	0	1	0	0	0	0	2	0	0	0	0	0	0	0	0	0	0	0	0	0	0	0	0.301464108618373	-0.769721525374858	8.76920679721553	7.6454328720966	0.266008460981868	0.0405964685018051
NM_018970	GPR85	54329	Homo sapiens G protein-coupled receptor 85 (GPR85), mRNA.	TR(1..4965)CDS(625..1737)	0.640923181757524	0.0120572083446349	FALSE	FALSE	1	0	0	0	2	0	0	0	3	0	0	0	1	2	0	0	0	0	1	0	0	0	0	0	0	0	0	0	0.105057367954688	0.0662514744948113	2.32183132875726	2.3131257171565	0.436228018974189	0.356744046094341
NM_004232	SOCS6	9306	Homo sapiens suppressor of cytokine signaling 6 (SOCS6), mRNA.	TR(1..5846)CDS(317..1924)	0.64070404926168	0.469310016323489	TRUE	TRUE	1	0	0	1	0	0	0	3	1	0	0	0	1	0	0	0	1	1	0	0	0	0	0	0	0	0	0	1	0.0198850585128358	-0.360492184183667	4.16356783648282	4.99908102932227	0.990888555592954	0.00668489631249588
NM_170740	ALDH5A1	7915	Homo sapiens aldehyde dehydrogenase 5 family, member A1 (ALDH5A1), nuclear gene encoding mitochondrial protein, transcript variant 1, mRNA.	TR(1..5170)CDS(29..1675)	0.64068754919264	0.0131108969640162	TRUE	FALSE	1	0	0	1	0	0	0	3	1	0	0	0	0	0	0	0	0	0	1	2	0	0	0	0	0	0	0	0	0.148468077580334	4.77792935881433e-05	8.16531026647518	2.57982126601233	0.571476761910414	0.930957937766605
NM_173217	ST6GAL1	6480	Homo sapiens ST6 beta-galactosamide alpha-2,6-sialyltranferase 1 (ST6GAL1), transcript variant 3, mRNA.	TR(1..3746)CDS(469..996)	0.640636312136148	0	TRUE	FALSE	0	1	0	1	0	3	1	0	1	0	2	0	1	0	0	0	0	0	0	0	0	0	0	0	0	0	0	0	0.211944955250219	-0.0363989284140719	7.90029189963701	2.89868177334744	0.0469951331262678	0.93604621964928
NM_206866	BACH1	571	Homo sapiens BTB and CNC homology 1, basic leucine zipper transcription factor 1 (BACH1), transcript variant 1, mRNA.	TR(1..5770)CDS(244..2454)	0.640520522177974	0.347893824082053	TRUE	TRUE	0	1	0	1	0	0	0	0	1	0	1	0	4	2	0	0	0	1	0	1	0	3	0	0	0	1	0	0	-0.108881349614015	-0.0943096504607587	4.27514724868884	5.46301220371823	0.567465369387926	0.236724226904524
NM_005779	LHFPL2	10184	Homo sapiens lipoma HMGIC fusion partner-like 2 (LHFPL2), mRNA.	TR(1..5061)CDS(677..1363)	0.639845466721821	0	TRUE	TRUE	1	0	0	1	0	0	0	1	1	0	0	0	1	0	0	0	0	0	0	0	0	0	0	0	0	0	0	0	-1.19277854670503	2.11446953016767	8.0764955830046	5.68733540544763	0.000231980553181306	4.21058541545724e-06
NM_001128929	ROBO2	6092	Homo sapiens roundabout, axon guidance receptor, homolog 2 (Drosophila) (ROBO2), transcript variant 1, mRNA.	TR(1..5939)CDS(281..4465)	0.639845466721821	0.291559983106245	FALSE	FALSE	1	0	0	1	0	0	0	1	1	0	0	0	1	0	0	0	0	0	0	0	0	0	1	0	1	1	0	2	0.0462408410138746	0.0133758065484666	2.34126505161584	2.3059333152316	0.203764738937607	0.967625713656604
NM_005911	MAT2A	4144	Homo sapiens methionine adenosyltransferase II, alpha (MAT2A), mRNA.	TR(1..2835)CDS(124..1311)	0.639828966652782	0.0120572083446349	TRUE	TRUE	1	0	0	1	0	0	0	1	1	0	0	0	0	0	0	0	0	0	1	0	0	0	0	0	0	0	0	0	0.560582571314995	-0.58885817918721	5.18006125699873	7.51924162351347	0.202580621583301	0.249939455127339
NM_004529	MLLT3	4300	Homo sapiens myeloid/lymphoid or mixed-lineage leukemia (trithorax homolog, Drosophila); translocated to, 3 (MLLT3), mRNA.	TR(1..3439)CDS(260..1966)	0.639828966652782	0.414712156295601	TRUE	FALSE	1	0	0	1	0	0	0	1	1	0	0	0	0	0	0	0	0	1	1	1	0	1	1	0	0	1	0	0	-0.226603074757346	-0.067564378739172	7.14915259455318	2.39399245219542	0.656475360740946	0.777762772957402
NM_019072	SGTB	54557	Homo sapiens small glutamine-rich tetratricopeptide repeat (TPR)-containing, beta (SGTB), mRNA.	TR(1..5453)CDS(221..1135)	0.639541518081615	0.0361716250339047	TRUE	TRUE	0	0	1	1	0	4	0	0	3	0	0	1	1	1	0	0	0	0	3	0	0	0	0	0	0	0	0	0	-0.281102181094288	-0.0259383916028023	5.13132800749792	5.26988079646931	0.0131221942052385	0.388628279696879
NM_016442	ERAP1	51752	Homo sapiens endoplasmic reticulum aminopeptidase 1 (ERAP1), transcript variant 1, mRNA.	TR(1..5584)CDS(348..3194)	0.639537175958184	0.958749827400594	TRUE	TRUE	2	0	0	0	0	1	0	0	1	0	0	0	0	1	1	2	1	2	0	1	0	0	0	0	0	0	0	0	0.218140218604793	-0.0339504431698091	6.13014376574898	6.85017635204852	0.67090992737693	0.256476195205907
NM_152837	SNX16	64089	Homo sapiens sorting nexin 16 (SNX16), transcript variant 3, mRNA.	TR(1..3138)CDS(262..1209)	0.639399675382852	0.238949368235514	TRUE	TRUE	1	0	0	1	0	0	0	0	1	0	0	0	0	0	1	0	0	0	0	0	0	0	0	0	0	0	0	0	-0.301541917330588	-0.0975001387114576	5.57677980795935	6.02685298798238	0.00667043441448802	0.93954941270408
NM_148893	SVIP	258010	Homo sapiens small VCP/p97-interacting protein (SVIP), mRNA.	TR(1..1405)CDS(89..322)	0.639399675382852	0.185860540837526	TRUE	TRUE	1	0	0	1	0	0	0	0	1	0	0	0	0	0	0	0	0	0	0	0	1	0	0	0	0	0	0	0	-3.65015768536232	-1.55538095328229	5.35425858214577	11.1560366541094	3.15395809121186e-07	0.000646076471648491
NM_004264	MED21	9412	Homo sapiens mediator complex subunit 21 (MED21), mRNA.	TR(1..1782)CDS(31..465)	0.639399675382852	0	TRUE	TRUE	1	0	0	1	0	0	0	0	1	0	0	0	0	0	0	0	0	0	0	0	0	0	0	0	0	0	0	0	-0.913820676255588	-0.288408635072053	5.99531700936651	8.82440025837684	0.0397927732992227	0.38475852039832
NM_001012761	RGMB	285704	Homo sapiens RGM domain family, member B (RGMB), transcript variant 1, mRNA.	TR(1..4600)CDS(402..1838)	0.639399675382852	0.0602860417231746	TRUE	TRUE	1	0	0	1	0	0	0	0	1	0	0	0	0	0	0	0	0	0	5	0	0	0	0	0	0	0	0	0	-0.243965580386179	0.0889347964168827	3.35848658526619	5.20637042830819	0.0718643218774529	0.749396261956686
NM_000148	FUT1	2523	Homo sapiens fucosyltransferase 1 (galactoside 2-alpha-L-fucosyltransferase, H blood group) (FUT1), mRNA.	TR(1..4246)CDS(976..2073)	0.639275201177815	0.197934249251201	FALSE	TRUE	1	0	2	1	1	4	0	2	0	0	0	2	0	0	0	0	0	0	1	0	1	0	0	0	0	0	1	0	-0.0498516829884226	0.28122266938752	2.29322222161542	2.56924296106983	0.999999999999998	0.117542210203244
NM_022116	FIGNL1	63979	Homo sapiens fidgetin-like 1 (FIGNL1), transcript variant 2, mRNA.	TR(1..3537)CDS(371..2395)	0.639010331648493	0.12286154039434	TRUE	TRUE	2	0	0	0	0	0	0	0	1	0	0	0	0	1	0	1	0	0	1	0	0	0	0	0	0	0	0	1	-0.400412965096061	-1.00149722355867	7.9685405104924	6.92195795236777	0.519916390688343	0.0912574010942889
NM_024086	METT10D	79066	Homo sapiens methyltransferase 10 domain containing (METT10D), mRNA.	TR(1..5758)CDS(149..1837)	0.637108771060384	0.345357445048257	TRUE	TRUE	2	2	0	0	1	3	0	0	2	0	1	0	0	0	0	0	0	1	0	1	0	0	0	0	0	0	0	0	0.547978364267237	-0.205146208958117	5.35921807818409	5.27228237446938	0.0437024914176189	0.269872152081457
NM_003559	PIP4K2B	8396	Homo sapiens phosphatidylinositol-5-phosphate 4-kinase, type II, beta (PIP4K2B), mRNA.	TR(1..5732)CDS(482..1732)	0.636017740179492	0	TRUE	TRUE	1	0	0	0	2	0	0	2	1	0	0	0	0	3	0	0	0	0	0	0	0	0	0	0	0	0	0	0	-0.0328262164266915	-0.431832855686158	4.54666014400924	4.87109187015581	0.825148187245218	0.000153253752292841
NM_001884	HAPLN1	1404	Homo sapiens hyaluronan and proteoglycan link protein 1 (HAPLN1), mRNA.	TR(1..4678)CDS(316..1380)	0.635175657708673	0	FALSE	FALSE	1	0	0	0	2	0	0	0	1	0	0	0	1	3	0	0	0	0	0	0	0	0	0	0	0	0	0	0	0.0518029612935944	0.0415155480793052	2.29336908372254	2.2984630276441	0.987616455807474	0.253863251876987
NM_207361	FREM2	341640	Homo sapiens FRAS1 related extracellular matrix protein 2 (FREM2), mRNA.	TR(1..16179)CDS(310..9819)	0.634802235093563	1.37837032002318	FALSE	FALSE	1	0	0	0	0	0	0	0	1	0	1	0	3	3	0	5	0	3	9	2	0	1	0	1	4	0	2	1	0.0303253820098808	4.77792935876992e-05	2.29508982298114	2.29322222161542	0.47678076944724	1
NM_003046	SLC7A2	6542	Homo sapiens solute carrier family 7 (cationic amino acid transporter, y+ system), member 2 (SLC7A2), transcript variant 1, mRNA.	TR(1..7577)CDS(49..2142)	0.633588756331901	0.346079105962575	FALSE	FALSE	0	2	0	1	1	2	0	2	2	0	2	0	1	1	0	0	0	1	0	0	0	0	0	0	0	1	0	0	-0.00689353110428458	0.0168125905590648	2.29829998887356	2.47740545254879	0.986704614710957	0.0618681729595249
NM_005546	ITK	3702	Homo sapiens IL2-inducible T-cell kinase (ITK), mRNA.	TR(1..4366)CDS(83..1945)	0.63298780644898	0.0237244940051197	FALSE	FALSE	1	0	0	1	0	1	0	0	0	0	2	1	1	0	0	0	0	0	0	0	0	0	0	0	1	0	1	0	0.0176966186452783	-0.0254454842537781	2.29474795764827	2.29322222161542	0.541413585289117	1
NM_015627	LDLRAP1	26119	Homo sapiens low density lipoprotein receptor adaptor protein 1 (LDLRAP1), mRNA.	TR(1..2935)CDS(115..1041)	0.632890253409218	0.0125840526543256	TRUE	TRUE	1	0	0	1	0	0	0	1	0	0	2	1	1	0	0	0	0	0	1	1	0	0	0	0	0	0	0	0	-1.27940768706427	0.394374128793639	4.74815091009776	6.27649150524149	0.00596313755135419	0.126737673052272
NM_002829	PTPN3	5774	Homo sapiens protein tyrosine phosphatase, non-receptor type 3 (PTPN3), mRNA.	TR(1..4104)CDS(24..2765)	0.63119595684624	0.00780945372903008	FALSE	FALSE	1	0	0	1	0	0	0	0	0	0	2	0	0	0	0	1	0	0	0	0	0	0	0	0	0	2	0	0	0.0417690538034917	0.0874730538960779	2.36139967792214	2.35631865333537	0.475595176949555	0.254774088156249
NM_183397	PXMP4	11264	Homo sapiens peroxisomal membrane protein 4, 24kDa (PXMP4), transcript variant 2, mRNA.	TR(1..5528)CDS(124..339)	0.63065579669136	0	TRUE	TRUE	1	0	1	0	3	3	0	0	6	0	0	1	0	0	0	0	0	0	0	0	0	0	0	0	0	0	0	0	-0.0710713538824762	0.457432047199021	2.75166661551442	3.60015413994902	0.91918145771538	0.115228797028109
NM_001012994	SNX30	401548	Homo sapiens sorting nexin family member 30 (SNX30), mRNA.	TR(1..7616)CDS(149..1462)	0.629871898674523	0.0120572083446349	TRUE	TRUE	1	0	1	0	4	2	0	1	2	0	0	0	0	2	0	0	0	0	1	0	0	0	0	0	0	0	0	0	0.154568410849929	-0.447001432980619	7.93288437134371	5.87254064025613	0.291532314908236	0.00544271826634203
NM_005957	MTHFR	4524	Homo sapiens 5,10-methylenetetrahydrofolate reductase (NADPH) (MTHFR), mRNA.	TR(1..7105)CDS(185..2155)	0.62971934540463	0.769515746131675	TRUE	TRUE	2	0	0	0	3	6	0	0	2	0	0	1	0	0	0	0	0	2	4	1	0	1	0	1	1	0	0	0	0.097865715416945	-0.0697181868227606	3.66720630200469	3.12995361593088	0.926173437227586	0.990031595249316
NM_006122	MAN2A2	4122	Homo sapiens mannosidase, alpha, class 2A, member 2 (MAN2A2), mRNA.	TR(1..6279)CDS(19..3471)	0.629655371452738	0.000526844309690664	TRUE	TRUE	1	0	0	0	3	1	1	3	3	0	0	0	0	0	0	0	0	0	0	1	0	0	0	0	0	0	0	0	-0.300288405410089	0.0222924783163829	5.80584680087685	4.75786178104579	0.0941700996305765	0.845115528008954
NM_001025266	C3orf70	285382	Homo sapiens chromosome 3 open reading frame 70 (C3orf70), mRNA.	TR(1..5901)CDS(192..944)	0.629539002544774	0.00177534953369936	FALSE	FALSE	1	0	1	1	0	5	0	1	0	0	1	0	0	0	0	0	0	0	0	1	0	0	0	0	0	1	0	0	0.1352933454989	0.082652543998966	2.33416387849913	2.29322222161542	0.0697568985758442	1
NM_001127458	CRLS1	54675	Homo sapiens cardiolipin synthase 1 (CRLS1), transcript variant 2, mRNA.	TR(1..3667)CDS(151..759)	0.62884368384594	0.0120572083446349	TRUE	TRUE	1	0	1	1	2	2	0	2	0	0	0	0	3	0	0	0	0	0	1	0	0	0	0	0	0	0	0	0	-0.0357324504910132	0.0301140571741291	7.27711189280933	8.24790384452251	0.245098468175932	0.798967379892095
NM_013987	PARK2	5071	Homo sapiens Parkinson disease (autosomal recessive, juvenile) 2, parkin (PARK2), transcript variant 2, mRNA.	TR(1..3989)CDS(135..1448)	0.628784920442167	0.356887809083201	FALSE	FALSE	0	1	0	1	0	1	0	0	5	0	0	0	1	0	0	0	0	1	1	0	0	0	0	0	0	0	0	0	-0.0111743471409672	-0.00697492983526364	2.29322222161542	2.29322222161542	0.99999999999992	1
NM_001039570	KREMEN1	83999	Homo sapiens kringle containing transmembrane protein 1 (KREMEN1), transcript variant 3, mRNA.	TR(1..6166)CDS(14..1441)	0.628672025232948	0.187635890371225	FALSE	FALSE	0	0	0	1	3	2	0	1	4	0	1	0	0	0	0	0	0	0	0	1	1	0	0	0	0	1	0	0	-0.0106331414318399	0.2392511288918	2.3464557423558	2.40669077872924	0.627140787926823	0.027096026657087
NM_004999	MYO6	4646	Homo sapiens myosin VI (MYO6), mRNA.	TR(1..8662)CDS(280..4137)	0.628596182810344	0.405178879564259	FALSE	TRUE	2	0	2	0	0	2	0	1	2	0	0	0	0	0	0	0	0	1	1	0	0	2	0	0	2	0	1	0	-0.0139028251477329	-0.424879502032672	2.81024126013748	7.66738953682597	0.322508611005246	0.001635689830288
NM_021191	NEUROD4	58158	Homo sapiens neurogenic differentiation 4 (NEUROD4), mRNA.	TR(1..3971)CDS(379..1374)	0.62813041770359	0	FALSE	FALSE	1	0	1	1	2	0	0	0	0	0	0	1	0	0	0	0	0	0	0	0	0	0	0	0	0	0	0	0	-0.0498516829884226	-0.120846987760744	2.29844187835834	2.38037096484274	1	0.180678582742514
NM_024345	WDR32	79269	Homo sapiens WD repeat domain 32 (WDR32), mRNA.	TR(1..7932)CDS(75..1754)	0.627593731247454	0.00177534953369936	TRUE	TRUE	1	2	2	0	1	0	0	0	4	0	0	0	1	1	0	0	0	0	0	1	0	0	0	0	0	1	0	0	-0.532829032336567	0.147764399738474	5.35586654789377	4.83171924245369	0.00541511441603456	0.338175909669802
NM_005504	BCAT1	586	Homo sapiens branched chain aminotransferase 1, cytosolic (BCAT1), mRNA.	TR(1..8282)CDS(443..1603)	0.627108281847811	0.345259892008495	TRUE	TRUE	2	0	1	0	0	1	0	1	0	0	1	0	4	1	0	0	0	1	0	0	0	1	0	0	0	0	0	0	0.4957784498222	0.325303532261298	9.98285074155716	10.0984329127492	0.0917386427140066	0.240463105476884
NM_012194	C11orf41	25758	Homo sapiens chromosome 11 open reading frame 41 (C11orf41), mRNA.	TR(1..11640)CDS(125..5692)	0.626898412548621	0.825104189251739	FALSE	TRUE	1	0	1	1	2	0	0	0	0	0	0	0	1	0	0	0	1	2	3	1	0	1	1	0	1	0	0	0	-0.00195677707058168	-0.169776146055104	2.32205223099065	4.41529139564556	0.815298341449345	0.0677635688478278
NM_001018058	TFEC	22797	Homo sapiens transcription factor EC (TFEC), transcript variant 2, mRNA.	TR(1..6544)CDS(185..1141)	0.624760350970942	0.105491888768692	FALSE	TRUE	0	0	0	1	0	1	0	3	5	0	0	0	1	0	0	0	0	0	0	0	0	0	0	0	0	0	0	1	0.0890628656880261	-0.745763933577569	2.43529631981437	7.33250290522005	0.499329025257447	0.00241944369396152
NM_012197	RABGAP1	23637	Homo sapiens RAB GTPase activating protein 1 (RABGAP1), mRNA.	TR(1..4999)CDS(135..3344)	0.624756298322406	0.0254022904990576	TRUE	TRUE	0	0	0	1	1	0	0	0	1	0	0	1	1	2	0	0	0	0	2	0	0	3	0	0	0	0	0	0	-0.163107288065416	0.110848239504496	8.3778107743218	8.83643106810895	0.389776092854602	0.560533626046113
NM_015884	MBTPS2	51360	Homo sapiens membrane-bound transcription factor peptidase, site 2 (MBTPS2), mRNA.	TR(1..4482)CDS(147..1706)	0.62351329312141	0.161540886447393	TRUE	TRUE	1	1	2	0	1	0	0	0	4	0	0	1	0	1	0	0	0	0	0	0	0	1	1	0	0	0	0	1	0.121850572236846	-0.298025490836746	5.43028969845173	5.92433464196668	0.234184128553658	0.0221873435927611
NM_175066	DDX51	317781	Homo sapiens DEAD (Asp-Glu-Ala-Asp) box polypeptide 51 (DDX51), mRNA.	TR(1..4738)CDS(40..2040)	0.623472477161154	0.0136377412737069	TRUE	TRUE	0	0	0	1	0	1	0	0	5	0	0	0	1	0	0	0	0	0	1	3	0	0	0	0	0	0	0	0	-0.412703941758847	-0.0467756786078109	4.13892503161268	3.99009673338951	0.0254488953492567	0.39670669771339
NM_018367	PHCA	55331	Homo sapiens phytoceramidase, alkaline (PHCA), mRNA.	TR(1..4387)CDS(105..908)	0.6230701070565	0.106740393992701	TRUE	TRUE	0	0	1	1	2	0	0	1	0	0	1	0	1	2	0	0	0	0	0	0	0	0	0	0	0	1	0	1	-0.186027037700685	0.248623382751967	5.59517750765734	7.05143667348702	0.074198349314346	0.508380118313236
NM_207647	FSD1L	83856	Homo sapiens fibronectin type III and SPRY domain containing 1-like (FSD1L), transcript variant 1, mRNA.	TR(1..4310)CDS(178..1674)	0.621794970142112	0.260239088895135	TRUE	TRUE	2	0	2	0	0	0	0	1	0	0	0	0	0	1	1	0	1	0	0	2	0	0	0	0	0	1	0	0	-0.476529386114753	-0.176641295940281	3.59046694542194	2.88792264319571	0.0253893941061604	0.948298317228923
NM_145176	SLC2A12	154091	Homo sapiens solute carrier family 2 (facilitated glucose transporter), member 12 (SLC2A12), mRNA.	TR(1..5599)CDS(172..2025)	0.621382178941222	0.0752759202334557	FALSE	FALSE	2	0	2	0	0	0	0	0	0	0	0	0	1	1	0	0	0	0	2	0	0	0	0	0	2	3	0	0	-0.034306233746453	-0.0209663011482747	2.9027030690908	2.71677515297881	0.812903270590744	0.937453963020427
NM_001008390	CGGBP1	8545	Homo sapiens CGG triplet repeat binding protein 1 (CGGBP1), transcript variant 1, mRNA.	TR(1..4608)CDS(513..1016)	0.621041466989296	0.000429291269929261	TRUE	TRUE	2	0	1	0	1	0	0	2	2	0	0	0	0	0	0	0	0	0	0	0	0	1	0	0	0	0	0	0	0.125452102052628	-0.178251200478383	8.54379889722402	8.23625454565055	0.668863108031164	0.0289463190921791
NM_015271	TRIM2	23321	Homo sapiens tripartite motif-containing 2 (TRIM2), transcript variant 1, mRNA.	TR(1..6757)CDS(86..2401)	0.620628675788407	0.776771434385739	FALSE	TRUE	2	0	1	0	1	0	0	1	2	0	0	0	1	0	0	0	1	2	1	0	0	1	1	0	0	0	1	0	0.255334346423542	-0.536047324537035	2.61939280151315	2.99421237546615	0.756409997097016	0.0207483388381093
NM_001128306	PLSCR4	57088	Homo sapiens phospholipid scramblase 4 (PLSCR4), transcript variant 4, mRNA.	TR(1..3042)CDS(242..961)	0.6197478036816	0.0194168180861599	FALSE	TRUE	2	1	1	0	1	0	0	0	0	0	0	0	0	1	0	0	1	0	0	0	0	1	0	0	0	0	0	0	0.0275029887064881	-0.20263102474414	2.34213067412139	8.29004703672123	0.744690547636295	0.0712728813023307
NM_152407	GRPEL2	134266	Homo sapiens GrpE-like 2, mitochondrial (E. coli) (GRPEL2), nuclear gene encoding mitochondrial protein, mRNA.	TR(1..4105)CDS(127..804)	0.619179853936757	0.185860540837526	TRUE	TRUE	2	2	1	0	0	0	0	1	2	0	0	0	0	0	0	0	0	0	0	0	1	0	0	0	0	0	0	0	-0.247620494522347	-0.810444301953282	5.8164051415165	5.84663670130586	0.0695427089644834	2.10422926514748e-05
XM_001721688	LOC100129502	100129502	PREDICTED: Homo sapiens hypothetical protein LOC100129502 (LOC100129502), mRNA.	TR(1..3034)CDS(693..1073)	0.618762141662645	0	FALSE	TRUE	0	0	0	1	0	3	0	0	3	0	0	0	0	1	0	0	0	0	0	0	0	0	0	0	0	0	0	0	0.323155796098175	-0.763881011231149	2.85621637138407	3.5283263381776	0.579835751791744	0.00632749760842984
NM_001128826	FREQ	23413	Homo sapiens frequenin homolog (Drosophila) (FREQ), transcript variant 2, mRNA.	TR(1..4878)CDS(10..528)	0.618372797928286	0	FALSE	TRUE	0	0	0	1	5	3	1	2	0	0	1	1	0	0	0	0	0	0	0	0	0	0	0	0	0	0	0	0	-0.0184797000412691	0.0834343544201167	2.88809468259538	3.81531949580038	0.527033552713134	0.112595081647986
NM_018100	EFHC1	114327	Homo sapiens EF-hand domain (C-terminal) containing 1 (EFHC1), mRNA.	TR(1..5596)CDS(216..2138)	0.617996191089326	0.0190040268852704	TRUE	TRUE	0	0	0	1	3	2	0	0	0	0	1	1	0	2	0	0	1	0	0	0	0	0	0	0	0	0	1	0	-0.0924612730989187	-0.731054659485171	4.45488092795591	6.16965504751627	0.71186465223517	0.153760160931754
NM_001097635	GCNT1	2650	Homo sapiens glucosaminyl (N-acetyl) transferase 1, core 2 (beta-1,6-N-acetylglucosaminyltransferase) (GCNT1), transcript variant 4, mRNA.	TR(1..5524)CDS(480..1766)	0.617643900141582	0.251006576580149	TRUE	FALSE	0	0	0	1	0	0	0	1	3	0	0	0	2	1	1	0	0	0	1	0	0	0	0	0	0	0	0	0	-1.514307967884	0.0366760831118723	3.68360432814799	2.47607973239509	5.94014494106033e-07	0.887170942638579
NM_178544	ZNF546	339327	Homo sapiens zinc finger protein 546 (ZNF546), mRNA.	TR(1..4636)CDS(257..2767)	0.617610900003503	0.0642055318073568	FALSE	TRUE	0	0	0	1	0	0	0	1	3	0	0	0	0	1	0	0	0	0	0	0	0	20	1	0	0	0	0	0	-0.134876513448914	0.122331064293875	2.46149172089526	2.50401817683953	0.460710864078299	0.171952710460379
NM_001135036	FAM18B2	201158	Homo sapiens family with sequence similarity 18, member B2 (FAM18B2), transcript variant 2, mRNA.	TR(1..4244)CDS(184..795)	0.617571820892619	0	FALSE	FALSE	2	1	1	0	0	7	0	1	2	0	0	0	1	0	0	0	0	0	0	0	0	0	0	0	0	0	0	0	0.0279462773931424	0.238796881963754	2.29889687874503	2.42302576009245	0.999839975196472	0.181122927084229
NM_201591	GPM6A	2823	Homo sapiens glycoprotein M6A (GPM6A), transcript variant 2, mRNA.	TR(1..3614)CDS(805..1641)	0.617181608733573	0.00105368861938133	FALSE	FALSE	0	0	0	1	0	0	0	0	3	0	0	0	0	1	0	0	0	0	0	2	0	0	0	0	0	0	0	0	0.014741666703437	0.0565461498812819	2.31602102014847	2.29542135220311	0.372034681670007	0.917207494020312
NM_004093	EFNB2	1948	Homo sapiens ephrin-B2 (EFNB2), mRNA.	TR(1..4335)CDS(26..1027)	0.616314631421747	0.350143044019579	TRUE	FALSE	0	0	1	1	1	0	0	0	2	0	1	0	0	1	0	1	0	1	0	0	0	0	0	0	0	0	0	0	-0.554002083083315	-0.0700193116817819	3.5279834465608	2.4339748524189	0.000451203347560316	0.379679605402461
NM_014028	OSTM1	28962	Homo sapiens osteopetrosis associated transmembrane protein 1 (OSTM1), mRNA.	TR(1..4467)CDS(87..1091)	0.615894892823367	0.0797341230980414	TRUE	TRUE	1	0	1	1	1	2	0	0	0	0	0	0	1	0	0	0	0	0	2	0	0	0	1	0	0	0	0	0	-0.129154983472965	1.20719026937521	5.53020370491267	6.39321442653155	0.731007667281066	1.88094567610859e-06
NM_014872	ZBTB5	9925	Homo sapiens zinc finger and BTB domain containing 5 (ZBTB5), mRNA.	TR(1..4654)CDS(201..2234)	0.615693997245936	0.000526844309690664	TRUE	TRUE	0	0	0	1	3	0	0	0	0	0	1	0	0	2	0	0	0	0	0	1	0	0	0	0	0	0	0	0	-0.125561580358543	0.460964508830594	8.28252759582966	6.37812045269495	0.785328381582509	0.00638921460048616
NM_012382	TTC33	23548	Homo sapiens tetratricopeptide repeat domain 33 (TTC33), mRNA.	TR(1..5519)CDS(149..937)	0.615293942940445	0.0310447351608655	TRUE	TRUE	2	0	1	0	1	0	0	2	0	0	0	0	0	1	0	0	1	0	1	0	0	0	0	0	0	0	0	0	-0.375875411851081	-0.070350523698821	8.05162286713192	7.78240795396027	0.223464642616718	0.738996773705333
NM_145756	ZNF396	252884	Homo sapiens zinc finger protein 396 (ZNF396), mRNA.	TR(1..2792)CDS(133..1134)	0.614841204203986	0.0133450821544227	FALSE	FALSE	1	0	1	1	1	0	0	0	0	0	0	0	1	0	0	0	0	0	1	0	0	3	0	0	0	0	0	0	0.0124209684390668	0.018392436884751	2.38965667151142	2.38734267171592	0.360311145721945	0.38912764887699
NM_001015877	PHF6	84295	Homo sapiens PHD finger protein 6 (PHF6), transcript variant 1, mRNA.	TR(1..4442)CDS(203..1300)	0.614841204203986	0.0560489976787008	TRUE	TRUE	1	0	1	1	1	0	0	0	0	0	0	0	1	0	0	0	0	0	0	0	0	1	1	0	0	0	0	0	-0.17429895627932	-0.38566323982385	6.93324603718424	6.3607685709284	0.0615350237597264	0.018598189826473
NM_133477	SYNPO2	171024	Homo sapiens synaptopodin 2 (SYNPO2), transcript variant 1, mRNA.	TR(1..7311)CDS(197..3982)	0.613870594879594	0.0241372852060092	FALSE	FALSE	1	1	0	1	0	2	0	0	0	0	1	0	1	0	0	0	0	0	0	0	0	1	0	0	1	0	0	0	0.026616680345391	0.0322712373420091	2.33844330134845	2.30684536650315	0.0341094941936254	0.90236759032204
NM_021267	LASS1	10715	Homo sapiens LAG1 homolog, ceramide synthase 1 (LASS1), transcript variant 1, mRNA.	TR(1..2558)CDS(73..1125)	0.613825726270802	0.276784894968376	FALSE	FALSE	0	0	0	0	4	2	3	0	0	1	0	0	0	0	0	0	1	0	4	0	1	0	0	0	1	0	0	0	0.140952073406968	-0.124298069559609	2.42953096768192	2.30431022244312	0.181785049942056	0.90859241230541
NM_001821	CHML	1122	Homo sapiens choroideremia-like (Rab escort protein 2) (CHML), mRNA.	TR(1..7082)CDS(165..2135)	0.613821673622266	0.257936895051745	TRUE	TRUE	1	2	1	1	0	0	0	1	0	0	0	0	0	0	1	0	1	0	0	0	0	0	0	0	0	0	0	0	-0.545834032454061	-0.329260415214108	5.65248609743017	6.86313835535471	0.0816381828673509	0.802290161503049
NM_001009554	MFAP3L	9848	Homo sapiens microfibrillar-associated protein 3-like (MFAP3L), transcript variant 2, mRNA.	TR(1..5842)CDS(126..1046)	0.613318276779105	0	FALSE	FALSE	1	2	1	0	2	0	0	2	3	0	2	0	1	1	0	0	0	0	0	0	0	0	0	0	0	0	0	0	0.0238627404389421	0.0238770032358239	2.31004276291673	2.30128641714029	0.126818659554771	0.83770347960356
NM_007214	SEC63	11231	Homo sapiens SEC63 homolog (S. cerevisiae) (SEC63), mRNA.	TR(1..6500)CDS(270..2552)	0.612423220402422	0.257953395120785	TRUE	TRUE	0	0	0	1	0	1	0	1	1	0	0	0	2	2	1	0	1	0	0	0	0	0	0	0	0	0	1	0	-0.183431915704288	-0.156020345787983	5.86675017655553	5.95741873038934	0.222004276033266	0.153037185308199
NM_006476	ATP5L	10632	Homo sapiens ATP synthase, H+ transporting, mitochondrial F0 complex, subunit G (ATP5L), nuclear gene encoding mitochondrial protein, mRNA.	TR(1..1343)CDS(278..589)	0.611571585260054	0.0241144166892698	TRUE	TRUE	1	0	0	0	0	1	0	0	1	0	0	0	0	3	0	0	0	0	2	0	0	0	0	0	0	0	0	0	-0.0560971742302454	0.0125210392318521	11.068693884296	10.4213264257009	0.0130389870897319	0.238310663431698
NM_002994	CXCL5	6374	Homo sapiens chemokine (C-X-C motif) ligand 5 (CXCL5), mRNA.	TR(1..2475)CDS(119..463)	0.611474032220293	0.0602860417231746	FALSE	FALSE	1	0	0	0	0	0	0	1	1	0	0	0	0	3	0	0	0	0	5	0	0	0	0	0	0	0	0	0	0.0293994232069821	0.0936145873589996	2.29407495771635	2.29555529881608	0.74612257876769	0.712765895649883
NM_022112	P53AIP1	63970	Homo sapiens p53-regulated apoptosis-inducing protein 1 (P53AIP1), mRNA.	TR(1..2659)CDS(211..537)	0.610018841920944	0.00177534953369936	FALSE	FALSE	0	0	0	1	0	0	1	0	1	0	1	0	0	0	0	0	0	0	0	1	0	0	0	0	0	1	0	0	0.0758179378136748	0.155345368038998	2.29322222161542	2.30464109375386	0.999999999999979	0.194956809310166
NM_015276	USP22	23326	Homo sapiens ubiquitin specific peptidase 22 (USP22), mRNA.	TR(1..5220)CDS(205..1782)	0.610001762902113	0.356887809083201	TRUE	TRUE	1	0	0	1	2	4	0	0	0	0	0	0	0	0	0	0	0	1	1	0	0	0	0	0	0	0	0	0	-0.250513820912986	-0.782725512483653	10.6383584995625	8.86800967693436	0.560823626482541	0.00789546975320363
NM_014231	VAMP1	6843	Homo sapiens vesicle-associated membrane protein 1 (synaptobrevin 1) (VAMP1), transcript variant 1, mRNA.	TR(1..2748)CDS(147..503)	0.609790156753551	0.0125840526543256	TRUE	TRUE	1	0	0	1	0	2	0	0	0	0	1	1	0	0	0	0	0	0	1	1	0	0	0	0	0	0	0	0	0.183402079679478	-0.0907606155729288	6.17723458645099	4.56480652358001	0.271137055810311	0.322797876485156
NM_015345	DAAM2	23500	Homo sapiens dishevelled associated activator of morphogenesis 2 (DAAM2), mRNA.	TR(1..6215)CDS(184..3387)	0.609133627690705	0.484809949599526	FALSE	FALSE	1	1	1	1	0	2	0	0	0	0	0	0	0	0	1	0	0	0	1	1	1	0	0	0	2	0	0	0	-0.0312332805559501	0.0326956685165426	2.29322222161542	2.29322222161542	0.99999999999992	1
NM_005857	ZMPSTE24	10269	Homo sapiens zinc metallopeptidase (STE24 homolog, S. cerevisiae) (ZMPSTE24), mRNA.	TR(1..3154)CDS(212..1639)	0.60873646813417	0	TRUE	TRUE	1	0	0	1	0	0	0	0	0	0	1	1	0	0	0	0	0	0	0	0	0	0	0	0	0	0	0	0	0.68791973995574	0.201647382880329	8.4712348477039	10.3801042828172	0.0104804600695386	0.447022740833535
NM_003082	SNAPC1	6617	Homo sapiens small nuclear RNA activating complex, polypeptide 1, 43kDa (SNAPC1), mRNA.	TR(1..2684)CDS(105..1211)	0.608554967374732	0.0609321496897842	TRUE	TRUE	2	0	1	0	0	0	0	1	2	0	0	0	0	0	0	1	0	0	0	0	0	0	1	0	0	0	0	0	0.755414772837545	1.63789145698415	9.65042890515376	11.5081484656732	0.109723903517726	0.000731461762412411
NM_003014	SFRP4	6424	Homo sapiens secreted frizzled-related protein 4 (SFRP4), mRNA.	TR(1..2974)CDS(387..1427)	0.608509230341253	0.0793277003448514	FALSE	FALSE	1	1	1	1	0	0	0	1	0	0	0	0	0	0	0	0	0	0	0	0	0	0	1	0	1	0	0	0	0.0296216620873494	0.0070526850709753	2.29408402148775	2.29322222161542	0.709612803111917	1
NM_017666	ZNF280C	55609	Homo sapiens zinc finger protein 280C (ZNF280C), mRNA.	TR(1..4716)CDS(155..2368)	0.608461177508611	0.691046628326682	TRUE	TRUE	2	0	0	0	2	1	0	1	0	0	0	0	0	1	0	0	0	2	0	1	0	2	0	0	0	0	0	0	-0.251846499574527	0.279392774056231	5.35227594897543	5.64464852623622	0.280895804569722	0.476143280418746
NM_001128628	PAK6	56924	Homo sapiens p21 protein (Cdc42/Rac)-activated kinase 6 (PAK6), transcript variant 2, mRNA.	TR(1..3939)CDS(441..2486)	0.60832367693328	0.0608128860328652	FALSE	FALSE	1	0	0	1	2	0	0	1	0	0	0	0	0	0	0	0	0	0	5	1	0	0	0	0	0	0	0	0	-0.0605558486994497	-0.0370602711960116	2.29356357270321	2.29322222161542	0.878738984980156	0.99999999999992
NM_022483	C5orf28	64417	Homo sapiens chromosome 5 open reading frame 28 (C5orf28), mRNA.	TR(1..2761)CDS(144..791)	0.608125676104803	0	TRUE	TRUE	2	0	1	0	0	0	0	0	2	0	0	0	0	0	0	0	0	0	0	0	0	0	0	0	0	0	0	0	-0.592964519936337	0.82027245100728	8.30533263527703	8.83554781506306	0.127706416530156	0.0105413089365237
NM_203446	SYNJ1	8867	Homo sapiens synaptojanin 1 (SYNJ1), transcript variant 2, mRNA.	TR(1..7039)CDS(110..3997)	0.608119886606894	0.514616600632618	TRUE	TRUE	2	1	1	0	0	0	0	1	0	0	0	0	0	1	0	0	2	1	2	1	0	1	0	0	0	1	0	1	-0.30002406701961	0.00692461765582694	4.39820767060173	5.10115144634492	0.279508222655943	0.924146197634366
NM_012120	CD2AP	23607	Homo sapiens CD2-associated protein (CD2AP), mRNA.	TR(1..5425)CDS(457..2376)	0.608054754755421	0.0441460794533325	TRUE	TRUE	2	0	0	0	0	1	0	1	0	0	1	0	0	1	0	1	2	0	0	0	0	2	0	0	0	0	0	0	-0.15843164150157	-0.294901863772633	5.86717627320833	5.68474457483476	0.248695960823794	0.0257064918728113
NM_058172	ANTXR2	118429	Homo sapiens anthrax toxin receptor 2 (ANTXR2), mRNA.	TR(1..3868)CDS(527..1993)	0.60795025431817	0.0676769147534065	FALSE	TRUE	1	0	0	1	0	0	0	1	0	0	1	0	2	0	0	0	0	0	1	0	0	0	1	0	0	0	0	0	-0.0405424817721863	-0.802473143013374	2.55261123263273	5.57763634131568	0.911675256197808	0.000924139448717569
NM_052846	EMILIN3	90187	Homo sapiens elastin microfibril interfacer 3 (EMILIN3), mRNA.	TR(1..3827)CDS(225..2525)	0.607894385663351	0.241998696784021	FALSE	FALSE	1	0	0	1	2	0	0	0	0	0	0	0	0	0	0	0	1	0	1	1	1	2	0	0	1	0	0	0	-0.00717498630126978	0.0461982165959827	2.30957749975184	2.48655271015348	0.847725080828651	0.236923184860776
NM_001010895	C9orf102	375748	Homo sapiens chromosome 9 open reading frame 102 (C9orf102), mRNA.	TR(1..4666)CDS(389..2527)	0.607894385663351	0.69133899797107	FALSE	FALSE	1	0	0	1	2	0	0	0	0	0	0	0	0	0	0	0	0	2	0	0	0	1	0	0	0	1	0	0	0.102187565083943	-0.109680587158349	2.29439598100656	2.53567698378333	0.993809932521885	0.24176626143406
NM_001030055	ARHGAP5	394	Homo sapiens Rho GTPase activating protein 5 (ARHGAP5), transcript variant 1, mRNA.	TR(1..9604)CDS(316..4824)	0.607681621615206	0.719585958267562	TRUE	TRUE	2	0	2	0	3	0	0	0	1	0	0	0	1	0	1	0	0	1	0	0	0	2	2	0	1	0	0	0	0.088404461182052	-0.682794920596215	3.06409352573947	6.08964800647106	0.490708264066337	3.35204558697865e-06
NM_175736	FMNL3	91010	Homo sapiens formin-like 3 (FMNL3), transcript variant 1, mRNA.	TR(1..11192)CDS(235..3318)	0.607635884581728	0.282735630393822	FALSE	TRUE	0	1	1	1	3	3	0	1	0	0	4	0	0	1	1	1	0	0	3	2	0	0	0	0	0	1	0	0	-0.0230238200111572	-0.615968289253627	2.30181200707723	2.75013272387346	0.994663809110956	0.010217277915422
NM_012259	HEY2	23493	Homo sapiens hairy/enhancer-of-split related with YRPW motif 2 (HEY2), mRNA.	TR(1..2672)CDS(192..1205)	0.607505041928991	0.344830600738566	FALSE	FALSE	2	0	0	0	2	0	0	0	0	0	0	0	0	1	0	0	0	1	0	0	0	0	0	0	0	0	0	0	-0.193586126169475	0.437074641340351	4.3098834920879	2.83069484654243	0.577479845432994	0.075486971318686
NM_015349	KIAA0240	23506	Homo sapiens KIAA0240 (KIAA0240), mRNA.	TR(1..6520)CDS(164..3403)	0.60748796291016	0.164615978261593	TRUE	TRUE	1	0	0	1	0	0	0	0	0	0	1	0	0	0	0	0	0	0	1	0	0	2	1	0	4	1	0	0	-0.357378866743229	0.0465420879734775	6.39747562202607	5.62200111255046	0.087602318378199	0.820515166283172
NM_001135092	MUC15	143662	Homo sapiens mucin 15, cell surface associated (MUC15), transcript variant 3, mRNA.	TR(1..3259)CDS(274..1209)	0.60748796291016	0.0290204372170926	FALSE	FALSE	1	0	0	1	0	0	0	0	0	0	1	0	0	0	0	1	0	0	0	0	0	0	0	0	1	0	0	0	0.0316190472811907	0.0343793041011793	2.29322222161542	2.29322222161542	0.99999999999992	1
NM_001126241	TP73	7161	Homo sapiens tumor protein p73 (TP73), transcript variant 3, mRNA.	TR(1..2728)CDS(235..1587)	0.60748796291016	0.0120572083446349	TRUE	FALSE	1	0	0	1	0	0	0	0	0	0	1	0	0	0	0	0	0	0	1	0	0	0	0	0	0	0	0	0	0.113468636320727	-0.0143026408692696	2.63970595488051	2.38548796305519	0.00406878195568373	0.677246344837388
NM_207429	FLJ45803	399948	Homo sapiens FLJ45803 protein (FLJ45803), mRNA.	TR(1..5443)CDS(2410..2784)	0.606988908190432	0	FALSE	FALSE	1	2	0	1	1	1	0	0	0	0	0	0	0	0	0	0	0	0	0	0	0	0	0	0	0	0	0	0	0.190090277637537	-0.0528055648638007	2.29538698218416	2.29322222161542	0.431074369140876	1
NM_016101	NIP7	51388	Homo sapiens nuclear import 7 homolog (S. cerevisiae) (NIP7), mRNA.	TR(1..2184)CDS(188..730)	0.605298374801094	0	TRUE	TRUE	0	0	1	1	0	0	1	0	1	0	0	0	0	0	0	0	0	0	0	0	0	0	0	0	0	0	0	0	0.0646408482163486	-0.268238890301172	8.46066729211642	10.5362316317393	0.776766537318344	0.118154654206504
NM_002285	AFF3	3899	Homo sapiens AF4/FMR2 family, member 3 (AFF3), transcript variant 1, mRNA.	TR(1..8153)CDS(237..3917)	0.604713346037422	0.29585781687876	TRUE	TRUE	0	0	0	1	0	2	0	1	0	0	2	0	0	2	0	0	0	0	0	0	1	0	1	1	2	0	0	0	0.0172888658939814	0.165229135180798	3.34342922498452	3.37668182219776	0.72098221851124	0.0660642558426765
NM_014851	KLHL21	9903	Homo sapiens kelch-like 21 (Drosophila) (KLHL21), mRNA.	TR(1..4502)CDS(53..1846)	0.604310686457872	0.241577800286059	TRUE	TRUE	1	1	0	1	1	6	0	0	0	0	0	0	0	0	0	0	0	0	4	1	1	0	0	1	0	0	0	0	0.385018928343442	0.99382024894957	5.99725391330679	5.83935289530157	0.232079962913483	0.00185893538890347
NM_017987	RUFY2	55680	Homo sapiens RUN and FYVE domain containing 2 (RUFY2), transcript variant 1, mRNA.	TR(1..4520)CDS(328..2253)	0.60418592277794	0.357317100353130	TRUE	TRUE	1	0	1	1	0	1	0	2	0	0	0	0	2	0	0	0	0	1	1	0	0	1	0	0	0	0	0	0	-0.194517378954517	-0.202064799364475	2.4310709403689	2.53987036600674	0.199563479816982	0.169193751215038
NM_152309	PIK3AP1	118788	Homo sapiens phosphoinositide-3-kinase adaptor protein 1 (PIK3AP1), mRNA.	TR(1..4817)CDS(129..2546)	0.603821184409693	0.0125840526543256	TRUE	FALSE	1	0	1	1	0	2	0	0	0	0	0	0	0	0	0	0	0	0	1	1	0	0	0	0	0	0	0	0	0.734304804321365	0.0168125905590648	7.8507477633343	2.29897498606508	0.0802473422676466	0.971645316556106
NM_000332	ATXN1	6310	Homo sapiens ataxin 1 (ATXN1), transcript variant 1, mRNA.	TR(1..10636)CDS(972..3419)	0.603763578905501	0.0120572083446349	FALSE	TRUE	2	0	1	0	0	1	0	2	0	0	0	0	0	1	0	0	0	0	1	0	0	0	0	0	0	0	0	0	-0.331181761503378	-0.918251793966181	2.55060673788965	5.44857141718917	0.152276597503982	0.000380937204349825
NM_001033045	GPR155	151556	Homo sapiens G protein-coupled receptor 155 (GPR155), transcript variant 9, mRNA.	TR(1..7473)CDS(392..3004)	0.603665446915949	0.134512325985785	TRUE	FALSE	1	2	1	0	0	1	0	2	6	0	0	0	0	0	0	1	0	0	0	0	0	0	0	0	1	0	0	1	0.90486992979434	0.078578364206183	4.15522913371138	2.70770063869053	0.0314689561587797	0.88600676821804
NM_032504	C2orf21	285175	Homo sapiens chromosome 2 open reading frame 21 (C2orf21), transcript variant 1, mRNA.	TR(1..13562)CDS(81..9857)	0.603367287773651	1.08719736485213	FALSE	FALSE	2	0	1	0	0	1	0	1	0	0	0	0	2	1	1	1	0	2	4	3	0	1	1	0	2	0	0	0	0.109095007163121	0.10784379899065	2.29322222161542	2.29322222161542	0.99999999999992	1
NM_182608	ANKRD33	341405	Homo sapiens ankyrin repeat domain 33 (ANKRD33), transcript variant 2, mRNA.	TR(1..1953)CDS(179..1537)	0.603294340100002	0.0357652022807148	FALSE	FALSE	1	0	1	1	0	1	0	0	0	0	0	0	0	0	0	0	0	0	1	0	0	0	0	0	1	0	0	0	0.00306526110430225	0.0686795409471165	2.29322222161542	2.30135174553658	0.99999999999997	0.208546774315059
NM_030806	C1orf21	81563	Homo sapiens chromosome 1 open reading frame 21 (C1orf21), mRNA.	TR(1..10308)CDS(478..843)	0.602942049152258	0	FALSE	FALSE	0	2	0	1	1	2	0	2	1	0	3	1	2	1	0	0	0	0	0	0	0	0	0	0	0	0	0	0	-0.061685362279975	0.00191889061279189	2.31432106420103	2.65887982261907	0.90957328829254	0.711145614759564
NM_000788	DCK	1633	Homo sapiens deoxycytidine kinase (DCK), mRNA.	TR(1..2618)CDS(289..1071)	0.602783995859351	0	TRUE	TRUE	1	0	1	1	0	0	0	0	0	0	0	0	1	0	0	0	0	0	0	0	0	0	0	0	0	0	0	0	-0.248297438592519	-0.267324110914603	12.2614818828866	9.85385391371434	0.239268883697313	0.220781597026455
NM_194298	SLC16A9	220963	Homo sapiens solute carrier family 16, member 9 (monocarboxylic acid transporter 9) (SLC16A9), mRNA.	TR(1..4001)CDS(450..1979)	0.602767495790311	0.0328200846945649	FALSE	FALSE	1	0	1	1	0	0	0	0	0	0	0	0	0	0	0	0	1	0	1	1	0	0	0	0	0	1	0	0	-0.202712377600813	0.0335774018245419	2.56156783111211	2.29322222161542	0.80615147929663	0.999999999999999
NM_053024	PFN2	5217	Homo sapiens profilin 2 (PFN2), transcript variant 1, mRNA.	TR(1..2117)CDS(99..521)	0.602767495790311	0.0120737084136747	TRUE	TRUE	1	0	1	1	0	0	0	0	0	0	0	0	0	0	0	0	0	0	1	0	0	0	0	0	0	0	1	0	-0.548181652767921	-0.105937881829518	3.88017096236929	10.084852407097	0.0332478683082928	0.684580545588895
NM_033030	BOLL	66037	Homo sapiens bol, boule-like (Drosophila) (BOLL), transcript variant 2, mRNA.	TR(1..2842)CDS(311..1162)	0.602767495790311	0	FALSE	TRUE	1	0	1	1	0	0	0	0	0	0	0	0	0	0	0	0	0	0	0	0	0	0	0	0	0	0	0	0	0.15929270268421	-0.065191057426489	2.29322222161542	2.30354288654231	0.999999999999977	0.198137941422529
NM_003597	KLF11	8462	Homo sapiens Kruppel-like factor 11 (KLF11), mRNA.	TR(1..4051)CDS(163..1701)	0.602535047449277	0.0242348382457706	FALSE	TRUE	1	1	0	1	1	1	0	2	0	0	0	0	0	0	0	0	0	0	0	1	0	0	0	0	1	0	0	0	-0.0284203507168724	0.0528913109008987	2.65745597850645	4.63155195476206	0.171441839034995	0.181922138398376
NM_015285	WDR7	23335	Homo sapiens WD repeat domain 7 (WDR7), transcript variant 1, mRNA.	TR(1..7282)CDS(212..4684)	0.601189568135298	0.0428694951644666	TRUE	TRUE	2	1	0	0	1	0	0	1	0	0	0	0	0	1	0	1	0	0	1	1	0	0	0	0	1	1	1	0	0.41844169374743	0.618323605869434	7.24086234984068	4.94080117071449	0.029027463425039	0.018174948183602
NM_001077180	METTL9	51108	Homo sapiens methyltransferase like 9 (METTL9), transcript variant 2, mRNA.	TR(1..3209)CDS(200..1153)	0.601166120668768	0.344830600738566	TRUE	TRUE	1	1	0	1	1	0	0	0	0	0	0	0	1	0	0	0	0	1	0	0	0	0	0	0	0	0	0	0	0.541938129846792	-0.0632015886700548	10.273857229867	10.2454211114341	0.00118558828694105	0.137881396758654
NM_014648	DZIP3	9666	Homo sapiens DAZ interacting protein 3, zinc finger (DZIP3), mRNA.	TR(1..5568)CDS(423..4049)	0.601149620599728	0.738957039320243	FALSE	TRUE	1	1	0	1	1	0	0	0	0	0	0	0	0	0	0	1	1	2	0	0	0	3	0	0	1	0	0	0	1.03560652852963	-0.334699923466611	5.8243512220039	5.05921349105681	0.292062695045523	0.413332776646766
NM_002747	MAPK4	5596	Homo sapiens mitogen-activated protein kinase 4 (MAPK4), mRNA.	TR(1..4736)CDS(1001..2764)	0.601149620599728	0.277261949596052	FALSE	FALSE	1	1	0	1	1	0	0	0	0	0	0	0	0	0	0	0	0	0	1	0	1	0	1	0	1	0	1	0	-0.0446852058151429	-0.075148582163958	2.31153742970266	2.29322222161542	0.18612521539441	1
NM_003874	CD84	8832	Homo sapiens CD84 molecule (CD84), mRNA.	TR(1..3278)CDS(25..1011)	0.601102146716877	0.111668704087472	TRUE	FALSE	0	0	1	1	1	2	0	1	4	0	0	1	1	0	0	0	0	0	0	0	0	1	2	0	0	0	0	0	-0.363854457225718	-0.0145694914473418	3.57337373315666	2.72270396708905	0.0846201916341644	0.8003031399583
NM_172159	KCNAB1	7881	Homo sapiens potassium voltage-gated channel, shaker-related subfamily, beta member 1 (KCNAB1), transcript variant 3, mRNA.	TR(1..4518)CDS(922..2127)	0.600621618390456	0.0133057135686436	FALSE	FALSE	2	2	0	0	0	0	0	2	2	0	0	0	0	0	0	0	0	0	1	0	0	0	0	0	0	1	0	0	0.0194200932839361	-0.0136652127895639	2.36023685697924	2.32974453726328	0.859718377640909	0.837690679029926
NM_194286	KIAA1853	84530	Homo sapiens KIAA1853 (KIAA1853), mRNA.	TR(1..8382)CDS(293..2128)	0.600558512863251	0.0367213378603347	FALSE	FALSE	0	1	1	1	6	0	0	1	2	0	2	0	0	0	0	0	0	0	1	1	0	1	0	0	1	0	0	0	0.0786795747369477	0.0419786254123236	2.32059256922515	2.30568597445266	0.155895625817518	0.814844800136234
NM_001039199	TTPAL	79183	Homo sapiens tocopherol (alpha) transfer protein-like (TTPAL), transcript variant 2, mRNA.	TR(1..6191)CDS(101..1129)	0.600009089511717	0.0831811901528746	TRUE	TRUE	1	0	1	0	5	3	0	2	5	0	0	1	0	0	0	0	0	0	1	0	0	0	0	0	3	0	0	0	0.527838343594446	0.695922135738109	4.87446676202979	7.61838845639323	0.00574129087998825	0.037361878173992
NM_001083585	RABEP1	9135	Homo sapiens rabaptin, RAB GTPase binding effector protein 1 (RABEP1), transcript variant 2, mRNA.	TR(1..5322)CDS(225..2714)	0.598998532651755	0	TRUE	TRUE	0	0	0	1	3	0	0	0	2	0	0	1	1	1	0	0	0	0	0	0	0	0	0	0	0	0	0	0	0.347800229944349	-0.167030920865806	8.65437334796252	7.47790540522188	0.224698036599403	0.6692264581425
NM_016132	MYEF2	50804	Homo sapiens myelin expression factor 2 (MYEF2), mRNA.	TR(1..5403)CDS(125..1927)	0.598810084494827	0.0012485052240087	FALSE	TRUE	0	0	0	1	1	2	0	1	2	0	1	0	0	1	0	0	0	0	0	0	0	0	0	0	0	1	0	0	-0.0355481240533029	-0.161907500041807	2.48388767942368	6.79850314103725	0.522546614455172	0.323701214171902
NM_001098783	RPP14	11102	Homo sapiens ribonuclease P/MRP 14kDa subunit (RPP14), transcript variant 1, mRNA.	TR(1..3500)CDS(429..803)	0.597979002070035	0.0237079939360799	TRUE	TRUE	0	0	0	1	0	0	0	0	4	1	1	0	0	0	0	0	0	0	0	0	0	0	0	0	1	0	0	0	0.621401253971585	-0.166235233255974	6.07923427040024	7.0409716280272	0.0810288018360142	0.38297046214818
NM_022766	CERK	64781	Homo sapiens ceramide kinase (CERK), mRNA.	TR(1..4445)CDS(108..1721)	0.597871027934038	0.0133057135686436	FALSE	TRUE	1	0	0	0	3	1	0	0	2	0	0	0	0	2	0	0	0	0	1	0	0	0	0	0	0	1	0	0	-0.647684154179544	-0.514060373971915	3.06188854129622	6.21111961982555	0.000839680520588592	0.0071627523418332
NM_000868	HTR2C	3358	Homo sapiens 5-hydroxytryptamine (serotonin) receptor 2C (HTR2C), mRNA.	TR(1..4774)CDS(729..2105)	0.597750606377537	0.0564782889486301	FALSE	FALSE	0	1	0	1	1	0	0	2	0	0	1	0	0	2	0	0	0	0	0	0	0	2	1	0	0	0	0	0	0.0536459981704112	0.0686386432058156	2.30814909479438	2.29322222161542	0.467395342268194	1
NM_004514	FOXK2	3607	Homo sapiens forkhead box K2 (FOXK2), mRNA.	TR(1..5262)CDS(172..2154)	0.597612526852415	0.875521742314659	TRUE	TRUE	1	0	0	1	1	1	0	0	0	0	0	1	0	0	0	0	0	2	0	0	1	0	0	0	0	0	0	0	0.141839452984232	0.143126772420251	7.39129248940559	5.82783307561514	0.695202043447406	0.363748594593035
NM_015226	CLEC16A	23274	Homo sapiens C-type lectin domain family 16, member A (CLEC16A), mRNA.	TR(1..6786)CDS(134..3295)	0.597417710247788	0.0125840526543256	TRUE	TRUE	1	0	0	1	1	3	0	0	0	0	0	0	0	0	0	0	0	0	1	1	0	0	0	0	0	0	0	0	-0.0460038100255344	0.0664428106992781	3.90521582559906	3.85645703413966	0.942326609823434	0.798985239190616
NM_001008738	FNIP1	96459	Homo sapiens folliculin interacting protein 1 (FNIP1), transcript variant 2, mRNA.	TR(1..6571)CDS(143..3559)	0.597336657277066	0.0682037590630971	TRUE	TRUE	1	0	0	1	1	2	0	1	0	0	0	0	1	0	0	0	0	0	1	1	0	0	1	0	0	0	0	0	-0.310145905438832	-0.627390329068703	5.00181233034852	6.20575723632813	0.0826860546403517	0.000163370952744866
NM_001076785	SLC7A6	9057	Homo sapiens solute carrier family 7 (cationic amino acid transporter, y+ system), member 6 (SLC7A6), transcript variant 2, mRNA.	TR(1..6362)CDS(310..1857)	0.597321315107608	0.620478438317676	TRUE	TRUE	0	1	0	1	1	0	0	1	0	0	1	0	0	2	1	0	0	1	3	1	0	0	0	0	0	0	0	0	-0.18662397664021	-0.84566768601553	5.94995983074537	6.91093726176522	0.368552907435972	0.0741520679450665
NM_054025	B3GAT1	27087	Homo sapiens beta-1,3-glucuronyltransferase 1 (glucuronosyltransferase P) (B3GAT1), transcript variant 2, mRNA.	TR(1..3666)CDS(394..1398)	0.596890865938097	0.235548906638846	FALSE	FALSE	1	0	0	1	1	2	0	0	0	0	0	0	0	0	0	0	0	0	1	0	1	0	0	2	1	0	0	0	-0.0312332805559501	-0.0528055648638007	2.29719800245147	2.29322222161542	0.509717038753347	1
NM_001010879	ZIK1	284307	Homo sapiens zinc finger protein interacting with K protein 1 homolog (mouse) (ZIK1), mRNA.	TR(1..2676)CDS(98..1561)	0.596793312898335	0.346977057088213	FALSE	FALSE	1	0	0	1	1	1	0	1	0	0	0	0	0	0	0	0	0	1	0	0	0	5	0	0	0	0	0	0	0.0275029887064881	0.0931928713572313	2.29322222161542	2.39618914003949	0.999999999999998	0.180572634834089
NM_018189	DPPA4	55211	Homo sapiens developmental pluripotency associated 4 (DPPA4), mRNA.	TR(1..2823)CDS(56..970)	0.596364021628406	0.00531244328101268	FALSE	FALSE	1	0	0	1	1	1	0	0	0	0	0	0	0	0	0	1	0	0	0	0	0	0	0	0	0	0	0	0	0.0929724593504363	-0.0488145283068548	2.30851976549421	2.29335276223154	0.434331409800809	0.982109860117992
NM_001829	CLCN3	1182	Homo sapiens chloride channel 3 (CLCN3), transcript variant b, mRNA.	TR(1..3982)CDS(510..2966)	0.596282968657685	0.369488361806567	TRUE	TRUE	1	0	0	1	1	0	0	1	0	0	0	0	1	0	0	0	0	1	2	1	0	0	0	0	0	0	1	0	-0.0698403969464712	0.0059857516699503	6.89743080549368	7.12156754092238	0.796827306748187	0.815403213416879
NM_000408	GPD2	2820	Homo sapiens glycerol-3-phosphate dehydrogenase 2 (mitochondrial) (GPD2), nuclear gene encoding mitochondrial protein, transcript variant 2, mRNA.	TR(1..5820)CDS(135..2318)	0.596157626027962	0.0120572083446349	TRUE	TRUE	2	0	2	0	0	1	0	1	1	0	1	0	0	0	0	0	0	0	1	0	0	0	0	0	0	0	0	0	0.0478946081914804	-0.034790984550691	4.30651236071322	3.10210786821316	0.55932921572204	0.556242793775143
NM_014867	KBTBD11	9920	Homo sapiens kelch repeat and BTB (POZ) domain containing 11 (KBTBD11), mRNA.	TR(1..6717)CDS(967..2838)	0.596144889132562	0.0241144166892698	TRUE	FALSE	2	1	0	0	0	0	0	1	2	0	0	1	1	0	0	0	0	0	2	0	0	0	0	0	0	0	0	0	-0.177382009175055	0.0072192528199432	5.59791999420206	2.31085244535025	0.53158574303253	0.966589035039596
NM_001007246	BRWD1	54014	Homo sapiens bromodomain and WD repeat domain containing 1 (BRWD1), transcript variant 3, mRNA.	TR(1..2488)CDS(140..502)	0.595910124992365	0	TRUE	TRUE	2	0	0	0	1	0	0	1	0	0	0	0	2	1	0	0	0	0	0	0	0	0	0	0	0	0	0	0	-0.746721075046218	-0.559559150356877	5.3605602752547	3.60152265716639	0.0157348605842838	0.0190476236468843
NM_015130	TBC1D9	23158	Homo sapiens TBC1 domain family, member 9 (with GRAM domain) (TBC1D9), mRNA.	TR(1..5507)CDS(273..4073)	0.595877124854286	0.0415005683839572	FALSE	TRUE	2	0	0	0	1	0	0	1	0	0	0	0	0	1	0	1	0	0	3	0	0	0	0	0	0	0	1	0	-0.602502406614782	-0.282230641565678	2.98961694899389	7.26196221846361	0.186332578136954	0.845466082773873
NM_058191	C21orf66	94104	Homo sapiens chromosome 21 open reading frame 66 (C21orf66), transcript variant 4, mRNA.	TR(1..2530)CDS(191..1600)	0.595837177318716	0.0357652022807148	TRUE	TRUE	1	0	0	1	1	0	0	0	0	0	0	0	0	0	0	0	0	0	1	0	0	0	0	0	1	0	0	0	-0.0201860437419764	-0.70425552856124	6.70636063301198	6.25812825355932	0.988574457268196	0.0411022110278292
NM_014049	ACAD9	28976	Homo sapiens acyl-Coenzyme A dehydrogenase family, member 9 (ACAD9), mRNA.	TR(1..2608)CDS(203..2068)	0.595837177318716	0.412513883939672	TRUE	TRUE	1	0	0	1	1	0	0	0	0	0	0	0	0	0	0	0	0	1	1	0	0	0	0	1	2	1	0	0	-1.23331485983659	-0.243620354284325	5.65828741132687	7.74061555042744	0.0450921776421028	0.668658565549993
NM_006763	BTG2	7832	Homo sapiens BTG family, member 2 (BTG2), mRNA.	TR(1..2718)CDS(72..548)	0.595837177318716	0.0241144166892698	TRUE	TRUE	1	0	0	1	1	0	0	0	0	0	0	0	0	0	0	0	0	0	2	0	0	0	0	0	0	0	0	0	0.0816720681502438	-0.0258762685667202	6.11951302156604	5.30733699296174	0.885690366493307	0.723408278089687
NM_004087	DLG1	1739	Homo sapiens discs, large homolog 1 (Drosophila) (DLG1), transcript variant 2, mRNA.	TR(1..5034)CDS(191..2971)	0.595837177318716	0.264118631443747	TRUE	TRUE	1	0	0	1	1	0	0	0	0	0	0	0	0	0	0	1	0	0	2	0	0	0	0	0	1	0	0	2	-0.176042372782302	0.240563409897127	7.2292521327909	7.4532874320915	0.427679254008768	0.569891118585898
NM_001128620	PAK1	5058	Homo sapiens p21 protein (Cdc42/Rac)-activated kinase 1 (PAK1), transcript variant 1, mRNA.	TR(1..3484)CDS(534..2195)	0.595837177318716	0.000429291269929261	TRUE	TRUE	1	0	0	1	1	0	0	0	0	0	0	0	0	0	0	0	0	0	0	0	0	1	0	0	0	0	0	0	-0.48498708386814	0.104857996629811	5.94024701550976	5.28914523139233	0.00177587560898087	0.869519354744804
NM_032900	ARHGAP19	84986	Homo sapiens Rho GTPase activating protein 19 (ARHGAP19), mRNA.	TR(1..5478)CDS(30..1514)	0.595607913201532	0.0133057135686436	TRUE	TRUE	2	0	2	0	2	0	0	0	1	0	0	0	0	0	0	0	0	0	1	0	0	0	0	0	0	1	0	0	-0.698629796961789	0.0390531553528955	9.14386352430384	5.05317257302154	0.0098651972093601	0.973329341163208
NM_006106	YAP1	10413	Homo sapiens Yes-associated protein 1, 65kDa (YAP1), transcript variant 2, mRNA.	TR(1..5236)CDS(371..1735)	0.595447833584356	0.0189875268162306	FALSE	TRUE	2	0	0	0	1	0	0	0	0	0	0	0	0	1	0	0	1	0	0	0	0	0	0	0	0	0	0	0	0.035858357088726	0.250488187327411	2.45663541179546	6.3779516230622	0.974232520807363	0.0224695123694171
NM_001135058	COCH	1690	Homo sapiens coagulation factor C homolog, cochlin (Limulus polyphemus) (COCH), transcript variant 1, mRNA.	TR(1..2882)CDS(405..2057)	0.595447833584356	0.0602860417231746	TRUE	FALSE	2	0	0	0	1	0	0	0	0	0	0	0	0	1	0	0	0	0	5	0	0	0	0	0	0	0	0	0	0.150250254278135	-0.0190465037071549	10.4160492533163	2.46115846546836	0.726339731832079	0.873181615097404
NM_015375	RIPK5	25778	Homo sapiens receptor interacting protein kinase 5 (RIPK5), transcript variant 1, mRNA.	TR(1..7889)CDS(28..2817)	0.594129564910548	0.25153342088984	TRUE	TRUE	1	0	1	0	1	2	0	2	2	0	0	0	0	2	1	0	0	0	1	1	0	0	0	0	0	0	0	0	-0.400790061779258	-0.229537990317303	2.92230102234527	3.95471614979217	0.157730949851573	0.0520069615761785
NM_006421	ARFGEF1	10565	Homo sapiens ADP-ribosylation factor guanine nucleotide-exchange factor 1(brefeldin A-inhibited) (ARFGEF1), mRNA.	TR(1..7212)CDS(391..5940)	0.594015511801747	0.0941381044199632	TRUE	TRUE	2	2	0	0	0	0	0	0	0	0	0	0	0	1	0	0	2	0	0	1	0	0	1	0	0	0	1	0	-0.448964553505497	-0.674697998413218	7.03089154787342	6.75105291634794	0.113709990088247	0.00414798662401698
NM_001241	CCNT2	905	Homo sapiens cyclin T2 (CCNT2), transcript variant a, mRNA.	TR(1..4513)CDS(33..2024)	0.593911590314286	0.412911911920895	TRUE	TRUE	1	0	1	0	1	0	0	1	2	0	0	1	1	2	0	0	1	1	0	0	0	1	0	0	2	1	0	0	-0.438156394414656	-0.579376233893655	5.56603955715272	6.69614173292265	0.612455938034085	0.00849939572830517
NM_033064	ATCAY	85300	Homo sapiens ataxia, cerebellar, Cayman type (ATCAY), mRNA.	TR(1..5049)CDS(431..1546)	0.593124797548495	0	FALSE	FALSE	0	0	0	1	0	4	0	0	4	0	1	0	0	0	0	0	0	0	0	0	0	0	0	0	0	0	0	0	-0.0312332805559501	-0.0285965884384151	2.41618348070462	2.42844646144426	0.996059335360604	0.192968888446505
NM_017741	C4orf30	54876	Homo sapiens chromosome 4 open reading frame 30 (C4orf30), mRNA.	TR(1..4548)CDS(1062..1712)	0.592533979286913	0	TRUE	TRUE	1	0	0	0	2	2	0	1	4	0	0	0	1	1	0	0	0	0	0	0	0	0	0	0	0	0	0	0	-0.208594115524709	-0.734827564683765	6.30575509476062	5.659782166897	0.0682870910017507	0.0155755675261894
NM_001130926	MEF2A	4205	Homo sapiens myocyte enhancer factor 2A (MEF2A), transcript variant 2, mRNA.	TR(1..5481)CDS(320..1813)	0.592045924613211	0.0614589939994749	TRUE	TRUE	1	0	0	1	0	0	0	3	0	1	0	0	1	0	0	1	0	0	0	1	0	0	1	0	0	0	0	0	0.528476866432743	-0.772348579272433	6.23971451657543	7.75236379345035	0.00025357733327235	5.83109443935237e-05
NM_006965	ZNF24	7572	Homo sapiens zinc finger protein 24 (ZNF24), mRNA.	TR(1..6311)CDS(187..1293)	0.591440922081753	0.399682619724646	TRUE	TRUE	0	1	0	1	0	0	0	2	2	0	1	0	0	1	0	1	0	1	0	0	0	2	0	0	2	1	1	0	0.0542289208430502	0.20246798739085	7.56460248035143	6.49201049758164	0.523370093684473	0.526557714613469
NM_001105570	NUDT19	390916	Homo sapiens nudix (nucleoside diphosphate linked moiety X)-type motif 19 (NUDT19), mRNA.	TR(1..2984)CDS(1..1128)	0.591199789493856	0.0793048318281121	TRUE	TRUE	1	1	0	1	0	4	0	0	0	0	0	0	0	0	0	0	0	0	6	0	0	0	0	1	0	0	0	0	-0.163873503460764	-0.204829752870729	9.47518292184273	9.7030980096196	0.276466933918273	0.168820545803465
NM_014875	KIF14	9928	Homo sapiens kinesin family member 14 (KIF14), mRNA.	TR(1..7293)CDS(440..5386)	0.590929998891311	0.0754658157648607	TRUE	TRUE	2	0	0	0	0	1	0	0	2	0	0	1	1	0	0	0	1	0	0	0	0	2	1	0	0	0	0	0	-0.683609983850557	-0.364544850336459	8.34186975689923	7.9974779116903	0.0532504729601894	0.348557850577951
NM_001127897	RPGRIP1L	23322	Homo sapiens RPGRIP1-like (RPGRIP1L), transcript variant 2, mRNA.	TR(1..5959)CDS(65..3772)	0.589619256564784	0.917857445771944	TRUE	TRUE	1	1	0	1	0	1	0	0	0	0	0	0	0	0	0	1	3	2	1	1	0	1	0	0	2	0	0	1	-0.279028175741817	0.367331753878768	3.79364293959699	4.12995244713976	0.236537552284873	0.6721769585895
NM_004719	SFRS2IP	9169	Homo sapiens splicing factor, arginine/serine-rich 2, interacting protein (SFRS2IP), mRNA.	TR(1..7596)CDS(288..4679)	0.589583940627541	1.08819923746523	TRUE	TRUE	2	0	0	0	0	0	0	1	2	0	0	0	1	0	1	0	0	2	2	1	0	0	2	0	1	0	0	0	0.110525717367806	-0.482972419531803	9.36682164151	8.84183275610492	0.0818143200314345	0.00642240555153289
NM_198859	PRICKLE2	166336	Homo sapiens prickle homolog 2 (Drosophila) (PRICKLE2), mRNA.	TR(1..8322)CDS(587..3121)	0.589558756311638	0.593209903167753	FALSE	FALSE	0	0	0	1	2	1	0	2	2	0	0	2	0	1	0	0	2	1	2	0	1	1	0	0	0	0	0	0	0.0100487576348864	0.0814529261415951	2.29322222161542	2.29322222161542	0.99999999999992	1
NM_005536	IMPA1	3612	Homo sapiens inositol(myo)-1(or 4)-monophosphatase 1 (IMPA1), mRNA.	TR(1..2349)CDS(99..932)	0.589092412255093	0.0579219002521616	TRUE	TRUE	1	1	0	1	0	0	0	0	0	0	0	0	0	0	0	0	0	0	0	2	0	0	1	0	0	1	0	0	-0.028879502583458	0.777278559145676	10.6895369376501	9.92395001900398	0.391850357217597	0.00177614260050013
NM_139076	FAM175A	84142	Homo sapiens family with sequence similarity 175, member A (FAM175A), mRNA.	TR(1..2835)CDS(66..1295)	0.587585405949462	0.000445791338969024	TRUE	TRUE	1	0	1	0	0	0	0	1	4	0	0	1	0	1	0	0	0	0	0	0	0	1	0	0	0	0	1	0	-0.351815734566566	0.0921216959135452	8.91221389413935	8.50847618055124	0.0442750618650633	0.733534039574844
NM_001099294	KIAA1644	85352	Homo sapiens KIAA1644 protein (KIAA1644), mRNA.	TR(1..6741)CDS(134..733)	0.587466431767438	0.0120572083446349	FALSE	FALSE	0	0	1	1	1	5	0	1	1	0	2	0	0	1	0	0	0	0	1	0	0	0	0	0	0	0	0	0	0.0516512844905468	-0.00732292830323957	2.29322222161542	2.29754972203581	0.999999999999953	0.269995708101419
NM_001130963	TMEM194A	23306	Homo sapiens transmembrane protein 194A (TMEM194A), transcript variant 1, mRNA.	TR(1..5632)CDS(47..1381)	0.586893271474478	0.274731070585269	TRUE	TRUE	2	0	0	0	0	1	0	1	0	0	0	2	3	1	1	0	0	0	1	0	0	0	0	0	1	0	1	0	-0.226377133177299	-0.647596814842652	7.54887091038397	6.96905758604256	0.567627515806708	0.221366922624976
NM_178427	ARNT	405	Homo sapiens aryl hydrocarbon receptor nuclear translocator (ARNT), transcript variant 3, mRNA.	TR(1..4801)CDS(144..2468)	0.586428664267306	0.81434324948886	TRUE	TRUE	1	1	1	0	0	1	0	1	2	0	0	0	0	2	0	0	0	2	1	1	0	2	2	0	0	0	0	0	-0.0685301195136602	0.124326401646048	5.41770302729903	4.18293525002	0.00766050842885222	0.00333605267945943
NM_178844	NLRC3	197358	Homo sapiens NLR family, CARD domain containing 3 (NLRC3), mRNA.	TR(1..6401)CDS(412..3609)	0.586414190522534	0.0255973965785804	TRUE	TRUE	1	0	0	1	0	5	0	0	0	0	0	0	0	0	0	0	0	0	2	2	0	1	0	0	0	0	0	0	-0.833937594080984	-0.75418282741742	7.1148023155703	4.26852586806928	0.0723063983146654	0.0133193632116946
NM_199050	C2CD2	25966	Homo sapiens C2 calcium-dependent domain containing 2 (C2CD2), transcript variant 2, mRNA.	TR(1..5848)CDS(207..1832)	0.585789793173082	0.0556197064087715	TRUE	TRUE	1	0	0	1	0	3	0	1	0	0	0	0	0	0	0	0	0	0	0	0	0	0	1	0	0	0	0	0	-0.12950335049224	-0.649750007683138	4.90404832770259	5.49972695909697	0.65520894923144	0.115983784744173
NM_001122681	SH3BP2	6452	Homo sapiens SH3-domain binding protein 2 (SH3BP2), transcript variant 2, mRNA.	TR(1..9068)CDS(121..1806)	0.585777924702369	0.0361716250339047	TRUE	TRUE	0	0	1	1	2	13	0	1	3	0	1	0	0	0	0	0	0	0	3	0	0	0	0	0	0	0	0	0	0.00311058492222701	-0.70922473626968	3.9685117655738	4.41444864781438	0.38052223012854	0.00707484140030209
NM_002270	TNPO1	3842	Homo sapiens transportin 1 (TNPO1), transcript variant 1, mRNA.	TR(1..8559)CDS(148..2844)	0.585740871915754	0.048251701895279	TRUE	TRUE	1	0	1	0	3	0	0	3	1	0	1	0	2	2	0	0	0	0	2	0	0	1	0	0	1	0	0	0	0.0278325561733784	0.571440305671215	9.26800131634567	8.38521940166233	0.082806669069035	0.00354457227657815
NM_194317	LYPD6	130574	Homo sapiens LY6/PLAUR domain containing 6 (LYPD6), mRNA.	TR(1..3501)CDS(196..711)	0.58557181857682	0	FALSE	FALSE	1	0	0	1	0	1	0	0	0	0	0	1	1	0	0	0	0	0	0	0	0	0	0	0	0	0	0	0	-0.0206417537853884	-9.80683925594986e-05	2.29322222161542	2.29681101653719	0.999999999999942	0.473433783406399
NM_017599	VEZT	55591	Homo sapiens vezatin, adherens junctions transmembrane protein (VEZT), mRNA.	TR(1..4580)CDS(106..2445)	0.584880552526522	0.736060842991422	TRUE	TRUE	1	0	0	0	0	0	0	0	2	0	1	0	0	2	0	0	1	2	0	3	0	2	0	0	1	1	1	0	-0.489306004190361	-0.366150026465496	8.22179242521633	7.97414471811904	0.0017128991496803	0.0135631511613134
NM_024711	GIMAP6	474344	Homo sapiens GTPase, IMAP family member 6 (GIMAP6), transcript variant 1, mRNA.	TR(1..3660)CDS(425..1303)	0.584833657593462	0.0295472815267832	FALSE	TRUE	1	0	0	1	0	2	0	0	0	0	0	0	0	0	0	1	0	0	0	1	0	0	0	0	1	0	0	0	0.0179425204037762	-1.59743603123891	2.49648011105999	6.39174167821567	0.866649241057411	0.00108943482574548
NM_018283	NUDT15	55270	Homo sapiens nudix (nucleoside diphosphate linked moiety X)-type motif 15 (NUDT15), mRNA.	TR(1..2022)CDS(181..675)	0.584833657593462	0.345259892008495	TRUE	TRUE	1	0	0	1	0	2	0	0	0	0	0	0	0	0	0	0	0	1	0	0	0	1	0	0	0	0	0	0	-0.0742091932502172	-0.116165149534116	9.68258165301024	8.95187455503982	0.683672772481594	0.83101742156145
NM_022458	LMBR1	64327	Homo sapiens limb region 1 homolog (mouse) (LMBR1), mRNA.	TR(1..4909)CDS(216..1688)	0.584832210218985	0.0566733950281529	TRUE	TRUE	0	0	1	1	1	0	0	1	1	0	2	0	0	1	0	0	0	0	0	2	0	0	1	0	0	0	0	0	0.0129284315389239	-1.70332345313809	3.95315184962768	5.38413710929812	0.846980062136227	6.26825838586232e-07
NM_001858	COL19A1	1310	Homo sapiens collagen, type XIX, alpha 1 (COL19A1), mRNA.	TR(1..8725)CDS(118..3546)	0.584671551652019	0.00251351051705716	FALSE	FALSE	1	0	0	1	0	0	0	2	0	0	0	0	2	0	0	0	0	0	0	0	0	0	0	0	0	2	1	0	0.0313065484768758	-0.0528055648638007	2.31541584391324	2.29322222161542	0.184305931392524	0.99999999999999
NM_016426	GTSE1	51512	Homo sapiens G-2 and S-phase expressed 1 (GTSE1), mRNA.	TR(1..4610)CDS(156..2375)	0.584638551513939	0.0478224106253497	TRUE	TRUE	1	0	0	1	0	0	0	2	0	0	0	0	0	0	0	0	0	0	2	0	0	0	0	0	1	0	0	0	-0.109604863549784	-0.309540584817124	7.23847039010992	6.61821940187279	0.9651110844012	0.161557704638672
NM_003955	SOCS3	9021	Homo sapiens suppressor of cytokine signaling 3 (SOCS3), mRNA.	TR(1..2746)CDS(417..1094)	0.584638551513939	0	FALSE	FALSE	1	0	0	1	0	0	0	2	0	0	0	0	0	0	0	0	0	0	0	0	0	0	0	0	0	0	0	0	0.0284874358750365	0.383119661931822	3.13818239838223	3.27094232628245	0.428976914349221	0.0626949159923455
NM_004462	FDFT1	2222	Homo sapiens farnesyl-diphosphate farnesyltransferase 1 (FDFT1), mRNA.	TR(1..2115)CDS(153..1406)	0.584444313859103	0.344830600738566	TRUE	TRUE	2	0	0	0	0	2	0	0	0	0	0	0	0	1	0	0	0	1	0	0	0	0	0	0	0	0	0	0	0.215740638590994	-0.917154088058002	13.0700294013442	11.9353996296116	0.323158479921084	0.00075419548488995
NM_017769	KIAA1333	55632	Homo sapiens KIAA1333 (KIAA1333), mRNA.	TR(1..5581)CDS(155..2275)	0.584379760957421	0.182520290019108	TRUE	TRUE	2	0	0	0	0	1	0	1	0	0	0	0	2	1	0	2	1	0	0	0	0	0	0	0	2	0	0	1	-1.68334875881048	-0.588898399686686	6.40101443720112	7.55248990498013	0.00039463103372031	0.0913685722910828
NM_004237	TRIP13	9319	Homo sapiens thyroid hormone receptor interactor 13 (TRIP13), mRNA.	TR(1..2372)CDS(111..1409)	0.584323313352811	0.0120572083446349	TRUE	TRUE	1	0	0	1	0	1	0	0	0	0	0	0	1	0	0	0	0	0	1	0	0	0	0	0	0	0	0	0	-0.161901316029125	-0.406575738831375	9.8128449051931	10.80155653448	0.634168705186796	0.0948969948139168
NM_152495	CNIH3	149111	Homo sapiens cornichon homolog 3 (Drosophila) (CNIH3), mRNA.	TR(1..2372)CDS(699..1181)	0.584306813283771	0	FALSE	TRUE	1	0	0	1	0	1	0	0	0	0	0	0	0	0	0	0	0	0	0	0	0	0	0	0	0	0	0	0	0.351223062726562	-0.797265133308857	2.49228044111707	2.98383601261977	0.270891069291964	0.000540662967152662
NM_024779	PIP4K2C	79837	Homo sapiens phosphatidylinositol-5-phosphate 4-kinase, type II, gamma (PIP4K2C), mRNA.	TR(1..2937)CDS(17..1282)	0.584306813283771	0.117549097113327	TRUE	TRUE	1	0	0	1	0	1	0	0	0	0	0	0	0	0	0	0	0	0	1	0	0	0	0	0	0	0	0	1	0.406175531686122	0.952631060753384	6.64153045887284	7.60037870366	0.00806931891565941	7.22571001149843e-05
NM_014653	WSCD2	9671	Homo sapiens WSC domain containing 2 (WSCD2), mRNA.	TR(1..4650)CDS(745..2442)	0.584306813283771	0.0184233402450289	FALSE	FALSE	1	0	0	1	0	1	0	0	0	0	0	0	0	0	0	1	0	0	1	2	0	0	0	0	0	0	0	0	0.305393900835953	0.318096837231613	2.40777701655546	2.29322222161542	0.180537510667053	1
NM_000799	EPO	2056	Homo sapiens erythropoietin (EPO), mRNA.	TR(1..1340)CDS(182..763)	0.584306813283771	0.0120572083446349	FALSE	FALSE	1	0	0	1	0	1	0	0	0	0	0	0	0	0	0	0	0	0	1	0	0	0	0	0	0	0	0	0	0.238091996311059	0.111278835574869	2.59161267913162	2.50055375997781	0.282099840548103	0.673273756121555
NM_001482	GATM	2628	Homo sapiens glycine amidinotransferase (L-arginine:glycine amidinotransferase) (GATM), nuclear gene encoding mitochondrial protein, mRNA.	TR(1..2602)CDS(330..1601)	0.58422576031305	0.0125840526543256	FALSE	FALSE	1	0	0	1	0	0	0	1	0	0	0	0	1	0	0	0	0	0	1	1	0	0	0	0	0	0	0	0	0.110448353858828	0.0663668440321678	2.29910640346183	2.29322222161542	0.102668020467162	0.999999999999937
NM_148957	TNFRSF19	55504	Homo sapiens tumor necrosis factor receptor superfamily, member 19 (TNFRSF19), transcript variant 2, mRNA.	TR(1..4283)CDS(300..1553)	0.58420926024401	0.000429291269929261	FALSE	FALSE	1	0	0	1	0	0	0	1	0	0	0	0	0	0	0	0	0	0	0	0	0	1	0	0	0	0	0	0	0.011240646844799	0.0181972894874375	2.29322222161542	2.29322222161542	0.99999999999992	1
NM_032832	LRP11	84918	Homo sapiens low density lipoprotein receptor-related protein 11 (LRP11), mRNA.	TR(1..3594)CDS(325..1827)	0.58420926024401	0.209974957526796	TRUE	TRUE	1	0	0	1	0	0	0	1	0	0	0	0	0	0	0	0	0	0	2	0	1	0	0	0	0	0	0	0	1.24179328608336	0.360931942067536	6.44230229036922	8.69137790096064	0.0147599253420826	0.307495683721639
NM_025214	CCDC68	80323	Homo sapiens coiled-coil domain containing 68 (CCDC68), mRNA.	TR(1..3997)CDS(174..1181)	0.58420926024401	0	FALSE	TRUE	1	0	0	1	0	0	0	1	0	0	0	0	0	0	0	0	0	0	0	0	0	0	0	0	0	0	0	0	0.0375138732259173	1.24927424534886	2.33146640969797	6.47721531699745	0.920760591207475	0.00145018796481775
NM_007193	ANXA10	11199	Homo sapiens annexin A10 (ANXA10), mRNA.	TR(1..1428)CDS(146..1120)	0.58420926024401	0.368945017427836	FALSE	FALSE	1	0	0	1	0	0	0	1	0	0	0	0	0	0	0	0	0	1	2	0	0	0	0	0	0	0	0	0	0.0639604079271713	0.0247348031466756	2.29322222161542	2.29322222161542	0.99999999999992	1
NM_001025366	VEGFA	7422	Homo sapiens vascular endothelial growth factor A (VEGFA), transcript variant 1, mRNA.	TR(1..3665)CDS(492..1730)	0.58420926024401	0.0245437079591991	TRUE	TRUE	1	0	0	1	0	0	0	1	0	0	0	0	0	0	0	0	0	0	2	0	0	1	0	0	0	0	0	0	0.0253340177095955	0.702951829757552	8.13010548433947	5.71750078614317	0.942711840701065	0.191846781549177
NM_005630	SLCO2A1	6578	Homo sapiens solute carrier organic anion transporter family, member 2A1 (SLCO2A1), mRNA.	TR(1..4234)CDS(275..2206)	0.583917469549412	0.741914604326897	FALSE	TRUE	2	0	0	0	0	1	0	0	0	0	0	0	0	1	0	0	0	1	2	0	2	0	0	0	0	1	0	0	0.130114334875999	0.505680502420957	2.9656573274352	5.017640012882	0.894173480480826	0.994548635942696
NM_153235	TXLNB	167838	Homo sapiens taxilin beta (TXLNB), mRNA.	TR(1..4647)CDS(114..2168)	0.58383641657869	0.000526844309690664	TRUE	FALSE	2	0	0	0	0	0	0	1	0	0	0	0	1	1	0	0	0	0	0	1	0	0	0	0	0	0	0	0	0.914777349084177	0.0989634449813905	5.59855693722808	2.482462481512	0.098126215229638	0.720898007225514
NM_033495	KLHL13	90293	Homo sapiens kelch-like 13 (Drosophila) (KLHL13), mRNA.	TR(1..3143)CDS(63..2030)	0.583819916509651	0.644728618732905	FALSE	TRUE	2	0	0	0	0	0	0	1	0	0	0	0	0	1	1	1	0	1	0	0	0	0	1	0	0	0	1	0	0.012858285285639	-2.17393826681599	2.2972278943851	4.52641160113884	0.986244570003265	1.81296146876101e-07
NM_032578	MYPN	84665	Homo sapiens myopalladin (MYPN), mRNA.	TR(1..5770)CDS(233..4195)	0.58379646904312	1.07025700449641	FALSE	FALSE	1	0	0	1	0	0	0	0	0	0	0	0	1	0	0	0	0	3	1	0	0	0	0	0	1	0	0	0	0.151774009706325	0.584341761125513	2.32372448748545	2.3811162220396	0.889454794701996	0.16761336961736
NM_020857	VPS18	57617	Homo sapiens vacuolar protein sorting 18 homolog (S. cerevisiae) (VPS18), mRNA.	TR(1..3922)CDS(340..3261)	0.58379646904312	0.0574613456935254	TRUE	TRUE	1	0	0	1	0	0	0	0	0	0	0	0	1	0	0	0	1	0	3	2	0	0	0	0	0	1	0	0	-0.550498148419466	-0.0516020593644632	3.98957491803483	3.96387616978721	0.373193456973021	0.888187186992853
NM_018013	SOBP	55084	Homo sapiens sine oculis binding protein homolog (Drosophila) (SOBP), mRNA.	TR(1..6248)CDS(505..3126)	0.58379646904312	0.0125840526543256	TRUE	TRUE	1	0	0	1	0	0	0	0	0	0	0	0	1	0	0	0	0	0	1	1	0	0	0	0	0	0	0	0	0.0338232573212186	-0.152128794776828	5.52524213498165	3.63005830929587	0.500181931839049	0.408032708138062
NM_015652	C10orf12	26148	Homo sapiens chromosome 10 open reading frame 12 (C10orf12), mRNA.	TR(1..4565)CDS(108..3851)	0.58379646904312	0.432403414530077	FALSE	FALSE	1	0	0	1	0	0	0	0	0	0	0	0	1	0	0	0	2	1	2	1	0	0	0	0	1	1	0	0	-0.837243059908489	-0.0851177293474417	3.25151476955391	2.59452281018675	0.036503937489526	0.795580015457219
NM_005776	CNIH	10175	Homo sapiens cornichon homolog (Drosophila) (CNIH), mRNA.	TR(1..1423)CDS(104..538)	0.58379646904312	0.595837177318716	TRUE	TRUE	1	0	0	1	0	0	0	0	0	0	0	0	1	0	1	0	0	1	1	0	0	0	0	0	0	0	0	0	-0.538068344439147	-0.0743102795449983	11.766928850661	12.2492145956216	1.3695259870087e-05	0.0722088098341427
NM_001128923	SH3D19	152503	Homo sapiens SH3 domain containing 19 (SH3D19), transcript variant 2, mRNA.	TR(1..5210)CDS(1079..3382)	0.58379646904312	0.0625187615916603	FALSE	TRUE	1	0	0	1	0	0	0	0	0	0	0	0	1	0	0	0	2	0	2	0	0	1	0	0	0	0	0	0	0.033989136910459	-0.583684641874483	2.551178959221	6.42837585258334	0.661807218982805	3.12304992348812e-06
NM_001080121	PRNP	5621	Homo sapiens prion protein (PRNP), transcript variant 3, mRNA.	TR(1..2750)CDS(368..1129)	0.58379646904312	0.0131108969640162	TRUE	TRUE	1	0	0	1	0	0	0	0	0	0	0	0	1	0	0	0	0	0	1	2	0	0	0	0	0	0	0	0	-0.352090508392345	-0.154532975659257	7.94397355695764	11.0465718104439	0.141532803094922	0.221183389078579
NM_198077	C1orf52	148423	Homo sapiens chromosome 1 open reading frame 52 (C1orf52), transcript variant 1, mRNA.	TR(1..3275)CDS(40..588)	0.583779968974081	0	TRUE	TRUE	1	0	0	1	0	0	0	0	0	0	0	0	0	0	0	0	0	0	0	0	0	0	0	0	0	0	0	0	0.4269208171092	-0.313949318747615	7.43505187086548	6.19081850137575	0.0037898638645342	0.0257196465336088
NM_173589	C11orf47	283294	Homo sapiens chromosome 11 open reading frame 47 (C11orf47), mRNA.	TR(1..3222)CDS(663..2456)	0.583779968974081	0.617556189248265	TRUE	FALSE	1	0	0	1	0	0	0	0	0	0	0	0	0	0	1	0	1	1	1	2	0	1	0	0	0	1	0	0	-0.931442063292009	0.0568388586141598	2.64622090856179	2.29409386467361	0.0499899720845897	0.99940382942049
NM_170662	CBLB	868	Homo sapiens Cas-Br-M (murine) ecotropic retroviral transforming sequence b (CBLB), mRNA.	TR(1..3976)CDS(323..3271)	0.583779968974081	0.387557384779584	TRUE	TRUE	1	0	0	1	0	0	0	0	0	0	0	0	0	0	0	0	0	1	1	0	0	0	0	1	1	0	0	0	-0.34152436886477	0.189610987050387	7.70430742576312	3.48134406892063	0.462754166370844	0.737664098508316
NM_033250	PML	5371	Homo sapiens promyelocytic leukemia (PML), transcript variant 11, mRNA.	TR(1..2944)CDS(141..2486)	0.583779968974081	0.382777575306170	FALSE	FALSE	1	0	0	1	0	0	0	0	0	0	0	0	0	0	0	0	0	1	3	1	0	0	0	0	0	1	0	0	-0.0475121661424293	4.77792935876992e-05	2.29477460274414	2.29800017854878	0.711804835307154	0.271500762023494
NM_018084	CCDC88A	55704	Homo sapiens coiled-coil domain containing 88A (CCDC88A), transcript variant 2, mRNA.	TR(1..9746)CDS(843..6374)	0.583779968974081	0.265268425728413	TRUE	TRUE	1	0	0	1	0	0	0	0	0	0	0	0	0	0	1	0	0	0	2	1	0	1	0	0	0	1	0	0	0.0822371212119956	-0.397041667542539	6.68595792468216	4.92296872872941	0.832675149233268	0.271960425430659
NM_017452	STAU1	6780	Homo sapiens staufen, RNA binding protein, homolog 1 (Drosophila) (STAU1), transcript variant T2, mRNA.	TR(1..3399)CDS(366..1856)	0.583779968974081	0.0133057135686436	TRUE	TRUE	1	0	0	1	0	0	0	0	0	0	0	0	0	0	0	0	0	0	1	0	0	0	0	0	0	1	0	0	-0.86394969866465	-0.360912261082691	9.05937959365299	10.3183023879349	0.00211618762221161	0.0424975271751583
NM_004187	JARID1C	8242	Homo sapiens jumonji, AT rich interactive domain 1C (JARID1C), mRNA.	TR(1..6727)CDS(534..5216)	0.583779968974081	0.291785194574893	TRUE	TRUE	1	0	0	1	0	0	0	0	0	0	0	0	0	0	0	0	1	0	7	4	1	1	0	0	0	0	0	0	-0.318915489848666	0.221106171229956	4.87716405462388	4.81328692808496	0.624794617212336	0.0494964375339829
NM_001002006	NT5C1B	93034	Homo sapiens 5'-nucleotidase, cytosolic IB (NT5C1B), transcript variant 1, mRNA.	TR(1..2864)CDS(105..1937)	0.583779968974081	0.0202360320402393	FALSE	FALSE	1	0	0	1	0	0	0	0	0	0	0	0	0	0	0	0	1	0	0	0	0	0	0	0	0	1	0	0	-0.0552732562906301	0.052909039536907	2.29446170156161	2.29322222161542	0.588326873226357	0.999999999999922
NM_001001330	REEP3	221035	Homo sapiens receptor accessory protein 3 (REEP3), mRNA.	TR(1..2308)CDS(184..951)	0.583779968974081	0.0120572083446349	FALSE	TRUE	1	0	0	1	0	0	0	0	0	0	0	0	0	0	0	0	0	0	1	0	0	0	0	0	0	0	0	0	0.232216866042025	-2.07685477497999	2.48587442413902	3.96119699435995	0.590409337619105	4.98395818010131e-07
NM_000093	COL5A1	1289	Homo sapiens collagen, type V, alpha 1 (COL5A1), mRNA.	TR(1..8439)CDS(383..5899)	0.583779968974081	0.184327481791305	TRUE	TRUE	1	0	0	1	0	0	0	0	0	0	0	0	0	0	0	0	0	0	8	3	0	0	1	1	1	0	0	0	3.11281344587684	1.00742764747488	6.5494628975037	5.06567243707205	0.00794790634710463	0.247903047024062
NM_001414	EIF2B1	1967	Homo sapiens eukaryotic translation initiation factor 2B, subunit 1 alpha, 26kDa (EIF2B1), mRNA.	TR(1..1794)CDS(144..1061)	0.583390625239721	0.0120572083446349	TRUE	TRUE	2	0	0	0	0	0	0	0	0	0	0	0	0	1	0	0	0	0	1	0	0	0	0	0	0	0	0	0	0.528559944666009	0.556992996254214	9.97338588823119	10.085482477043	5.61943789226809e-05	6.43784242499993e-05
NM_004503	HOXC6	3223	Homo sapiens homeobox C6 (HOXC6), transcript variant 1, mRNA.	TR(1..1681)CDS(113..820)	0.582704859212437	0	FALSE	TRUE	0	0	0	0	0	0	2	0	0	0	0	0	0	2	0	0	0	0	0	0	0	0	0	0	0	0	0	0	-0.0312332805559501	0.39329192159299	2.46787991335106	9.48758040137057	0.318624303031378	0.0665655594939537
NM_133458	ZFP90	146198	Homo sapiens zinc finger protein 90 homolog (mouse) (ZFP90), mRNA.	TR(1..4384)CDS(36..1946)	0.582580095532505	0.347796271042292	TRUE	FALSE	2	1	1	0	0	2	0	0	1	0	1	0	0	0	0	0	0	1	0	0	0	4	0	0	0	1	0	0	0.296853780099317	0.141529024522434	3.69778103191353	2.47752960251077	0.0834868000015425	0.864904996755435
NM_002310	LIFR	3977	Homo sapiens leukemia inhibitory factor receptor alpha (LIFR), transcript variant 2, mRNA.	TR(1..10107)CDS(165..3458)	0.581648565318997	0.0681227060923755	FALSE	TRUE	2	1	2	0	1	1	0	1	0	0	2	0	2	0	0	0	0	0	1	0	0	1	1	0	0	0	1	0	0.0596310896503696	-2.98452999661042	2.40873190554573	6.34375297472906	0.849384333757007	6.61816524617548e-09
NM_003389	CORO2A	7464	Homo sapiens coronin, actin binding protein, 2A (CORO2A), transcript variant 1, mRNA.	TR(1..5657)CDS(267..1844)	0.58147401195705	0.0294268599702825	TRUE	FALSE	0	0	0	1	1	4	0	0	4	0	0	0	0	0	0	1	0	0	2	0	0	0	0	0	0	0	0	0	-2.32365830638788	0.0571169616313592	3.82069992128472	2.32710816017117	2.10811430844718e-05	0.990034407298046
NM_004133	HNF4G	3174	Homo sapiens hepatocyte nuclear factor 4, gamma (HNF4G), mRNA.	TR(1..4101)CDS(26..1363)	0.581473722482155	0	FALSE	FALSE	0	0	0	1	1	0	0	2	4	0	0	1	0	0	0	0	0	0	0	0	0	0	0	0	0	0	0	0	0.070360426492198	0.269735007754033	2.31629114512215	2.30161886767236	0.409308978310909	0.565929151695129
NM_002874	RAD23B	5887	Homo sapiens RAD23 homolog B (S. cerevisiae) (RAD23B), mRNA.	TR(1..4130)CDS(368..1597)	0.581408011680891	0	TRUE	TRUE	0	0	1	1	0	0	0	2	2	0	0	0	0	1	0	0	0	0	0	0	0	0	0	0	0	0	0	0	-0.343585033156875	-0.313793080639982	9.62270181101552	9.37877944342018	0.000217874568845254	0.000175286667577387
NM_002010	FGF9	2254	Homo sapiens fibroblast growth factor 9 (glia-activating factor) (FGF9), mRNA.	TR(1..4545)CDS(838..1464)	0.58137385364323	0.239395159574483	FALSE	FALSE	2	0	0	0	2	0	0	0	1	0	1	0	2	0	1	0	0	0	0	0	0	1	0	0	0	0	1	0	0.0298627079007815	0.00459604228056518	2.29336077576401	2.29322222161542	0.950350326176282	1
NM_000351	STS	412	Homo sapiens steroid sulfatase (microsomal), isozyme S (STS), mRNA.	TR(1..6377)CDS(246..1997)	0.581309300741548	0.0451925312003279	TRUE	TRUE	1	0	3	0	1	1	0	1	3	0	0	0	2	1	0	0	1	0	0	0	0	0	0	0	1	2	0	0	-2.74511454123152	-0.192066470996785	7.15225776997712	4.3713330296196	6.92945976020762e-06	0.380573997782791
NM_007085	FSTL1	11167	Homo sapiens follistatin-like 1 (FSTL1), mRNA.	TR(1..3840)CDS(176..1102)	0.580549429141032	0.0194168180861599	FALSE	TRUE	0	0	1	1	0	0	0	0	2	0	0	0	0	1	0	0	1	0	0	0	0	1	0	0	0	0	0	0	0.0275029887064881	0.314822127501345	2.5818581688196	11.9519199370126	0.482426175841922	9.03632635224428e-05
NM_022841	RFX7	64864	Homo sapiens regulatory factor X, 7 (RFX7), mRNA.	TR(1..7203)CDS(1..4383)	0.580290928059410	0.434391238637025	TRUE	TRUE	0	1	3	1	1	0	0	0	1	0	0	0	1	1	1	1	1	0	1	0	0	1	2	0	2	0	0	0	-0.297992284663874	-1.51094272510159	7.69917482027036	5.86340898815765	0.11752548835314	0.000243400256187136
NM_004500	HNRNPC	3183	Homo sapiens heterogeneous nuclear ribonucleoprotein C (C1/C2) (HNRNPC), transcript variant 2, mRNA.	TR(1..3213)CDS(245..1126)	0.579207713000694	0.0245437079591991	TRUE	TRUE	0	0	0	0	0	0	1	0	2	0	3	0	0	2	0	0	0	0	2	0	0	1	0	0	0	0	0	0	0.337903088922743	-0.00317816254050148	10.1726678401272	8.83725749448226	0.0289737852730733	0.692663496781855
NM_004096	EIF4EBP2	1979	Homo sapiens eukaryotic translation initiation factor 4E binding protein 2 (EIF4EBP2), mRNA.	TR(1..7531)CDS(298..660)	0.578796658649177	0	TRUE	TRUE	1	1	1	0	2	4	1	1	1	0	2	0	0	0	0	0	0	0	0	0	0	0	0	0	0	0	0	0	-0.225716231067709	-0.358863690439762	5.5210591240112	4.79836493706266	0.402628251011465	0.207520677246215
NM_014991	WDFY3	23001	Homo sapiens WD repeat and FYVE domain containing 3 (WDFY3), transcript variant 1, mRNA.	TR(1..14329)CDS(409..10989)	0.578500236356252	0.577487363697127	FALSE	TRUE	2	1	2	0	0	0	0	1	1	0	0	1	1	0	1	0	0	0	3	1	0	0	5	0	1	0	2	0	0.020681050249539	-0.142969126165946	2.61672285834536	6.32782826229413	0.519122293322934	0.262694031165585
NM_020722	KIAA1211	57482	Homo sapiens KIAA1211 protein (KIAA1211), mRNA.	TR(1..7013)CDS(392..4093)	0.577332784102965	0.0131108969640162	TRUE	FALSE	2	1	2	0	0	1	0	0	1	0	0	0	0	0	0	0	0	0	1	2	0	0	0	0	0	0	0	0	0.634445385204036	0.0803895138630419	6.01774461060084	2.51440518363617	0.226184912494524	0.987804097737122
NM_003747	TNKS	8658	Homo sapiens tankyrase, TRF1-interacting ankyrin-related ADP-ribose polymerase (TNKS), mRNA.	TR(1..9599)CDS(6..3989)	0.577317152458612	1.11679096236218	TRUE	TRUE	2	0	1	0	0	2	0	0	1	0	1	0	3	0	0	1	0	2	2	0	1	2	0	0	0	0	0	2	0.374638389558468	-0.267802902763498	5.59314311644224	4.91950401192451	0.0213606047029178	0.0615295278859414
NM_017444	CHRAC1	54108	Homo sapiens chromatin accessibility complex 1 (CHRAC1), transcript variant 1, mRNA.	TR(1..2500)CDS(199..594)	0.577147230694992	0.105491888768692	TRUE	TRUE	2	0	1	0	2	1	0	0	1	0	0	0	0	0	0	0	0	0	0	0	0	0	0	0	0	0	0	1	0.377672792634173	0.361569974242833	6.24524401225324	7.3502828974838	0.103513890497921	0.335205743053284
NM_015207	OTUD3	23252	Homo sapiens OTU domain containing 3 (OTUD3), mRNA.	TR(1..6523)CDS(120..1316)	0.576342779960579	0	TRUE	TRUE	1	0	1	0	2	2	0	1	1	0	1	2	0	2	0	0	0	0	0	0	0	0	0	0	0	0	0	0	-0.0729744517533438	-1.10127259208702	6.8439227805943	4.69721238724804	0.869314551404078	0.243920581336098
NM_017563	IL17RD	54756	Homo sapiens interleukin 17 receptor D (IL17RD), mRNA.	TR(1..8736)CDS(90..2309)	0.576149121255534	0.400450307147338	FALSE	FALSE	1	0	0	0	3	3	0	2	3	0	1	2	2	1	0	0	0	1	0	0	0	0	1	0	0	0	0	0	0.113387213927114	0.181294877755053	2.36966248905435	2.31104808859968	0.152938241038587	0.74193210714523
NM_174911	FAM84B	157638	Homo sapiens family with sequence similarity 84, member B (FAM84B), mRNA.	TR(1..5249)CDS(285..1217)	0.575921304512827	0	FALSE	FALSE	0	0	0	1	1	2	0	0	2	0	0	1	0	1	0	0	0	0	0	0	0	0	0	0	0	0	0	0	-0.072725309426228	-0.212139609100137	2.57367232135647	2.6303336047902	0.985053069877966	0.0290809105177758
NM_001943	DSG2	1829	Homo sapiens desmoglein 2 (DSG2), mRNA.	TR(1..5677)CDS(189..3545)	0.573789611382848	0.703114547242448	FALSE	FALSE	1	0	0	0	1	1	0	0	2	0	0	0	2	2	0	0	0	1	3	0	1	3	2	0	1	0	1	0	-0.000595540629791703	0.037059633484199	2.31092859240579	2.29683551567069	0.678655687337623	0.681938045879312
NM_152756	RICTOR	253260	Homo sapiens rapamycin-insensitive companion of mTOR (RICTOR), mRNA.	TR(1..9535)CDS(25..5151)	0.573230924834659	1.32380053906015	TRUE	TRUE	0	0	1	1	2	0	0	1	1	0	1	0	3	1	2	0	0	2	2	0	0	1	0	0	1	2	0	1	-0.71575393833213	-0.848151414831118	7.8194075381601	9.35984838691665	0.0152046159194367	0.0130454375395517
NM_020718	USP31	57478	Homo sapiens ubiquitin specific peptidase 31 (USP31), mRNA.	TR(1..10698)CDS(1..4059)	0.572156104547911	0.593305429883246	TRUE	TRUE	1	1	3	0	0	1	0	3	1	0	0	2	1	2	0	0	0	1	0	0	1	0	1	1	0	0	2	0	-0.357616191735856	-0.333231060009651	5.2389490824839	5.6825481682468	0.0614919636716033	0.0140127587801497
NM_001044388	ZNF557	79230	Homo sapiens zinc finger protein 557 (ZNF557), transcript variant 3, mRNA.	TR(1..5981)CDS(486..1757)	0.571621444416044	0.000858582539858522	FALSE	FALSE	0	0	0	1	0	5	0	1	4	0	0	1	0	0	0	0	0	0	0	0	0	2	0	0	0	0	0	0	0.0275029887064881	0.0760491677769897	2.30282918101789	2.29322222161542	0.20079171445279	1
NM_017811	UBE2R2	54926	Homo sapiens ubiquitin-conjugating enzyme E2R 2 (UBE2R2), mRNA.	TR(1..4457)CDS(575..1291)	0.570603071733905	0.000429291269929261	TRUE	TRUE	0	0	0	1	1	2	0	1	0	0	0	1	0	2	0	0	0	0	0	0	0	1	0	0	0	0	0	0	-0.249065795857383	0.606085639963016	9.38514086057656	8.88694021533814	0.389247541748301	0.0261599668863844
NM_005388	PDCL	5082	Homo sapiens phosducin-like (PDCL), mRNA.	TR(1..2774)CDS(97..1002)	0.570532150384524	0.0125840526543256	TRUE	TRUE	2	0	0	0	1	0	0	0	1	0	1	1	0	0	0	0	0	0	1	1	0	0	0	0	0	0	0	0	-0.220512442197076	-0.403189146931638	7.10171156065334	7.27207046465763	0.167073750934719	0.0633073512408517
NM_181521	CMTM4	146223	Homo sapiens CKLF-like MARVEL transmembrane domain containing 4 (CMTM4), transcript variant 2, mRNA.	TR(1..8133)CDS(183..809)	0.570499150246444	0.344830600738566	FALSE	TRUE	1	0	0	0	5	4	0	3	1	0	0	1	1	2	0	0	0	1	0	0	0	0	0	0	0	0	0	0	-0.150228225758092	0.0144329333351508	3.56414685259381	5.08289716401673	0.203332501372946	0.0807966483409374
NM_182487	OLFML2A	169611	Homo sapiens olfactomedin-like 2A (OLFML2A), mRNA.	TR(1..6556)CDS(114..2072)	0.570144254024642	0.264758949912448	FALSE	FALSE	0	0	0	1	1	7	1	0	0	0	1	0	0	0	0	0	0	0	4	0	1	0	0	1	1	0	0	0	-1.74291732465525	-0.0285965884384151	3.09828462841853	2.29322222161542	0.0688895004175869	1
NM_001044385	ALS2CR4	65062	Homo sapiens amyotrophic lateral sclerosis 2 (juvenile) chromosome region, candidate 4 (ALS2CR4), transcript variant 1, mRNA.	TR(1..5399)CDS(102..1328)	0.569795726250539	0.136536623929558	TRUE	TRUE	2	0	1	0	4	1	0	1	0	0	1	0	1	0	0	0	1	0	1	0	0	0	0	0	0	0	0	1	-0.328471193209453	0.0818948516366446	3.37704616347635	5.45412671835484	0.0742315640328467	0.895104638110747
NM_152778	MFSD8	256471	Homo sapiens major facilitator superfamily domain containing 8 (MFSD8), mRNA.	TR(1..4562)CDS(164..1720)	0.569529119871844	1.16759293808624	TRUE	TRUE	2	2	0	0	0	0	0	1	1	0	1	1	0	0	2	0	0	2	0	0	0	0	0	0	0	0	2	0	-0.255788684767203	-0.130812850951179	4.50296799405816	4.41438863766626	0.241903181833748	0.684190735726129
NM_002881	RALB	5899	Homo sapiens v-ral simian leukemia viral oncogene homolog B (ras related; GTP binding protein) (RALB), mRNA.	TR(1..2275)CDS(191..811)	0.569283645160515	0	TRUE	TRUE	2	0	0	0	1	0	0	0	1	0	1	0	0	0	0	0	0	0	0	0	0	0	0	0	0	0	0	0	-0.0629010765585636	-0.397244423196348	5.59312621946013	8.30442358721082	0.175295096665627	0.0989528591440158
NM_002585	PBX1	5087	Homo sapiens pre-B-cell leukemia homeobox 1 (PBX1), mRNA.	TR(1..6683)CDS(259..1551)	0.569173355225355	0.344830600738566	FALSE	FALSE	0	1	3	1	0	1	0	1	1	0	0	0	0	1	0	0	0	1	0	0	0	0	0	0	0	0	0	0	-0.00379258044755025	-0.0395485175681245	2.3155646749546	2.30735925777259	0.908189434977775	1
NM_002056	GFPT1	2673	Homo sapiens glutamine-fructose-6-phosphate transaminase 1 (GFPT1), mRNA.	TR(1..8642)CDS(180..2225)	0.56911719709564	0.0249564991600886	TRUE	TRUE	1	1	2	0	1	3	0	2	3	0	0	0	2	1	0	0	0	0	0	0	0	0	0	0	1	1	0	0	-1.29177769159401	0.501184152399606	7.06949519822243	7.49432007345674	0.000589729012088931	0.106044866968144
NM_144599	NIPA1	123606	Homo sapiens non imprinted in Prader-Willi/Angelman syndrome 1 (NIPA1), mRNA.	TR(1..6565)CDS(26..1015)	0.569107933898987	0.0241144166892698	TRUE	TRUE	2	2	1	0	1	0	0	2	0	0	2	1	1	0	0	0	0	0	2	0	0	0	0	0	0	0	0	0	-0.38349345614919	-0.0183730636470069	6.18936675929794	5.83463658565861	0.72007667435892	0.741788890830487
NM_170672	RASGRP3	25780	Homo sapiens RAS guanyl releasing protein 3 (calcium and DAG-regulated) (RASGRP3), mRNA.	TR(1..4670)CDS(628..2700)	0.568666195208554	0.0568682116327802	TRUE	TRUE	0	1	0	1	0	1	0	0	2	0	0	1	1	1	0	0	0	0	0	0	0	0	1	0	0	1	0	0	-0.620083773666142	-3.21321743109462	9.28774477498038	4.9405045571097	0.0558317241869824	3.29584701689702e-06
NM_001010866	TMEM201	199953	Homo sapiens transmembrane protein 201 (TMEM201), transcript variant 2, mRNA.	TR(1..3865)CDS(13..1191)	0.568563431620674	0.0366984693435954	TRUE	TRUE	0	0	0	1	1	0	1	2	0	0	1	1	0	0	0	0	0	0	3	1	0	0	0	0	0	0	0	0	-0.048749976537678	0.0149561069857297	5.95162477838686	5.67631261898681	0.156730898036414	0.185513025209262
NM_025000	C2orf37	80067	Homo sapiens chromosome 2 open reading frame 37 (C2orf37), mRNA.	TR(1..5744)CDS(230..1792)	0.568208535398872	0.370313944208346	TRUE	TRUE	1	0	2	0	0	1	0	1	1	0	1	0	1	2	0	0	0	1	0	1	0	0	0	0	1	1	0	0	-0.953899287609708	-0.416357604580609	5.3936370051612	5.66610303570991	0.0100221435310548	0.142077037017043
NM_004430	EGR3	1960	Homo sapiens early growth response 3 (EGR3), mRNA.	TR(1..4342)CDS(359..1522)	0.568004455597591	0.368538594674646	FALSE	FALSE	0	1	1	1	1	1	1	1	0	0	0	0	0	0	0	0	0	1	0	0	0	0	0	0	1	0	0	0	0.174910037061214	0.0244638925035257	2.37764592217782	2.29322222161542	0.204752152569205	0.999999999999997
NM_138799	MBOAT2	129642	Homo sapiens membrane bound O-acyltransferase domain containing 2 (MBOAT2), mRNA.	TR(1..3804)CDS(134..1696)	0.567738717643582	0.362727096673905	FALSE	TRUE	0	0	0	1	0	0	0	1	4	0	0	0	0	0	0	1	0	1	1	1	0	0	0	0	0	0	0	0	-0.229542573643632	0.938691197463315	3.63656731132861	8.233690819053	0.182721176472698	0.0270625866461714
NM_153704	TMEM67	91147	Homo sapiens transmembrane protein 67 (TMEM67), mRNA.	TR(1..4705)CDS(51..3038)	0.567309426373652	0.58483886814158	TRUE	TRUE	0	0	0	1	0	0	0	0	4	0	0	0	0	0	1	2	2	0	0	0	0	0	1	1	1	0	1	2	0.0590748304064321	-0.0784440651428842	2.7521049403631	2.77042377693965	0.694667905233024	0.0406375399902514
NM_001753	CAV1	857	Homo sapiens caveolin 1, caveolae protein, 22kDa (CAV1), mRNA.	TR(1..2704)CDS(279..815)	0.567309426373652	0.00697808182934239	FALSE	TRUE	0	0	0	1	0	0	0	0	4	0	0	0	0	0	0	0	0	0	0	0	0	0	0	1	0	0	1	0	0.0553714596118093	-0.527166797453278	2.59590518080598	12.9953548777974	0.262717700553537	2.90050488041672e-05
NM_007107	SSR3	6747	Homo sapiens signal sequence receptor, gamma (translocon-associated protein gamma) (SSR3), mRNA.	TR(1..3067)CDS(58..615)	0.567303636875744	0.000429291269929261	TRUE	TRUE	0	1	0	1	0	0	0	1	2	0	0	0	0	1	0	0	0	0	0	0	0	1	0	0	0	0	0	0	-1.0029237971661	-1.03024633189111	7.47059927851384	7.86493738209712	0.00117538310509702	0.00112585930659512
NM_004311	ARL3	403	Homo sapiens ADP-ribosylation factor-like 3 (ARL3), mRNA.	TR(1..3891)CDS(159..707)	0.566713976513744	0	TRUE	TRUE	0	1	0	1	4	2	0	1	3	0	0	0	0	0	0	0	0	0	0	0	0	0	0	0	0	0	0	0	-0.00647282325803423	-0.242700350169308	4.85161599120517	4.8021698424919	0.00602465475779761	9.6519838888569e-05
NM_014904	RAB11FIP2	22841	Homo sapiens RAB11 family interacting protein 2 (class I) (RAB11FIP2), mRNA.	TR(1..6059)CDS(441..1979)	0.565454760718604	0.584736104553701	TRUE	TRUE	2	0	1	0	1	0	0	2	1	0	0	0	2	0	1	0	0	1	0	1	0	1	0	0	0	0	0	0	0.193283343975425	0.115445734736291	8.00708613372613	8.08862472169528	0.66895005105979	0.991961299473814
NM_006777	ZBTB33	10009	Homo sapiens zinc finger and BTB domain containing 33 (ZBTB33), mRNA.	TR(1..5225)CDS(229..2247)	0.565276733657912	0.0120572083446349	TRUE	TRUE	1	0	0	0	4	0	0	0	5	0	0	0	0	0	0	0	0	0	1	0	0	0	0	0	0	0	0	0	-0.0199562926846066	-0.249921959586359	5.78300280735374	6.16229633927027	0.35407948956687	0.000762103781878428
NM_205861	DHDDS	79947	Homo sapiens dehydrodolichyl diphosphate synthase (DHDDS), transcript variant 2, mRNA.	TR(1..3312)CDS(122..1123)	0.565090022350357	0.0547527290969454	TRUE	TRUE	2	0	1	0	1	1	0	0	1	0	0	0	0	0	0	0	1	0	1	0	0	0	0	0	1	0	0	0	-0.168964545340922	-0.0371085297955512	4.60838467616871	4.99168308398432	0.207096531455821	0.593989094214021
NM_175921	C5orf51	285636	Homo sapiens chromosome 5 open reading frame 51 (C5orf51), mRNA.	TR(1..5250)CDS(1..885)	0.565026048398466	1.65000690397626e-05	TRUE	TRUE	1	0	0	0	1	0	0	0	1	0	2	0	0	2	0	0	0	0	0	0	0	0	0	0	0	0	1	0	-0.108675782261667	0.083072753331844	8.77768739863177	9.39348499408652	0.886971879850626	0.9792767840448
NM_198887	NUP43	348995	Homo sapiens nucleoporin 43kDa (NUP43), transcript variant 1, mRNA.	TR(1..3862)CDS(58..1200)	0.564836731816852	0.419485597321315	TRUE	TRUE	0	0	0	1	0	3	0	1	2	0	0	1	1	1	0	0	0	1	1	0	0	0	1	1	0	0	1	0	0.425795209701847	-0.386476373998873	7.16600054275916	6.66184220434693	0.28861616323591	0.207465280444347
NM_006620	HBS1L	10767	Homo sapiens HBS1-like (S. cerevisiae) (HBS1L), mRNA.	TR(1..7163)CDS(208..2262)	0.564696625967461	0.357941497702582	TRUE	TRUE	0	0	3	1	0	1	0	0	1	0	0	1	1	1	0	0	0	1	1	2	0	0	0	0	0	0	0	0	-0.197327014739938	-1.26881016995815	6.191044354093	4.75618391864842	0.3489096299047	6.41771362966548e-05
NM_015206	KIAA1024	23251	Homo sapiens KIAA1024 (KIAA1024), mRNA.	TR(1..6741)CDS(76..2826)	0.564563178040666	0.380612303088321	FALSE	FALSE	2	0	1	0	1	0	0	0	1	0	0	0	0	0	0	0	0	1	1	0	0	0	0	0	1	0	1	0	-0.0934870492363997	0.115243934070807	2.51714060155923	2.29594401085083	0.0265286639815396	1
NM_003722	TP63	8626	Homo sapiens tumor protein p63 (TP63), transcript variant 1, mRNA.	TR(1..4927)CDS(90..2132)	0.564563178040666	0.406530148376147	TRUE	FALSE	2	0	1	0	1	0	0	0	1	0	0	0	0	0	0	0	2	1	0	0	0	0	0	0	1	0	1	0	-0.120975557691409	0.00255431262636386	3.06932600354463	2.30374291678773	0.342795873168834	0.958889317580778
NM_001081676	SCN3A	6328	Homo sapiens sodium channel, voltage-gated, type III, alpha subunit (SCN3A), transcript variant 2, mRNA.	TR(1..8994)CDS(493..6348)	0.564563178040666	0.138975739398489	FALSE	FALSE	2	0	1	0	1	0	0	0	1	0	0	0	0	0	0	0	1	0	1	3	0	2	0	0	0	0	0	1	0.0275029887064881	0.0283216833151977	2.32015546625433	2.29322222161542	0.183053618545711	1
NM_001077692	ALG9	79796	Homo sapiens asparagine-linked glycosylation 9 homolog (S. cerevisiae, alpha- 1,2-mannosyltransferase) (ALG9), transcript variant 4, mRNA.	TR(1..6414)CDS(890..2212)	0.563571726523803	0.357941497702582	TRUE	TRUE	0	0	0	1	0	3	0	1	2	0	0	0	0	1	0	0	0	1	1	2	0	0	0	0	0	0	0	0	-0.188178486554022	0.138710994860909	6.62609553895153	7.06690634161955	0.251207124450047	0.568888794028001
NM_138716	MSR1	4481	Homo sapiens macrophage scavenger receptor 1 (MSR1), transcript variant SR-AIII, mRNA.	TR(1..3572)CDS(199..1365)	0.56281040754881	0.0012485052240087	FALSE	TRUE	0	0	0	1	0	0	0	0	2	0	0	1	0	1	0	0	0	0	0	0	0	0	0	0	0	1	0	0	0.247798390211384	0.28898889326359	2.68856696955012	3.71102396994967	0.589598451875633	0.815007737380292
NM_006457	PDLIM5	10611	Homo sapiens PDZ and LIM domain 5 (PDLIM5), transcript variant 1, mRNA.	TR(1..6101)CDS(152..1942)	0.562521801078062	0.0194168180861599	TRUE	TRUE	1	0	0	0	2	2	1	3	2	0	0	0	1	0	0	0	1	0	0	0	0	1	0	0	0	0	0	0	0.0942430637832545	0.295953860756179	5.23247215528458	8.98983627870804	0.639490416015323	0.137700344223013
NM_000633	BCL2	596	Homo sapiens B-cell CLL/lymphoma 2 (BCL2), nuclear gene encoding mitochondrial protein, transcript variant alpha, mRNA.	TR(1..6492)CDS(494..1213)	0.562096851931565	0.00105368861938133	TRUE	FALSE	0	0	1	1	1	1	0	2	1	0	1	0	1	1	0	0	0	0	0	2	0	0	0	0	0	0	0	0	0.548789103448499	0.220713869073371	4.18488789700103	2.7958977024106	0.00950063285983444	0.136984852746105
NM_003074	SMARCC1	6599	Homo sapiens SWI/SNF related, matrix associated, actin dependent regulator of chromatin, subfamily c, member 1 (SMARCC1), mRNA.	TR(1..5780)CDS(119..3436)	0.561651060592596	0.0298790197569511	TRUE	TRUE	0	0	1	1	1	1	0	1	1	0	1	0	0	1	0	1	0	0	0	0	0	2	0	0	1	0	0	0	-0.359050616114447	-0.87604769230687	6.82252947886166	7.04084814687774	0.00272733210680452	3.78984143384711e-06
NM_181359	IL6R	3570	Homo sapiens interleukin 6 receptor (IL6R), transcript variant 2, mRNA.	TR(1..4082)CDS(438..1535)	0.559466972506543	0.0366984693435954	FALSE	TRUE	0	0	2	1	1	1	0	4	1	0	0	1	0	1	0	0	0	0	3	1	0	0	0	0	0	0	0	0	-0.0496869195884163	0.301599620207402	2.34710657093293	3.76886525893082	0.723717769697593	0.0197898621021188
NM_001039762	C10orf141	642938	Homo sapiens chromosome 10 open reading frame 141 (C10orf141), mRNA.	TR(1..4408)CDS(557..1996)	0.558710574604773	0.400977151457029	FALSE	FALSE	1	1	0	0	0	0	0	1	1	0	2	0	0	2	0	0	0	1	0	1	0	0	1	0	0	0	0	0	0.098951537988291	0.155824662878148	2.29322222161542	2.29322222161542	0.99999999999992	1
NM_002898	RBMS2	5939	Homo sapiens RNA binding motif, single stranded interacting protein 2 (RBMS2), mRNA.	TR(1..8504)CDS(200..1423)	0.558454678797209	0	FALSE	TRUE	0	0	2	1	1	7	0	0	2	0	2	1	0	0	0	0	0	0	0	0	0	0	0	0	0	0	0	0	0.041900174635727	-0.0475685870959391	2.90789128304667	7.1222550575726	0.206431289166412	0.952843226496287
NM_006287	TFPI	7035	Homo sapiens tissue factor pathway inhibitor (lipoprotein-associated coagulation inhibitor) (TFPI), transcript variant 1, mRNA.	TR(1..3927)CDS(296..1210)	0.558280125435262	0	FALSE	TRUE	2	0	0	0	0	2	0	0	1	0	1	0	0	0	0	0	0	0	0	0	0	0	0	0	0	0	0	0	0.0432608550874005	-0.733980283749678	2.4225740291356	8.37420176713604	0.880421684919272	0.140592034536941
NM_004929	CALB1	793	Homo sapiens calbindin 1, 28kDa (CALB1), mRNA.	TR(1..2531)CDS(183..968)	0.558085019355739	0	FALSE	FALSE	2	0	0	0	0	0	0	2	1	0	1	0	0	0	0	0	0	0	0	0	0	0	0	0	0	0	0	0	0.014202221949957	0.270880495951667	2.29684714777893	2.29779585434757	0.356042412227093	0.251148170889483
NM_152367	C1orf161	126868	Homo sapiens chromosome 1 open reading frame 161 (C1orf161), mRNA.	TR(1..3229)CDS(266..1354)	0.557753281125571	0	FALSE	FALSE	2	0	0	0	0	1	0	0	1	0	1	0	0	0	0	0	0	0	0	0	0	0	0	0	0	0	0	0	0.0099745678945847	-0.0285965884384151	2.29322222161542	2.29322222161542	0.99999999999992	1
NM_003421	ZNF37A	7587	Homo sapiens zinc finger protein 37A (ZNF37A), transcript variant 2, mRNA.	TR(1..6573)CDS(346..2031)	0.557605359454004	0.00468283538344279	TRUE	TRUE	0	2	2	1	0	1	0	3	1	0	0	1	0	1	0	0	0	0	0	0	0	8	0	0	0	1	0	0	0.28564698582495	-0.455360516758318	4.7708659842883	3.55700262500161	0.441180745756958	0.244518260200682
NM_001077397	IRF2BP2	359948	Homo sapiens interferon regulatory factor 2 binding protein 2 (IRF2BP2), transcript variant 2, mRNA.	TR(1..4629)CDS(32..1747)	0.556517802271857	0.57341792561711	TRUE	TRUE	0	0	2	1	1	1	0	0	1	0	0	0	1	1	0	0	0	1	1	0	1	0	0	1	1	0	0	0	-0.084747879289264	0.763857946781867	9.09833012436092	9.13382294154899	0.703158454907585	0.130249168801626
NM_206854	QKI	9444	Homo sapiens quaking homolog, KH domain RNA binding (mouse) (QKI), transcript variant 3, mRNA.	TR(1..6972)CDS(552..1529)	0.556420249232095	0.0729893580344191	TRUE	TRUE	0	0	2	1	1	0	0	1	1	0	0	0	1	1	0	1	0	0	1	0	0	0	1	0	0	0	0	0	0.390151796891092	-0.256203536053708	4.87976723362879	6.63801413622963	0.0175572084252755	0.12570739230948
NM_018176	LGI2	55203	Homo sapiens leucine-rich repeat LGI family, member 2 (LGI2), mRNA.	TR(1..6339)CDS(100..1737)	0.556030905497736	0.0607153329931038	FALSE	FALSE	1	0	2	0	1	0	0	1	1	0	0	0	1	2	0	0	0	0	5	0	0	1	0	0	0	0	0	0	-0.0225435302708209	-0.0577616466008507	2.34944223353948	2.31953416088438	0.186931565078348	0.570516463334802
NM_012301	MAGI2	9863	Homo sapiens membrane associated guanylate kinase, WW and PDZ domain containing 2 (MAGI2), mRNA.	TR(1..6880)CDS(255..4622)	0.555854325811521	0.726886515130419	FALSE	FALSE	1	0	0	0	0	0	0	1	0	0	0	0	0	3	0	0	0	2	3	2	0	0	0	0	0	0	0	0	-0.0111743471409672	-0.00858421949463183	2.29322222161542	2.29322222161542	0.99999999999992	1
NM_001030060	SAMD5	389432	Homo sapiens sterile alpha motif domain containing 5 (SAMD5), mRNA.	TR(1..6089)CDS(3..524)	0.555674561901456	0.0237079939360799	FALSE	FALSE	1	1	2	0	0	2	0	0	3	0	0	0	2	1	0	0	0	0	0	0	0	0	0	0	1	0	0	0	0.0621480871616274	0.0494184730908	2.29362915108388	2.29322222161542	0.856067990426856	1
NM_001127598	IGF2	3481	Homo sapiens insulin-like growth factor 2 (somatomedin A) (IGF2), transcript variant 3, mRNA.	TR(1..4856)CDS(259..969)	0.555664140805221	0.00696158176030263	FALSE	FALSE	0	0	0	1	0	0	1	0	0	0	1	1	1	0	0	0	0	0	0	0	0	0	0	1	0	0	0	0	-0.0405553407541495	-0.116700235069237	2.29322222161542	2.29356636473356	0.99999999999992	0.8777678855529
NM_005665	EVI5	7813	Homo sapiens ecotropic viral integration site 5 (EVI5), mRNA.	TR(1..7403)CDS(11..2443)	0.555335007849112	0.412524015561012	TRUE	TRUE	2	0	1	0	0	3	0	0	1	0	0	1	0	0	0	0	0	1	1	0	0	0	1	0	0	0	1	0	0.0389308633035856	-0.089750368131764	4.02965014416466	4.51307027219475	0.446736000504498	0.0277643014855103
NM_001080421	UNC13A	23025	Homo sapiens unc-13 homolog A (C. elegans) (UNC13A), mRNA.	TR(1..10102)CDS(1..5376)	0.555207928370016	1.62943392315773	FALSE	FALSE	1	0	0	0	1	4	1	0	2	0	0	4	0	0	0	0	1	4	1	4	1	1	0	1	1	0	0	0	-0.00241981483386283	0.246956072269488	2.48392139284661	2.52268706190358	0.886074988608567	0.111113994151244
NM_001101802	PHF21A	51317	Homo sapiens PHD finger protein 21A (PHF21A), transcript variant 1, mRNA.	TR(1..7332)CDS(625..2667)	0.554834795229801	0.469310016323489	TRUE	TRUE	0	0	0	1	2	2	0	0	1	0	1	0	1	1	0	0	1	1	0	0	0	0	0	0	0	0	0	1	-0.25034812921998	-0.776751262292214	5.27865352460469	4.73308389120812	0.397109604212711	0.000509723678268644
NM_020733	HEG1	57493	Homo sapiens HEG homolog 1 (zebrafish) (HEG1), mRNA.	TR(1..9156)CDS(69..4214)	0.554379451219283	1.34967583153835	TRUE	TRUE	0	1	1	1	0	0	0	1	1	0	1	0	0	1	0	0	1	3	5	1	1	2	0	0	2	1	0	0	-1.51660822631304	0.740473379111079	6.19135343090595	8.76299857167232	0.00508490732015341	0.108971314165181
NM_053023	ZFP91	80829	Homo sapiens zinc finger protein 91 homolog (mouse) (ZFP91), mRNA.	TR(1..5233)CDS(169..1881)	0.55428131922973	0.00574173455094194	TRUE	TRUE	2	0	1	0	0	1	0	0	1	0	0	1	0	0	0	1	0	0	0	0	0	1	0	0	0	0	0	0	-0.177246456554584	-0.87698226620544	8.13441514088984	8.26529548331715	0.734362269866695	3.93147035700432e-05
NM_173601	GLT8D3	283464	Homo sapiens glycosyltransferase 8 domain containing 3 (GLT8D3), transcript variant 1, mRNA.	TR(1..7509)CDS(226..1548)	0.554239634844788	0	TRUE	TRUE	2	0	1	0	0	0	0	4	1	0	0	0	1	0	0	0	0	0	0	0	0	0	0	0	0	0	0	0	0.085205138188935	-1.34482815975513	6.2204271957836	6.4578425802841	0.62610735723214	0.00357513913454781
NM_175053	KRT74	121391	Homo sapiens keratin 74 (KRT74), mRNA.	TR(1..2799)CDS(49..1638)	0.55376460654138	0.0245437079591991	FALSE	FALSE	0	0	0	1	2	0	0	0	1	0	1	0	0	1	0	0	0	0	2	0	0	1	0	0	0	0	0	0	-0.0155459693261911	-0.0263788927851065	2.29540541524855	2.30831871597924	0.842740833841757	0.192767711547972
NM_153369	KIAA1919	91749	Homo sapiens KIAA1919 (KIAA1919), mRNA.	TR(1..3930)CDS(423..1979)	0.553381052304929	0.0420109126246081	TRUE	TRUE	2	0	1	0	0	0	0	2	1	0	0	0	1	0	0	1	0	0	3	1	0	0	0	0	0	0	0	0	0.187325197985426	0.0445908355688901	3.73847287806318	3.81805040328686	0.902379511082815	0.784416140881934
NM_001993	F3	2152	Homo sapiens coagulation factor III (thromboplastin, tissue factor) (F3), mRNA.	TR(1..2351)CDS(180..1067)	0.553065814143801	0.239807950775373	FALSE	FALSE	2	0	1	0	0	1	0	0	1	0	0	0	2	0	1	0	0	0	0	0	0	2	0	0	0	0	0	0	0.034931394038489	-0.0658432754061467	2.40576746975588	2.36412913639762	0.235650805242176	0.589335407628953
NM_198159	MITF	4286	Homo sapiens microphthalmia-associated transcription factor (MITF), transcript variant 1, mRNA.	TR(1..4788)CDS(117..1679)	0.552951761035	1.16495669021352	FALSE	FALSE	2	0	1	0	0	0	0	1	1	0	0	0	1	0	0	0	0	3	0	0	0	0	0	0	1	1	1	1	-0.014166141618313	0.19106031098655	2.42760476331362	2.48493200188883	0.98139788678757	0.0750060430462142
XM_001722368	LOC100131435	100131435	PREDICTED: Homo sapiens hypothetical protein LOC100131435 (LOC100131435), mRNA.	TR(1..3045)CDS(489..935)	0.552505969696031	0.185860540837526	FALSE	FALSE	2	0	1	0	0	0	0	0	1	0	0	0	0	0	0	0	0	0	0	0	1	0	0	0	0	0	0	0	0.0702271130077035	0.0682843374868224	2.29322222161542	2.29322222161542	0.99999999999992	1
NM_030895	ZNF696	79943	Homo sapiens zinc finger protein 696 (ZNF696), mRNA.	TR(1..4686)CDS(410..1534)	0.551579650030641	0.371721081675052	FALSE	TRUE	0	0	1	0	1	1	1	1	6	0	0	0	0	0	0	0	0	0	0	0	2	0	0	0	0	0	0	0	-0.0173370010455013	0.155872895306947	3.87720112606347	4.5610297312038	0.487102072934996	0.0269376041995115
NM_001018089	NARG2	79664	Homo sapiens NMDA receptor regulated 2 (NARG2), transcript variant 2, mRNA.	TR(1..7049)CDS(487..3024)	0.551483254890461	0	TRUE	TRUE	0	0	1	1	2	3	0	2	1	0	0	0	0	1	0	0	0	0	0	0	0	0	0	0	0	0	0	0	0.172997723247151	-0.401631910836355	6.73795919861334	5.20379166965795	0.323449042462735	0.139909143802344
NM_014141	CNTNAP2	26047	Homo sapiens contactin associated protein-like 2 (CNTNAP2), mRNA.	TR(1..9890)CDS(517..4512)	0.550827304777407	0.000445791338969024	FALSE	FALSE	0	0	0	1	1	4	0	0	3	0	1	1	1	0	0	0	0	0	0	0	0	1	0	0	0	0	1	0	0.0249527557568395	0.0401654207140704	2.29777638547216	2.31047717104354	0.789987504125976	0.04486574952627
NM_014880	CD302	9936	Homo sapiens CD302 molecule (CD302), mRNA.	TR(1..3995)CDS(58..756)	0.550712672718815	0.0120572083446349	FALSE	FALSE	0	1	2	1	0	2	0	1	1	0	0	0	0	1	0	0	0	0	1	0	0	0	0	0	0	0	0	0	0.0453157140191823	0.0767554425409585	2.30061374818324	2.29322222161542	0.214154536422126	1
NM_138572	TAF8	129685	Homo sapiens TAF8 RNA polymerase II, TATA box binding protein (TBP)-associated factor, 43kDa (TAF8), mRNA.	TR(1..4323)CDS(30..962)	0.55064319874391	0.000526844309690664	TRUE	TRUE	1	0	0	0	1	4	1	1	2	0	0	0	0	0	0	0	0	0	0	1	0	0	0	0	0	0	0	0	-0.72215090462573	-0.108224838438651	3.93186078791121	3.65325067057343	0.000326125141671274	0.489856082029971
XM_001724359	LOC100130349	100130349	PREDICTED: Homo sapiens hypothetical protein LOC100130349 (LOC100130349), mRNA.	TR(1..1061)CDS(33..389)	0.550107959662252	0	FALSE	FALSE	0	0	1	1	0	0	1	1	0	0	0	0	0	0	0	0	0	0	0	0	0	0	0	0	0	0	0	0	0.0275029887064881	0.130171524144467	2.29485782103383	2.33186793460632	0.948688180363134	0.154510354780499
NM_005795	CALCRL	10203	Homo sapiens calcitonin receptor-like (CALCRL), mRNA.	TR(1..5006)CDS(549..1934)	0.550094064867271	0.0106248865620254	FALSE	TRUE	0	0	2	1	0	0	0	1	3	0	0	0	0	0	0	2	0	0	0	0	0	0	0	0	0	0	0	0	0.102473811208797	-3.14018724289855	2.66271342348665	6.3159930653161	0.9171310013569	1.43075437902439e-05
NM_138426	GLCCI1	113263	Homo sapiens glucocorticoid induced transcript 1 (GLCCI1), mRNA.	TR(1..4762)CDS(560..2203)	0.549305824727004	0.0729893580344191	TRUE	TRUE	1	0	1	0	0	0	1	0	0	0	0	0	1	1	0	1	0	0	1	0	0	0	1	0	0	0	0	0	0.979354799110898	-0.196492608149763	7.54183019821631	5.15727109063003	0.0466956999369103	0.773396076679665
NM_152289	ZNF561	93134	Homo sapiens zinc finger protein 561 (ZNF561), mRNA.	TR(1..4557)CDS(206..1666)	0.547998266624326	0.0219925657057355	TRUE	TRUE	0	0	0	1	1	1	0	0	3	0	1	0	1	0	0	0	1	0	0	0	0	7	0	0	0	0	0	0	-1.23915744326574	0.561137028481157	6.28486647055066	5.7214282801837	0.00308790677700659	0.643086296227071
NM_133493	CD109	135228	Homo sapiens CD109 molecule (CD109), mRNA.	TR(1..9447)CDS(426..4763)	0.546994078212064	1.12566163105788	FALSE	TRUE	2	0	0	0	1	1	0	2	1	0	0	0	2	0	1	1	1	2	0	0	0	5	3	0	0	3	0	0	-0.0443154178894152	-0.626759815782067	2.93064955415914	8.40148877964847	0.847774903130495	0.0596708321455581
NM_022469	GREM2	64388	Homo sapiens gremlin 2, cysteine knot superfamily, homolog (Xenopus laevis) (GREM2), mRNA.	TR(1..4199)CDS(281..787)	0.546961078073985	0	FALSE	FALSE	2	0	0	0	1	1	0	2	1	0	0	0	0	0	0	0	0	0	0	0	0	0	0	0	0	0	0	0	0.0216111734802807	0.0407331562403745	2.29348357197993	2.29430941838671	0.911221571161398	0.64482272146401
NM_004171	SLC1A2	6506	Homo sapiens solute carrier family 1 (glial high affinity glutamate transporter), member 2 (SLC1A2), mRNA.	TR(1..12021)CDS(593..2317)	0.546900577820839	0.358468342012273	FALSE	FALSE	0	1	2	0	3	3	0	1	6	0	1	2	1	1	0	0	0	1	1	3	0	0	0	0	0	0	0	0	0.0358546094927893	0.0987408480841771	2.29352457347131	2.29378214405394	0.907818714932403	0.876713622738146
NM_003220	TFAP2A	7020	Homo sapiens transcription factor AP-2 alpha (activating enhancer binding protein 2 alpha) (TFAP2A), transcript variant 1, mRNA.	TR(1..3300)CDS(253..1566)	0.546363601889808	0.0125840526543256	FALSE	TRUE	2	0	1	0	4	0	0	0	0	0	0	1	0	0	0	0	0	0	1	1	0	0	0	0	0	0	0	0	-0.0686130203070536	0.0746891766785718	2.56796003376285	2.52193015208038	0.246314393867358	0.710772516535896
NM_001127454	DFNA5	1687	Homo sapiens deafness, autosomal dominant 5 (DFNA5), transcript variant 3, mRNA.	TR(1..2291)CDS(596..1594)	0.546102495534126	0	FALSE	TRUE	2	0	0	0	1	1	0	0	1	0	0	0	0	0	0	0	0	0	0	0	0	0	0	0	0	0	0	0	0.097855714628299	0.526988311929073	2.69860540289484	8.01225432530328	0.0899005022446682	0.173267916465739
NM_007212	RNF2	6045	Homo sapiens ring finger protein 2 (RNF2), mRNA.	TR(1..3551)CDS(234..1244)	0.545592151293475	0	TRUE	FALSE	2	0	0	0	1	0	0	0	1	0	0	0	1	0	0	0	0	0	0	0	0	0	0	0	0	0	0	0	0.0275029887064881	0.127354600281429	5.29032263556792	5.2567237676902	0.297176439925553	0.308997764968058
NM_080764	ZNF280B	140883	Homo sapiens zinc finger protein 280B (ZNF280B), mRNA.	TR(1..5733)CDS(777..2408)	0.545575651224435	0.783782805828056	TRUE	TRUE	2	0	0	0	1	0	0	0	1	0	0	0	0	0	0	0	2	2	0	1	0	0	1	0	0	0	0	0	0.237166236955934	0.111223426753147	4.10885564320081	4.64548808434528	0.317400287869375	0.808347626575142
NM_022572	PNKD	25953	Homo sapiens paroxysmal nonkinesigenic dyskinesia (PNKD), transcript variant 2, mRNA.	TR(1..2986)CDS(74..1159)	0.544134355720067	0.0120572083446349	TRUE	TRUE	1	0	0	0	1	1	1	0	0	0	0	1	0	1	0	0	0	0	1	0	0	0	0	0	0	0	0	0	-0.945369726708417	0.315122040538477	7.18047685613833	6.27307876894834	0.0014042094799598	0.033044452570969
NM_001100408	C17orf62	79415	Homo sapiens chromosome 17 open reading frame 62 (C17orf62), transcript variant 3, mRNA.	TR(1..2084)CDS(158..679)	0.543275194230418	0.0120572083446349	TRUE	TRUE	0	0	0	1	1	1	1	0	0	0	0	0	0	0	0	0	0	0	1	0	0	0	0	0	0	0	0	0	0.411875188702342	0.632509399232522	8.94093418060515	7.48575826027219	0.0817344111479099	0.021394220072757
NM_152678	FAM116A	201627	Homo sapiens family with sequence similarity 116, member A (FAM116A), mRNA.	TR(1..4679)CDS(72..1898)	0.542844745060907	0.0116785751814067	TRUE	TRUE	1	1	0	0	0	2	1	1	2	0	0	0	0	0	0	2	0	0	0	2	0	0	0	0	0	0	0	0	-0.510372012674146	-0.357296517988963	10.1073465682012	9.1419421868493	0.0444567869982423	0.0381863521583433
NM_138576	BCL11B	64919	Homo sapiens B-cell CLL/lymphoma 11B (zinc finger protein) (BCL11B), transcript variant 1, mRNA.	TR(1..7816)CDS(268..2952)	0.54282361339354	0.00696158176030263	FALSE	FALSE	0	0	2	1	2	1	0	1	2	0	1	0	0	0	0	0	0	0	0	0	0	0	0	1	0	0	0	0	-0.0044896892219452	0.0349879586391056	2.29979936311504	2.31765524494248	0.59345826627675	0.0208249605219029
NM_014240	LIMD1	8994	Homo sapiens LIM domains containing 1 (LIMD1), mRNA.	TR(1..6284)CDS(50..2080)	0.542805376475128	0.0253629219132785	FALSE	TRUE	0	1	0	0	4	3	1	0	5	0	1	0	1	0	0	0	0	0	2	0	0	0	0	0	0	1	0	0	-0.0312332805559501	-1.56186922105283	2.3443758051958	3.5692192128427	0.94083681622803	3.71305025793409e-06
NM_003221	TFAP2B	7021	Homo sapiens transcription factor AP-2 beta (activating enhancer binding protein 2 beta) (TFAP2B), mRNA.	TR(1..5770)CDS(167..1549)	0.542804797525337	0.0125840526543256	FALSE	FALSE	1	0	0	0	1	0	1	1	0	0	0	0	1	1	0	0	0	0	1	1	0	0	0	0	0	0	0	0	-0.0202235389224052	0.050577135996593	2.31583895124193	2.31583895124193	0.99999999999992	1
NM_015898	ZBTB7A	51341	Homo sapiens zinc finger and BTB domain containing 7A (ZBTB7A), mRNA.	TR(1..4456)CDS(153..1907)	0.542748349920727	0.0310759984495725	TRUE	TRUE	0	0	0	1	1	0	1	0	0	0	0	0	0	0	0	0	0	0	2	0	0	0	0	1	0	0	0	0	0.311228222139636	0.601271467986097	4.87807623107019	5.17156246409892	0.0161961374561199	0.000168105169520172
NM_002238	KCNH1	3756	Homo sapiens potassium voltage-gated channel, subfamily H (eag-related), member 1 (KCNH1), transcript variant 2, mRNA.	TR(1..8025)CDS(171..3059)	0.542697112864235	0.0135401882339455	FALSE	FALSE	1	0	0	0	3	1	0	1	1	0	0	0	1	2	0	0	0	0	1	2	0	1	0	0	0	0	0	0	-0.0833421934973372	-0.0897912480718338	2.29322222161542	2.29322222161542	0.99999999999992	1
NM_138450	ARL11	115761	Homo sapiens ADP-ribosylation factor-like 11 (ARL11), mRNA.	TR(1..3294)CDS(147..737)	0.542663533776365	0.000526844309690664	TRUE	FALSE	0	0	0	1	1	1	0	1	1	0	1	0	0	1	0	0	0	0	0	1	0	0	0	0	0	0	0	0	-0.217157528038933	0.0670012518071587	5.27346918117815	2.29954286942765	0.197265289694026	0.955564444226467
NM_004804	CIAO1	9391	Homo sapiens cytosolic iron-sulfur protein assembly 1 homolog (S. cerevisiae) (CIAO1), mRNA.	TR(1..4053)CDS(206..1225)	0.542174321203081	0.0245437079591991	TRUE	TRUE	1	0	0	0	0	1	0	2	5	0	1	0	2	0	0	0	0	0	2	0	0	1	0	0	0	0	0	0	-0.155447661319297	0.0546830173718893	7.86579221023402	8.28315357439834	0.56658543244944	0.333123215520344
NM_182832	PLAC4	191585	Homo sapiens placenta-specific 4 (PLAC4), mRNA.	TR(1..10009)CDS(5612..6064)	0.541735187786707	0	FALSE	FALSE	0	2	0	1	2	2	0	0	1	0	0	0	0	1	0	0	0	0	0	0	0	0	0	0	0	0	0	0	0.0357170362538079	0.103054346586352	2.34926375046935	2.32236390042636	0.194947571346395	0.63383640353371
NM_001198	PRDM1	639	Homo sapiens PR domain containing 1, with ZNF domain (PRDM1), transcript variant 1, mRNA.	TR(1..5165)CDS(235..2712)	0.540508682654751	0.184819589113544	FALSE	FALSE	2	1	0	0	0	0	0	1	1	0	0	1	0	0	0	0	0	0	0	0	0	0	1	0	1	0	0	1	0.0111510960577553	0.0351834282714875	3.03970710177984	2.86033887318798	0.285626940774995	0.376204749480324
NM_000276	OCRL	4952	Homo sapiens oculocerebrorenal syndrome of Lowe (OCRL), transcript variant a, mRNA.	TR(1..5165)CDS(166..2871)	0.540079391384822	0.351001626559437	TRUE	TRUE	2	1	0	0	0	0	0	0	1	0	0	1	0	0	0	1	0	1	0	0	0	2	0	0	0	0	0	0	-0.140026522374938	-0.445149329907797	3.56019005325558	5.99040571369084	0.562584083316648	0.0163175431427606
NM_022755	IPPK	64768	Homo sapiens inositol 1,3,4,5,6-pentakisphosphate 2-kinase (IPPK), mRNA.	TR(1..4401)CDS(278..1753)	0.539140913773823	0.0120572083446349	TRUE	TRUE	2	0	0	0	5	1	0	1	0	0	0	0	0	0	0	0	0	0	1	0	0	0	0	0	0	0	0	0	-0.211863786427596	-0.0502899103727235	4.07688851477258	4.09457721727398	0.3240775608032	0.75711441482568
NM_005440	RND2	8153	Homo sapiens Rho family GTPase 2 (RND2), mRNA.	TR(1..4169)CDS(108..791)	0.538845359905585	0.0866644415696371	FALSE	FALSE	0	1	0	1	0	5	0	0	1	0	1	1	0	1	0	0	1	0	1	0	0	0	1	0	0	0	0	0	-0.048638315794745	0.0696835910974954	2.35708160540195	2.33550213543259	0.77676085334487	0.33577687484325
NM_194454	KRIT1	889	Homo sapiens KRIT1, ankyrin repeat containing (KRIT1), transcript variant 3, mRNA.	TR(1..4523)CDS(546..2756)	0.538777622780053	0.0125840526543256	TRUE	TRUE	1	0	3	0	0	1	1	2	1	0	0	0	0	0	0	0	0	0	1	1	0	0	0	0	0	0	0	0	-0.336076106693487	-0.859475048317798	6.34168221043413	6.92990445213874	0.088901168113323	0.00516176439613191
XM_037557	KIAA0984	23329	PREDICTED: Homo sapiens KIAA0984 protein (KIAA0984), mRNA.	TR(1..8019)CDS(1..2775)	0.538307805024763	0.222152587427932	FALSE	FALSE	0	0	1	1	1	0	0	3	1	0	0	0	2	1	0	0	0	0	1	1	1	0	0	0	1	0	0	0	0.127476298198739	0.0796006445248706	2.43995181140852	2.50725916006584	0.3253608463463	0.735083838785143
NM_207396	RNF207	388591	Homo sapiens ring finger protein 207 (RNF207), mRNA.	TR(1..3987)CDS(175..2079)	0.537584117786177	0.441815111805336	FALSE	FALSE	0	1	0	1	0	3	1	0	0	0	0	0	0	0	0	0	0	1	8	1	0	0	0	0	0	0	0	0	-0.132907989605736	-0.0225573633532793	2.35727203776597	2.29322222161542	0.174212908612482	1
NM_006312	NCOR2	9612	Homo sapiens nuclear receptor co-repressor 2 (NCOR2), transcript variant 1, mRNA.	TR(1..8826)CDS(157..7731)	0.537371932687824	0.938727427833185	TRUE	TRUE	2	0	0	0	1	0	0	0	0	0	2	0	0	0	0	0	0	2	4	2	1	0	0	2	0	0	0	0	-0.0120913505508102	0.19434966902034	4.65232633960055	4.6165808403239	0.946455668408512	0.0350221789271399
NM_020348	CNNM1	26507	Homo sapiens cyclin M1 (CNNM1), mRNA.	TR(1..5988)CDS(290..3145)	0.537057562951382	0.0431019435055005	FALSE	FALSE	0	0	0	1	0	0	0	1	1	1	1	0	1	1	0	0	1	0	2	0	0	0	0	0	0	0	0	0	-0.0366630221169624	0.0299823904934616	2.32372296621147	2.29641489433657	0.291310404540598	0.863421080484915
NM_014797	ZBTB24	9841	Homo sapiens zinc finger and BTB domain containing 24 (ZBTB24), mRNA.	TR(1..5597)CDS(169..2262)	0.537043378681506	0.162360100401473	TRUE	TRUE	0	1	1	1	0	2	0	0	3	0	0	0	0	0	0	0	0	0	0	0	0	0	1	0	0	1	0	1	-0.41610543447107	0.522668863801603	6.35864819180454	5.28630407583148	0.0140967518818851	0.0821279474483772
NM_003566	EEA1	8411	Homo sapiens early endosome antigen 1 (EEA1), mRNA.	TR(1..8019)CDS(266..4501)	0.537026878612466	0.0626328147004615	TRUE	TRUE	1	0	1	0	1	0	0	1	1	0	0	0	0	2	0	0	2	0	2	1	0	0	0	0	0	0	1	0	-0.359625641413692	-0.526528536063598	4.77218159129993	6.35911775739821	0.0142388944037586	0.000340870958678542
NM_000333	ATXN7	6314	Homo sapiens ataxin 7 (ATXN7), transcript variant SCA7a, mRNA.	TR(1..7242)CDS(554..3232)	0.537026878612466	0.0432536283507081	TRUE	TRUE	1	0	1	0	1	0	0	1	1	0	0	0	0	2	0	0	0	0	1	1	0	0	0	1	1	0	0	0	-0.903564113451598	-0.170235203107847	6.1233540369658	5.97092527992125	0.0286351908609078	0.608086169135411
NM_001040284	PAPD5	64282	Homo sapiens PAP associated domain containing 5 (PAPD5), transcript variant 1, mRNA.	TR(1..7589)CDS(138..1607)	0.53681671983838	0	TRUE	TRUE	1	0	0	0	2	1	0	2	3	0	0	0	1	1	0	0	0	0	0	0	0	0	0	0	0	0	0	0	-0.0120197482223894	0.263430510395007	7.4759871755189	8.47104655576382	0.973068024388613	0.0151334045526862
NM_004598	SPOCK1	6695	Homo sapiens sparc/osteonectin, cwcv and kazal-like domains proteoglycan (testican) 1 (SPOCK1), mRNA.	TR(1..4841)CDS(152..1471)	0.536555613482699	0.0242348382457706	FALSE	TRUE	2	0	3	0	0	0	0	1	0	0	0	1	1	0	0	0	0	0	0	1	0	0	0	0	1	0	0	0	-0.0312332805559501	0.14965183148601	2.48724615115488	12.7926628950802	0.826384830619868	0.353384434291847
NM_031310	PLVAP	83483	Homo sapiens plasmalemma vesicle associated protein (PLVAP), mRNA.	TR(1..2317)CDS(51..1379)	0.536003584857105	0.0241144166892698	FALSE	FALSE	0	1	0	1	0	0	1	0	0	0	0	0	0	0	0	0	0	0	2	0	0	0	0	0	0	0	0	0	-0.125191240852982	-0.124298069559609	3.03694070291544	3.07130098070402	0.999999999999993	0.182028845105237
NM_001042412	CYLD	1540	Homo sapiens cylindromatosis (turban tumor syndrome) (CYLD), transcript variant 3, mRNA.	TR(1..8608)CDS(303..3164)	0.535852189486793	0.450322489507259	TRUE	TRUE	1	0	1	0	3	0	0	3	2	0	1	0	1	1	0	0	0	1	0	0	0	0	0	0	0	0	0	1	-0.022296684023705	0.153004242692254	5.42876062517417	3.70812924516625	0.899699245170368	0.202499737356577
NM_004079	CTSS	1520	Homo sapiens cathepsin S (CTSS), mRNA.	TR(1..4100)CDS(134..1129)	0.53545416150557	0.345786736318186	TRUE	FALSE	1	0	0	0	0	0	0	1	3	0	1	0	1	1	0	0	0	1	0	1	0	1	0	0	0	0	0	0	-0.287676097993865	0.13700381091702	7.98776013250893	2.91458171111201	0.225885995499194	0.00327305911019337
NM_018227	UBA6	55236	Homo sapiens ubiquitin-like modifier activating enzyme 6 (UBA6), mRNA.	TR(1..6462)CDS(53..3211)	0.535391924403052	0.214086658941547	TRUE	TRUE	0	1	0	1	0	0	0	1	1	0	1	0	0	1	0	0	2	0	1	0	0	1	1	0	0	2	1	1	0.261298232580631	-0.775644684860198	8.2919402117865	8.08343433208089	0.449631136460522	0.00718373942651409
NM_152361	EID2B	126272	Homo sapiens EP300 interacting inhibitor of differentiation 2B (EID2B), mRNA.	TR(1..1865)CDS(53..538)	0.5352937924135	0.0190187901049375	TRUE	TRUE	2	0	0	0	0	1	0	0	1	0	0	1	0	0	0	0	0	0	1	0	0	0	0	1	0	0	0	0	-0.843060079699007	-1.27793988275322	5.92780850404369	6.39151119810842	0.364057008684011	0.00762004564468645
NM_003748	ALDH4A1	8659	Homo sapiens aldehyde dehydrogenase 4 family, member A1 (ALDH4A1), nuclear gene encoding mitochondrial protein, transcript variant P5CDhL, mRNA.	TR(1..3160)CDS(56..1747)	0.5352937924135	0.0478224106253497	FALSE	FALSE	2	0	0	0	0	1	0	0	1	0	0	1	0	0	0	0	0	0	2	0	0	0	0	0	1	0	0	0	-0.0544329694419685	0.174663302817242	2.87328951220382	3.08021635058849	0.22738250265056	0.02702663981768
NM_015571	SENP6	26054	Homo sapiens SUMO1/sentrin specific peptidase 6 (SENP6), transcript variant 1, mRNA.	TR(1..6645)CDS(620..3958)	0.535212739442778	0.245590211811676	TRUE	TRUE	2	0	0	0	0	0	0	1	1	0	0	1	1	0	0	2	0	0	1	0	0	1	4	0	0	0	0	0	-0.276270723967237	-0.933480896944894	7.14392659552076	7.57942896621722	0.775561233669733	0.00286894443981748
NM_152919	EMR2	30817	Homo sapiens egf-like module containing, mucin-like, hormone receptor-like 2 (EMR2), transcript variant 5, mRNA.	TR(1..6738)CDS(457..2895)	0.534890264409264	0.437870437405251	FALSE	FALSE	0	2	1	1	2	1	0	2	2	0	1	0	0	0	0	0	0	1	3	0	0	0	1	0	0	1	0	0	-0.0199133560687152	0.102496301130773	2.30463133717349	2.32294302003031	0.616041740102371	0.210066718168747
NM_182508	C13orf30	144809	Homo sapiens chromosome 13 open reading frame 30 (C13orf30), mRNA.	TR(1..3230)CDS(65..484)	0.53447457845942	1.65000690397626e-05	FALSE	FALSE	2	0	0	0	0	1	0	1	1	0	0	0	0	0	0	0	0	0	0	0	0	0	0	0	0	0	1	0	0.249528153597415	0.0349077996278814	2.31672642205672	2.29322222161542	0.203514283333641	1
NM_033088	FAM40A	85369	Homo sapiens family with sequence similarity 40, member A (FAM40A), mRNA.	TR(1..3290)CDS(20..2533)	0.53447457845942	0.0846413015254459	TRUE	TRUE	2	0	0	0	0	1	0	1	1	0	0	0	0	0	0	0	0	0	3	2	0	0	0	0	2	0	0	0	-0.577713904508972	0.104007690038044	5.83452737572903	6.2017850861011	0.013471166680481	0.426514132438697
NM_004784	NDST3	9348	Homo sapiens N-deacetylase/N-sulfotransferase (heparan glucosaminyl) 3 (NDST3), mRNA.	TR(1..5961)CDS(404..3025)	0.53447457845942	0.160261117934678	FALSE	FALSE	2	0	0	0	0	1	0	1	1	0	0	0	0	0	0	0	1	0	1	0	0	0	0	0	1	0	1	1	-0.0242454398260358	0.0421874028255692	2.29322222161542	2.35792297670886	0.999999999999994	0.383173965813446
NM_001699	AXL	558	Homo sapiens AXL receptor tyrosine kinase (AXL), transcript variant 2, mRNA.	TR(1..4716)CDS(191..2848)	0.53447457845942	0.388459388553757	FALSE	TRUE	2	0	0	0	0	1	0	1	1	0	0	0	0	0	0	0	1	1	2	1	0	0	0	0	0	0	0	0	0.011576583125904	0.428113600250313	2.9272326309326	8.44068326030933	0.473792484270417	0.00948772458675403
NM_053282	SH2D1B	117157	Homo sapiens SH2 domain containing 1B (SH2D1B), mRNA.	TR(1..2553)CDS(123..521)	0.534377025419659	0	FALSE	TRUE	2	0	0	0	0	0	0	2	1	0	0	0	0	0	0	0	0	0	0	0	0	0	0	0	0	0	0	0	-0.0450740085053723	0.0906565771476546	2.40701644448699	6.75057179355074	0.999999999999985	0.183365268340102
NM_172071	RC3H1	149041	Homo sapiens ring finger and CCCH-type zinc finger domains 1 (RC3H1), mRNA.	TR(1..10996)CDS(88..3489)	0.534093918971924	0.411180852046197	TRUE	TRUE	1	1	1	0	2	1	0	0	4	0	1	0	1	0	0	2	1	1	1	1	0	1	0	0	1	0	1	0	-0.771533673525715	-0.381445725968645	6.0377674426779	6.15236446559835	0.0331564756232715	0.0420093485980838
NM_004473	FOXE1	2304	Homo sapiens forkhead box E1 (thyroid transcription factor 2) (FOXE1), mRNA.	TR(1..3473)CDS(661..1782)	0.534061787258531	0.205933019561845	FALSE	FALSE	2	0	0	0	0	1	0	0	1	0	0	0	1	0	0	0	0	0	1	2	1	0	0	1	0	0	0	0	0.122470295799804	0.155345368038999	2.36383892885591	2.29361838332435	0.192953319595001	0.993478386939469
NM_031866	FZD8	8325	Homo sapiens frizzled homolog 8 (Drosophila) (FZD8), mRNA.	TR(1..3186)CDS(6..2090)	0.534045287189491	0.421003603672973	TRUE	FALSE	2	0	0	0	0	1	0	0	1	0	0	0	0	0	0	0	0	0	4	2	2	0	0	0	0	0	0	0	0.264494607369956	0.988890556568123	3.17132900296219	3.42631439572163	0.412011088431931	0.0153680770792383
NM_006609	MAP3K2	10746	Homo sapiens mitogen-activated protein kinase kinase kinase 2 (MAP3K2), mRNA.	TR(1..4941)CDS(66..1925)	0.534045287189491	0.0194333181551996	TRUE	TRUE	2	0	0	0	0	1	0	0	1	0	0	0	0	0	0	0	1	0	0	0	0	1	0	0	0	0	1	0	0.0984979533856482	0.389988656569955	7.20118706040128	7.27242439270517	0.663388708923771	0.190124990550523
NM_001010915	PTPLAD2	401494	Homo sapiens protein tyrosine phosphatase-like A domain containing 2 (PTPLAD2), mRNA.	TR(1..1416)CDS(47..745)	0.534045287189491	0.363818127554797	FALSE	FALSE	2	0	0	0	0	1	0	0	1	0	0	0	0	0	0	0	1	1	0	0	0	0	0	0	0	0	0	0	0.0275029887064881	0.108726830626286	2.29322222161542	2.29381481400653	0.999999999999922	0.793741722600855
NM_018002	OXR1	55074	Homo sapiens oxidation resistance 1 (OXR1), transcript variant 1, mRNA.	TR(1..4568)CDS(262..2802)	0.53396423421877	0.0310447351608655	TRUE	TRUE	2	0	0	0	0	0	0	1	1	0	0	0	1	0	0	0	1	0	1	0	0	0	0	0	0	0	0	0	0.327707909915145	-0.831577964557447	8.22428458553176	6.42170804077777	0.226809635059488	0.00676594592422012
NM_013381	TRHDE	29953	Homo sapiens thyrotropin-releasing hormone degrading enzyme (TRHDE), mRNA.	TR(1..5666)CDS(97..3171)	0.53396423421877	0.0651920622509973	FALSE	FALSE	2	0	0	0	0	0	0	1	1	0	0	0	1	0	0	1	0	0	3	0	0	0	0	0	1	0	0	0	0.549027705968075	0.225827842004341	2.31819133007585	2.2952783278957	0.152310298009428	0.999999999999987
NM_007115	TNFAIP6	7130	Homo sapiens tumor necrosis factor, alpha-induced protein 6 (TNFAIP6), mRNA.	TR(1..1440)CDS(77..910)	0.53394773414973	0.0120572083446349	FALSE	FALSE	2	0	0	0	0	0	0	1	1	0	0	0	0	0	0	0	0	0	1	0	0	0	0	0	0	0	0	0	0.0247404561591178	0.0442326045620813	2.29579779835708	2.29322222161542	0.946744335943573	1
NM_001134407	GRIN2A	2903	Homo sapiens glutamate receptor, ionotropic, N-methyl D-aspartate 2A (GRIN2A), transcript variant 1, mRNA.	TR(1..14706)CDS(549..4943)	0.533559548314952	0.980023047991175	FALSE	FALSE	2	0	1	0	1	0	0	2	0	0	1	0	3	0	1	0	0	2	2	2	0	3	0	0	1	1	0	0	0.0614634206725382	0.0602842543941791	2.29322222161542	2.29786377242578	0.999999999999949	0.457000245734414
NM_033394	TANC1	85461	Homo sapiens tetratricopeptide repeat, ankyrin repeat and coiled-coil containing 1 (TANC1), mRNA.	TR(1..7644)CDS(275..5860)	0.5335184428798	0.093388364440788	FALSE	TRUE	2	0	0	0	0	0	0	0	1	0	0	0	0	0	0	0	0	0	7	3	0	1	0	1	0	0	1	0	0.0239197072037835	-0.494481385711224	2.34299890483063	5.44246409913294	0.999290655389355	0.0679637879922508
NM_022159	ELTD1	64123	Homo sapiens EGF, latrophilin and seven transmembrane domain containing 1 (ELTD1), mRNA.	TR(1..3619)CDS(157..2229)	0.5335184428798	0.00253637903379648	FALSE	TRUE	2	0	0	0	0	0	0	0	1	0	0	0	0	0	0	0	0	0	0	0	0	3	0	0	0	1	0	0	-0.00698901844532222	0.172704059889296	2.38521043822557	8.4502150205879	0.925434558117773	0.0090652032126225
NM_016141	DYNC1LI1	51143	Homo sapiens dynein, cytoplasmic 1, light intermediate chain 1 (DYNC1LI1), mRNA.	TR(1..2498)CDS(89..1660)	0.5335184428798	0.167174936337234	TRUE	TRUE	2	0	0	0	0	0	0	0	1	0	0	0	0	0	0	0	2	0	0	0	0	0	0	0	1	0	0	1	0.18754716777497	0.0202008987559114	9.51969237793692	9.5691637849384	0.0878324777232173	0.857937704238506
NM_014736	KIAA0101	9768	Homo sapiens KIAA0101 (KIAA0101), transcript variant 1, mRNA.	TR(1..1508)CDS(133..468)	0.5335184428798	0	TRUE	TRUE	2	0	0	0	0	0	0	0	1	0	0	0	0	0	0	0	0	0	0	0	0	0	0	0	0	0	0	0	-0.134395339164944	-0.407598460319027	12.8264823685909	12.9881849413714	0.944234985771053	0.0444136923892065
NM_006784	WDR3	10885	Homo sapiens WD repeat domain 3 (WDR3), mRNA.	TR(1..3877)CDS(67..2898)	0.5335184428798	0.0559543393878938	TRUE	TRUE	2	0	0	0	0	0	0	0	1	0	0	0	0	0	0	2	1	0	0	1	0	2	0	0	1	1	0	0	0.0101334061615356	0.121870990320767	9.49898814310392	10.436698461661	0.260801893463771	0.28035539831791
NM_001424	EMP2	2013	Homo sapiens epithelial membrane protein 2 (EMP2), mRNA.	TR(1..5186)CDS(195..698)	0.533095520057571	0	FALSE	FALSE	0	1	0	1	1	6	0	2	3	0	0	0	1	0	0	0	0	0	0	0	0	0	0	0	0	0	0	0	-0.0155367209297283	-0.04697979612289	2.29819069138773	2.29990342042088	0.763809372543478	0.362409619359623
NM_015172	BAT2D1	23215	Homo sapiens BAT2 domain containing 1 (BAT2D1), mRNA.	TR(1..10394)CDS(267..8720)	0.532651465567974	2.61836816632996	TRUE	TRUE	2	0	1	0	1	0	0	0	0	0	1	0	0	0	0	1	2	7	2	1	0	1	2	0	1	1	0	0	-0.397591475146282	0.0585287820209659	5.62191782684734	5.64770011867288	0.377844554389818	0.77580663101805
NM_001042494	SLC12A6	9990	Homo sapiens solute carrier family 12 (potassium/chloride transporters), member 6 (SLC12A6), transcript variant 3, mRNA.	TR(1..7688)CDS(528..3803)	0.532304095693453	0.0661481978306172	TRUE	TRUE	0	1	0	0	1	2	1	0	4	0	0	0	3	1	0	1	0	0	3	1	0	1	0	0	1	0	0	0	0.262702505280143	0.854004709533728	4.41447899425923	6.59857984541748	0.453368911897766	0.00770365634848354
NM_172171	CAMK2G	818	Homo sapiens calcium/calmodulin-dependent protein kinase II gamma (CAMK2G), transcript variant 1, mRNA.	TR(1..3821)CDS(120..1790)	0.531217985885783	0.0572497395449628	TRUE	TRUE	0	0	0	1	0	1	1	0	0	0	0	0	0	0	0	0	1	0	1	0	0	0	0	0	1	2	0	0	-0.301703757662061	0.101693807420472	7.44110667560692	6.19539642171186	0.405914518088429	0.647536600144956
NM_001127371	CDCA7L	55536	Homo sapiens cell division cycle associated 7-like (CDCA7L), transcript variant 3, mRNA.	TR(1..2814)CDS(121..1347)	0.531217985885783	0.0012485052240087	TRUE	TRUE	0	0	0	1	0	1	1	0	0	0	0	0	0	0	0	0	0	0	0	0	0	0	0	0	0	1	0	0	0.0680023285063422	0.40278715562964	11.9530422222701	9.6405508001097	0.410568407375039	0.0754937083755049
NM_173470	TMEM32	93380	Homo sapiens transmembrane protein 32 (TMEM32), mRNA.	TR(1..3704)CDS(301..696)	0.531106538051041	0	TRUE	TRUE	0	0	1	1	0	0	0	1	3	0	0	0	0	0	0	0	0	0	0	0	0	0	0	0	0	0	0	0	-0.517018910226455	-0.240913333765745	8.79447274475743	8.81270893841311	0.120638921937547	0.15367702969097
NM_000318	PXMP3	5828	Homo sapiens peroxisomal membrane protein 3, 35kDa (PXMP3), transcript variant 1, mRNA.	TR(1..4392)CDS(459..1376)	0.53103561670166	0.450322489507259	TRUE	TRUE	0	0	0	1	0	1	0	2	1	0	1	0	0	1	0	0	0	1	0	0	0	0	0	0	0	0	0	1	-0.102654194510464	0.638188261395881	8.16244600842086	6.68257694002744	0.399020348273228	0.00588753469604244
NM_015113	ZZEF1	23140	Homo sapiens zinc finger, ZZ-type with EF-hand domain 1 (ZZEF1), mRNA.	TR(1..11412)CDS(65..8950)	0.530737168084466	1.22775884772781	TRUE	TRUE	0	1	0	1	1	0	0	1	3	0	0	1	0	0	0	1	1	3	8	1	0	2	0	0	3	0	0	0	-0.348123492040963	-0.29240953752874	4.24641764516945	3.97255116371332	0.0114370497251988	0.204415548174513
NM_199162	ADPRHL1	113622	Homo sapiens ADP-ribosylhydrolase like 1 (ADPRHL1), transcript variant 2, mRNA.	TR(1..1917)CDS(177..995)	0.530691141576092	0.344830600738566	FALSE	FALSE	0	0	0	1	0	0	1	0	0	0	0	0	0	0	0	0	0	1	0	0	0	0	0	0	0	0	0	0	0.24772353928256	-0.0495559012364607	2.4332081149454	2.30648189895201	0.0367560146368324	1
NM_001012509	SLC45A2	51151	Homo sapiens solute carrier family 45, member 2 (SLC45A2), transcript variant 2, mRNA.	TR(1..2769)CDS(93..1475)	0.530691141576092	0.0195456344146282	FALSE	FALSE	0	0	0	1	0	0	1	0	0	0	0	0	0	0	0	0	0	0	1	1	0	0	0	1	0	0	0	0	-0.0574244427485648	-0.053335671274703	2.29322222161542	2.29977839990111	0.999999999999965	0.222726888663019
NM_001085471	FOXN3	1112	Homo sapiens forkhead box N3 (FOXN3), transcript variant 1, mRNA.	TR(1..7856)CDS(138..1610)	0.5306462729673	0	TRUE	TRUE	1	0	0	0	0	1	0	2	1	0	1	0	0	2	0	0	0	0	0	0	0	0	0	0	0	0	0	0	0.549315132536002	0.589810667028733	5.5127404513357	4.97956200415763	0.000348687750601018	5.56662112862996e-05
NM_133377	RAD1	5810	Homo sapiens RAD1 homolog (S. pombe) (RAD1), transcript variant 3, mRNA.	TR(1..4765)CDS(412..1260)	0.530248534460973	0.0194168180861599	TRUE	TRUE	0	0	1	0	0	2	1	2	2	0	0	1	1	2	0	0	1	0	0	0	0	1	0	0	0	0	0	0	-0.420816563519126	-0.310977962950248	8.15010426599203	7.00601279139626	0.0462938929322232	0.0438114832896867
NM_018097	CEP27	55142	Homo sapiens centrosomal protein 27kDa (CEP27), transcript variant 1, mRNA.	TR(1..3953)CDS(61..768)	0.530158797243388	0.291352429606219	TRUE	TRUE	1	0	0	0	1	2	0	0	5	0	0	0	0	0	0	0	0	0	0	0	1	0	0	0	0	0	0	1	0.179449011756714	-0.202289252272928	8.00690925603826	6.31536846022476	0.94303523844793	0.344876685977193
NM_030773	TUBB1	81027	Homo sapiens tubulin, beta 1 (TUBB1), mRNA.	TR(1..3496)CDS(270..1625)	0.530079481122040	0.0074884260699933	FALSE	FALSE	0	0	0	1	0	0	0	1	1	0	1	0	0	1	0	0	0	0	0	1	0	0	0	1	0	0	0	0	0.105276894535888	-0.0188027645932614	2.32953584146538	2.38673645031844	1	0.255960035903101
NM_006572	GNA13	10672	Homo sapiens guanine nucleotide binding protein (G protein), alpha 13 (GNA13), mRNA.	TR(1..4744)CDS(55..1188)	0.529869322347954	0.0987381499833118	TRUE	TRUE	1	1	1	0	0	0	0	0	1	0	0	0	1	2	0	0	1	0	2	0	0	0	1	0	0	0	1	0	0.546400846437077	0.166713826006757	7.98429239870201	7.71833949817544	0.0225985203888711	0.72441972588727
NM_181847	AMIGO2	347902	Homo sapiens adhesion molecule with Ig-like domain 2 (AMIGO2), mRNA.	TR(1..3768)CDS(468..2036)	0.529787690427442	0.275143861786158	TRUE	TRUE	1	0	0	0	0	1	0	0	1	0	1	0	0	2	1	0	0	0	1	0	0	1	0	0	1	0	0	0	-0.221612077490817	-2.24058083338703	3.70580644016572	8.43805023302828	0.0122150297631971	0.000502906408601541
NM_002203	ITGA2	3673	Homo sapiens integrin, alpha 2 (CD49B, alpha 2 subunit of VLA-2 receptor) (ITGA2), mRNA.	TR(1..7878)CDS(144..3689)	0.529626163435789	0.0263190574928985	FALSE	TRUE	1	1	0	0	1	1	0	1	3	0	0	0	0	1	0	0	0	0	2	1	0	1	0	0	0	1	0	0	0.0102569851305829	-0.279101724431766	2.50838679080585	7.98332330092745	0.753818591334657	0.00428351059545839
NM_138736	GNAO1	2775	Homo sapiens guanine nucleotide binding protein (G protein), alpha activating activity polypeptide O (GNAO1), transcript variant 2, mRNA.	TR(1..6229)CDS(898..1962)	0.529173135224434	0	FALSE	FALSE	1	0	1	0	3	3	0	0	1	0	3	1	0	1	0	0	0	0	0	0	0	0	0	0	0	0	0	0	0.0847938862011704	0.100873350112477	3.47708648496975	3.46496679264908	0.308048358285078	0.137916458382889
NM_021813	BACH2	60468	Homo sapiens BTB and CNC homology 1, basic leucine zipper transcription factor 2 (BACH2), mRNA.	TR(1..9120)CDS(709..3234)	0.528596790707624	0.0582536384823294	TRUE	FALSE	0	1	2	1	1	0	0	1	1	0	3	1	0	0	0	0	0	0	0	1	0	2	1	0	0	1	0	0	0.529573085064482	-0.137959755667992	8.93711354220937	2.70149180159457	0.0727657754004049	0.657956470333607
NM_004027	INPP4A	3631	Homo sapiens inositol polyphosphate-4-phosphatase, type I, 107kDa (INPP4A), transcript variant a, mRNA.	TR(1..6635)CDS(394..3210)	0.528268526176202	0.431549753063440	TRUE	TRUE	1	0	0	0	2	0	1	0	1	0	1	0	1	0	0	0	0	1	7	2	0	0	0	0	0	1	1	0	-0.0491071952192302	-0.04775708278804	4.64577729875036	4.50747361908278	0.8305783385113	0.82371697946953
NM_001101676	SAMD12	401474	Homo sapiens sterile alpha motif domain containing 12 (SAMD12), transcript variant 1, mRNA.	TR(1..8884)CDS(130..615)	0.528079788544378	0.0500322619770962	FALSE	FALSE	1	0	0	0	4	0	0	1	2	0	1	0	2	1	0	0	2	0	1	0	0	0	0	0	0	0	0	0	0.0425513232528288	0.245807650319918	2.76342755945115	2.40612436354489	0.833908585824346	0.864074745633155
NM_005436	CCDC6	8030	Homo sapiens coiled-coil domain containing 6 (CCDC6), mRNA.	TR(1..6215)CDS(637..2061)	0.527895393035987	0.0625812881690742	TRUE	TRUE	0	0	1	1	0	0	0	4	1	0	0	1	0	1	0	0	0	0	0	0	0	0	1	1	0	0	0	0	0.0649374089372607	-0.73494724737995	6.88843511052438	7.93913680369213	0.84680391941144	0.0585081965976382
NM_001114173	CTSC	1075	Homo sapiens cathepsin C (CTSC), transcript variant 3, mRNA.	TR(1..6099)CDS(102..527)	0.527839813856063	0.345357445048257	TRUE	TRUE	1	0	2	0	1	0	0	2	3	0	3	0	1	0	0	0	0	1	0	1	0	0	0	0	0	0	0	0	0.0991324995625348	0.426417769148735	8.9283964055554	10.5842310862038	0.248829023861393	0.0110632003905032
NM_145167	PIGM	93183	Homo sapiens phosphatidylinositol glycan anchor biosynthesis, class M (PIGM), mRNA.	TR(1..4322)CDS(255..1526)	0.527682050038051	0.287705045923745	FALSE	TRUE	2	1	1	0	0	1	0	0	0	0	1	1	0	0	1	0	0	0	4	1	0	0	0	0	0	0	0	0	0.124981668604367	-0.15432873707724	2.47175499829117	3.89892084999056	0.687304385978116	0.384989860207519
NM_007006	NUDT21	11051	Homo sapiens nudix (nucleoside diphosphate linked moiety X)-type motif 21 (NUDT21), mRNA.	TR(1..4407)CDS(148..831)	0.52713117931204	0.345357445048257	TRUE	TRUE	0	0	4	1	0	0	0	2	0	0	0	0	0	1	0	0	0	1	0	1	0	0	0	0	0	0	0	0	-0.627191814683875	-0.11500104638446	9.1932839026836	9.30474626085635	0.0132435648914526	0.449974131345954
NM_001039479	KIAA0317	9870	Homo sapiens KIAA0317 (KIAA0317), mRNA.	TR(1..5445)CDS(506..2977)	0.526771362017015	0.257984658409492	TRUE	TRUE	0	0	2	1	3	2	0	0	0	0	0	1	0	1	1	0	0	0	1	0	0	0	0	1	0	0	1	0	-0.277919023347256	-0.297008079245427	7.26308508170399	7.91907783839564	0.338378659866052	0.798830661495719
NM_000124	ERCC6	2074	Homo sapiens excision repair cross-complementing rodent repair deficiency, complementation group 6 (ERCC6), mRNA.	TR(1..7006)CDS(155..4636)	0.526329623326582	0.152317058379271	TRUE	TRUE	2	1	1	0	2	0	0	0	0	0	0	0	1	0	0	1	0	0	1	0	0	0	2	0	1	0	0	0	0.25904623537449	1.18811357723115	4.28405545033527	5.90278115181264	0.992616622755124	0.00041071032273144
NM_001010853	PM20D2	135293	Homo sapiens peptidase M20 domain containing 2 (PM20D2), mRNA.	TR(1..4708)CDS(96..1406)	0.525983411351642	0.0241144166892698	TRUE	TRUE	0	0	1	1	0	2	0	0	1	0	0	0	0	1	0	0	0	0	2	0	0	0	0	0	0	0	0	0	-0.339864100323129	-0.0355893795666178	11.5862675514362	10.1143310866582	0.0124991405361582	0.767002858248735
NM_013320	HCFC2	29915	Homo sapiens host cell factor C2 (HCFC2), mRNA.	TR(1..5743)CDS(104..2482)	0.525939700642432	0.0194168180861599	TRUE	TRUE	2	1	1	0	0	0	0	0	0	0	1	0	2	0	0	0	1	0	0	0	0	1	0	0	0	0	0	0	-0.25669302546905	-0.244893501605084	5.65873096084044	5.84420396689203	0.458719042982653	0.522983632012532
NM_004229	MED14	9282	Homo sapiens mediator complex subunit 14 (MED14), mRNA.	TR(1..6768)CDS(141..4505)	0.524969670267831	0.159061823442893	TRUE	TRUE	1	0	1	0	0	0	0	1	1	0	0	0	0	2	0	0	0	0	2	0	0	0	2	0	1	0	0	0	-0.539056670166871	-0.439352457841076	7.90058201735827	8.02638383577864	0.00050479499986952	0.00129198198999457
NM_017577	GRAMD1C	54762	Homo sapiens GRAM domain containing 1C (GRAMD1C), mRNA.	TR(1..3770)CDS(77..2065)	0.524929722732261	0.000429291269929261	TRUE	FALSE	0	0	1	1	0	0	0	0	1	0	0	0	0	1	0	0	0	0	0	0	0	1	0	0	0	0	0	0	-1.39861129215309	-0.270309086216755	4.05264980832999	2.56101587190507	0.000172275826265338	0.383409492454249
NM_001118885	GLRA2	2742	Homo sapiens glycine receptor, alpha 2 (GLRA2), transcript variant 2, mRNA.	TR(1..3030)CDS(333..1691)	0.524929722732261	0.0189875268162306	FALSE	FALSE	0	0	1	1	0	0	0	0	1	0	0	0	0	1	0	0	1	0	0	0	0	0	0	0	0	0	0	0	-0.0312332805559501	-0.0286016138411521	2.69399704643868	2.59390189462458	0.331027359385343	0.331027359385343
NM_003590	CUL3	8452	Homo sapiens cullin 3 (CUL3), mRNA.	TR(1..6784)CDS(385..2691)	0.524393325751021	0.126157212078861	TRUE	TRUE	1	1	2	0	0	0	0	4	2	0	1	0	0	1	0	0	1	0	0	0	0	1	0	0	0	1	0	1	0.32551791176592	-0.451557768832373	7.73388569132725	7.15747221079581	0.0628427949961634	0.0475720764958087
NM_139279	MCFD2	90411	Homo sapiens multiple coagulation factor deficiency 2 (MCFD2), mRNA.	TR(1..4144)CDS(95..535)	0.523892534181919	0	TRUE	TRUE	1	0	1	0	2	1	0	2	2	0	1	0	1	1	0	0	0	0	0	0	0	0	0	0	0	0	0	0	-0.503243158568394	0.134061270046783	7.81297659412129	10.9485257097976	0.116785414764146	0.331207303606314
NM_005502	ABCA1	19	Homo sapiens ATP-binding cassette, sub-family A (ABC1), member 1 (ABCA1), mRNA.	TR(1..10412)CDS(314..7099)	0.522678476470467	0.658674940245145	TRUE	TRUE	2	0	1	0	2	0	0	1	0	0	0	1	0	0	0	0	1	1	7	2	0	2	1	0	2	0	1	1	-1.24023122598447	0.243729676128829	5.32480610331983	2.8572191171158	0.00260326462750085	0.81562521643507
NM_001003800	BICD2	23299	Homo sapiens bicaudal D homolog 2 (Drosophila) (BICD2), transcript variant 1, mRNA.	TR(1..6433)CDS(58..2625)	0.521956815556149	0.0804777841044124	TRUE	TRUE	2	0	1	0	2	1	0	1	0	0	0	0	0	0	0	1	0	0	5	1	0	1	0	2	0	0	0	0	-0.48400933857017	-0.537473628861959	6.35414651065413	5.82539921717247	0.0576983368801711	0.00602713775745767
NM_015071	ARHGAP26	23092	Homo sapiens Rho GTPase activating protein 26 (ARHGAP26), transcript variant 1, mRNA.	TR(1..9041)CDS(36..2480)	0.520815126568556	0.726674908981856	FALSE	TRUE	0	0	1	1	6	3	0	0	1	0	1	3	0	0	0	0	0	2	1	0	0	0	0	0	1	1	0	0	0.0295209294164077	-0.594677522040827	2.59267726144414	3.56879793968235	0.123627920782374	4.51823666165225e-07
NM_006235	POU2AF1	5450	Homo sapiens POU class 2 associating factor 1 (POU2AF1), mRNA.	TR(1..3032)CDS(256..1026)	0.520301598104055	0.0120572083446349	TRUE	FALSE	0	0	0	1	1	2	0	0	1	0	0	1	0	1	0	0	0	0	1	0	0	0	0	0	0	0	0	0	0.391155390621295	0.0269999757087317	12.7003838147197	2.32811057113052	0.00179488371416198	0.876363110213694
NM_014747	RIMS3	9783	Homo sapiens regulating synaptic membrane exocytosis 3 (RIMS3), mRNA.	TR(1..7233)CDS(470..1396)	0.520163518578933	0.00149947995835035	TRUE	FALSE	0	1	2	1	0	3	0	0	0	0	1	1	1	1	0	0	0	0	0	2	0	1	0	0	0	0	1	0	0.0519927555923565	-0.0139402482856616	4.19802047223892	2.43662040910922	0.95989381759797	0.983846793582065
NM_001042750	STAG2	10735	Homo sapiens stromal antigen 2 (STAG2), transcript variant 2, mRNA.	TR(1..6186)CDS(314..4120)	0.519358778369625	0.757783907569508	TRUE	TRUE	0	0	3	1	1	0	0	0	0	0	0	0	1	1	0	0	0	2	1	0	0	1	1	0	0	0	1	0	-0.0107849788157779	-0.242580162231116	10.5547762674802	11.3249246132725	0.476075717225438	0.380881207713606
NM_002480	PPP1R12A	4659	Homo sapiens protein phosphatase 1, regulatory (inhibitor) subunit 12A (PPP1R12A), mRNA.	TR(1..4613)CDS(1..3093)	0.518857986800524	0.0125840526543256	TRUE	TRUE	0	0	0	1	1	0	0	2	1	0	0	0	0	1	0	0	0	0	1	1	0	0	0	0	0	0	0	0	-0.775823610679866	-0.120377723205249	7.33089645779408	7.58550293662245	0.0616435309347064	0.733122279203567
NM_000437	PAFAH2	5051	Homo sapiens platelet-activating factor acetylhydrolase 2, 40kDa (PAFAH2), mRNA.	TR(1..3581)CDS(181..1359)	0.51856214345739	0.0012485052240087	TRUE	TRUE	1	1	1	0	1	1	1	0	1	0	0	1	0	0	0	0	0	0	0	0	0	0	0	0	0	1	0	0	0.00433577519349972	-0.203041219525731	3.00499162621085	3.1115567715182	0.385948433450328	0.185153529344413
NM_020132	AGPAT3	56894	Homo sapiens 1-acylglycerol-3-phosphate O-acyltransferase 3 (AGPAT3), transcript variant 1, mRNA.	TR(1..6555)CDS(223..1353)	0.518526248570356	0.0120572083446349	TRUE	TRUE	0	0	0	1	1	1	0	0	1	0	0	0	0	1	0	0	0	0	1	0	0	0	0	0	0	0	0	0	-0.358696999637367	0.0516824461905995	5.47327346439959	6.06912045054173	0.271473021669174	0.449364085224389
NM_001032380	RHOBTB1	9886	Homo sapiens Rho-related BTB domain containing 1 (RHOBTB1), transcript variant 3, mRNA.	TR(1..4381)CDS(233..2323)	0.518461695668674	0.0245437079591991	FALSE	TRUE	0	0	0	1	1	0	0	1	1	0	0	0	2	1	0	0	0	0	2	0	0	1	0	0	0	0	0	0	0.225339071190253	-1.42045192365866	2.97791822390392	5.80406577166773	0.789110414579234	0.00151615079051735
NM_001130674	CALU	813	Homo sapiens calumenin (CALU), transcript variant 2, mRNA.	TR(1..3428)CDS(153..1100)	0.518445195599634	0	TRUE	TRUE	0	0	0	1	1	0	0	1	1	0	0	0	1	1	0	0	0	0	0	0	0	0	0	0	0	0	0	0	0.253584324967525	-0.00371318705140748	6.88824872940232	10.0404935571514	0.542478686478797	0.933294603821341
NM_152903	KBTBD6	89890	Homo sapiens kelch repeat and BTB (POZ) domain containing 6 (KBTBD6), mRNA.	TR(1..5228)CDS(290..2314)	0.518004035858992	0.0361716250339047	TRUE	TRUE	1	0	0	0	0	1	0	1	5	0	0	0	0	0	0	0	0	0	3	0	0	0	0	0	0	0	0	0	-0.800005066271467	-0.13362500525177	4.98148628791156	4.6839988775723	0.0466446808932662	0.215885891369399
NM_006045	ATP9A	10079	Homo sapiens ATPase, class II, type 9A (ATP9A), mRNA.	TR(1..7580)CDS(1..3144)	0.517806613980306	0.393706699983297	FALSE	TRUE	0	0	0	0	1	4	1	0	1	0	2	3	1	2	0	0	0	1	2	2	0	0	0	0	1	0	0	0	0.00047824841907063	0.212043899268265	2.95582813336699	7.72850895724397	0.358342120612562	0.75148014558893
NM_002035	KDSR	2531	Homo sapiens 3-ketodihydrosphingosine reductase (KDSR), mRNA.	TR(1..5198)CDS(156..1154)	0.517578218287808	0.0602860417231746	TRUE	TRUE	0	0	1	1	2	0	0	1	0	0	1	0	1	1	0	0	0	0	5	0	0	0	0	0	0	0	0	0	-0.225567588499761	-0.0723168388208798	7.29262425095995	6.44600453611132	0.245147781109033	0.279022384894493
NM_014331	SLC7A11	23657	Homo sapiens solute carrier family 7, (cationic amino acid transporter, y+ system) member 11 (SLC7A11), mRNA.	TR(1..9648)CDS(281..1786)	0.517156163890265	0.596266468588645	TRUE	TRUE	1	1	0	0	0	1	0	0	3	0	0	0	1	1	1	0	0	1	1	0	0	1	0	0	0	0	0	0	-0.789769805243382	0.868927232134249	5.38945315302354	6.14489768014698	0.114617417722365	0.165091611703161
NM_130385	MRVI1	10335	Homo sapiens murine retrovirus integration site 1 homolog (MRVI1), transcript variant 2, mRNA.	TR(1..6218)CDS(502..2967)	0.517132426948839	0.0377521579629767	FALSE	FALSE	0	0	1	1	2	0	0	0	0	0	1	0	0	1	0	0	0	0	3	3	0	0	0	0	0	0	0	0	-0.0535845577520731	-0.0473707853310915	2.2943721786765	2.29465277654594	0.65683581355852	0.581713851999163
NM_024955	FOXRED2	80020	Homo sapiens FAD-dependent oxidoreductase domain containing 2 (FOXRED2), transcript variant 1, mRNA.	TR(1..5019)CDS(134..2188)	0.517123742701976	0.047845279142089	FALSE	FALSE	0	0	0	1	1	3	0	0	2	0	2	0	0	0	0	0	0	0	0	0	0	1	0	0	2	0	0	0	0.4845436853843	0.264099234443476	3.66237534531722	4.5710119388779	0.598077502263971	0.0459055824597988
NM_030755	TXNDC1	81542	Homo sapiens thioredoxin domain containing 1 (TXNDC1), mRNA.	TR(1..4119)CDS(126..968)	0.516400634413181	0.106740393992701	TRUE	TRUE	2	0	2	0	0	1	0	0	0	0	0	0	0	0	0	0	0	0	0	0	0	0	0	0	0	1	0	1	0.24510603532885	-0.870965781101121	9.4930361049847	10.7286967463033	0.354174770392812	0.0066586580921853
NM_031910	C1QTNF6	114904	Homo sapiens C1q and tumor necrosis factor related protein 6 (C1QTNF6), transcript variant 1, mRNA.	TR(1..2954)CDS(78..914)	0.515966132595134	0.00696158176030263	FALSE	FALSE	2	0	0	0	1	2	0	0	0	0	1	1	0	0	0	0	0	0	0	0	0	0	0	1	0	0	0	0	0.00918964505862258	-0.154465889033838	2.36299423059805	2.94975805529541	0.890243806144297	0.900480987311024
NM_181714	LCA5	167691	Homo sapiens Leber congenital amaurosis 5 (LCA5), transcript variant 1, mRNA.	TR(1..4719)CDS(613..2706)	0.51589029017253	0.238965868304554	FALSE	FALSE	2	0	2	0	0	0	0	0	0	0	0	0	1	0	1	0	0	0	0	0	0	0	0	0	0	0	1	0	0.0302766030913148	0.0911710085585414	2.3164212136121	2.35457054927188	1	0.0242251170690009
NM_018941	CLN8	2055	Homo sapiens ceroid-lipofuscinosis, neuronal 8 (epilepsy, progressive with mental retardation) (CLN8), mRNA.	TR(1..7185)CDS(306..1166)	0.515555657193408	0.0357652022807148	TRUE	TRUE	0	1	0	0	2	6	0	2	2	1	2	0	1	3	0	0	0	0	1	0	0	0	0	0	1	0	0	0	-0.240484840890476	-0.285138620964799	4.15085874428466	5.28526837965484	0.0684916040658074	0.108549012234716
NM_005909	MAP1B	4131	Homo sapiens microtubule-associated protein 1B (MAP1B), mRNA.	TR(1..11996)CDS(242..7648)	0.514685206182836	1.10193366335401	TRUE	TRUE	2	1	1	0	1	0	0	1	0	0	0	0	0	0	1	1	2	2	2	0	0	1	0	0	0	0	0	1	0.133083002956724	0.272892896565529	9.52956992071142	9.66838587736755	0.451235365720067	0.505796432201686
XM_001718400	LOC100133142	100133142	PREDICTED: Homo sapiens similar to hCG2008267 (LOC100133142), mRNA.	TR(1..5035)CDS(1..3288)	0.514518758117962	0.395835498364322	FALSE	FALSE	0	0	0	1	0	3	0	0	3	0	0	1	0	0	0	0	0	0	2	0	2	0	0	0	0	0	0	0	-0.0416383694797994	-0.111728825663059	2.75790032660477	2.95276976388723	0.842820111966817	0.975917157738749
NM_003749	IRS2	8660	Homo sapiens insulin receptor substrate 2 (IRS2), mRNA.	TR(1..7014)CDS(515..4531)	0.514516152843903	0.617988085792254	FALSE	FALSE	2	0	0	0	3	0	0	1	0	0	0	0	1	0	0	0	0	0	3	1	3	0	0	0	1	0	0	0	-0.260159422455438	-0.0931366863955902	2.67975925452651	2.35871186391466	0.212140860492487	0.982983360285108
NM_173808	NEGR1	257194	Homo sapiens neuronal growth regulator 1 (NEGR1), mRNA.	TR(1..5669)CDS(101..1165)	0.51441802085435	0.344441257004207	FALSE	TRUE	0	0	3	1	0	1	0	2	2	0	0	0	0	0	1	0	0	0	0	0	0	0	0	0	0	0	0	1	0.0625616104181173	-0.229253655886723	2.30712677337612	2.64130008173362	0.885595190104709	0.00308590902058993
NM_199044	NSUN4	387338	Homo sapiens NOL1/NOP2/Sun domain family, member 4 (NSUN4), mRNA.	TR(1..4465)CDS(110..1264)	0.512743408584262	0.252255081804158	TRUE	TRUE	0	0	0	1	0	2	0	0	3	0	0	0	0	0	1	0	0	0	1	0	0	0	0	0	0	1	0	0	0.0970682900497754	0.589677406670932	6.11854464237287	6.02691377656196	0.939389779980416	0.00296756579729825
NM_022103	ZNF667	63934	Homo sapiens zinc finger protein 667 (ZNF667), mRNA.	TR(1..3336)CDS(163..1995)	0.512645855544501	0.610962240605165	FALSE	FALSE	0	0	0	1	0	1	0	1	3	0	0	0	0	0	2	0	0	0	0	0	0	9	0	0	1	0	0	1	-0.0312332805559501	0.105921379237265	2.29322222161542	2.30541233321686	0.99999999999998	0.193204853273838
NM_012214	MGAT4A	11320	Homo sapiens mannosyl (alpha-1,3-)-glycoprotein beta-1,4-N-acetylglucosaminyltransferase, isozyme A (MGAT4A), mRNA.	TR(1..8382)CDS(315..1922)	0.512508354969169	0.106018733078383	FALSE	TRUE	1	1	2	0	1	2	0	1	2	0	0	0	0	1	0	0	0	0	0	1	0	0	0	0	0	0	0	1	-0.173723765530434	-2.78488817286278	2.71264058074111	5.85998933521203	0.55325374682082	3.53840443394359e-05
NM_016076	FAM152A	51029	Homo sapiens family with sequence similarity 152, member A (FAM152A), mRNA.	TR(1..4093)CDS(265..849)	0.512451328414769	0	TRUE	TRUE	0	0	2	1	0	0	0	1	0	0	1	0	1	1	0	0	0	0	0	0	0	0	0	0	0	0	0	0	0.0789538625596783	-0.138005961838028	8.88774859808124	8.40836313016023	0.279983339430787	0.436131628906956
NM_015640	SERBP1	26135	Homo sapiens SERPINE1 mRNA binding protein 1 (SERBP1), transcript variant 4, mRNA.	TR(1..6701)CDS(141..1304)	0.512308327816424	0.345259892008495	TRUE	TRUE	0	1	0	1	0	2	0	0	1	0	0	0	0	1	0	0	0	1	0	0	0	1	0	0	0	0	0	0	0.0472864851296061	-0.311923397806472	8.44006118702663	7.93184543171985	0.877103616874948	0.218844432853287
NM_173687	C8orf31	286122	Homo sapiens chromosome 8 open reading frame 31 (C8orf31), mRNA.	TR(1..1875)CDS(353..751)	0.512216564274572	0.0125840526543256	FALSE	FALSE	0	0	0	1	0	1	0	0	3	0	0	0	0	0	0	0	0	0	1	1	0	0	0	0	0	0	0	0	-0.0688099801791501	-0.0283153650483535	2.29322222161542	2.29322222161542	0.99999999999992	1
NM_001690	ATP6V1A	523	Homo sapiens ATPase, H+ transporting, lysosomal 70kDa, V1 subunit A (ATP6V1A), mRNA.	TR(1..4567)CDS(67..1920)	0.511459876897906	0.34975370028522	TRUE	TRUE	1	1	0	0	0	3	1	1	1	0	1	0	0	0	1	1	0	0	0	0	0	0	0	0	0	0	0	1	0.886380674851754	-0.364956591969018	8.7049837406594	9.27393135100607	0.027625954579028	0.208920216100365
NM_032581	FAM126A	84668	Homo sapiens family with sequence similarity 126, member A (FAM126A), mRNA.	TR(1..6165)CDS(256..1821)	0.511300376230521	0.346622450341305	TRUE	TRUE	1	0	0	0	0	0	0	0	3	0	0	0	0	1	0	0	0	1	0	1	0	0	0	0	0	1	1	0	-0.347276899029219	-0.78385800592898	5.20016259603423	5.3587802146483	0.251050102066095	0.0380959158957555
NM_001025356	ANO6	196527	Homo sapiens anoctamin 6 (ANO6), mRNA.	TR(1..5987)CDS(203..2935)	0.511246244425075	0.0103064641770475	TRUE	TRUE	0	1	1	1	1	0	0	2	0	0	1	0	0	1	0	1	0	0	0	0	0	0	0	0	0	4	0	0	-0.285148333591953	-0.436912402929269	6.18486492508333	6.37467622171062	0.11635860632679	0.00224533968273026
NM_022842	CDCP1	64866	Homo sapiens CUB domain containing protein 1 (CDCP1), transcript variant 1, mRNA.	TR(1..6017)CDS(136..2646)	0.510878321832978	0.561074137125995	FALSE	FALSE	0	0	0	1	0	3	0	2	1	0	0	2	0	1	0	1	0	1	2	1	1	1	0	0	0	0	0	0	0.0418343457406243	-0.0124323181756861	2.30151004619642	2.31681610124741	0.629736036743614	0.190200840141164
NM_015087	SPG20	23111	Homo sapiens spastic paraplegia 20 (Troyer syndrome) (SPG20), mRNA.	TR(1..4838)CDS(95..2095)	0.510855742791134	0.370622813921774	FALSE	TRUE	2	0	1	0	1	2	0	2	0	0	0	0	0	0	0	0	0	1	2	0	0	1	0	0	0	1	0	0	0.0702271130077035	-0.660982829855169	2.37806640821851	6.73095213991433	0.93486658537135	0.0111476263544108
NM_012297	G3BP2	9908	Homo sapiens GTPase activating protein (SH3 domain) binding protein 2 (G3BP2), transcript variant 2, mRNA.	TR(1..4275)CDS(166..1614)	0.510774689820413	0.344830600738566	TRUE	TRUE	2	0	1	0	1	1	0	3	0	0	0	0	1	0	0	0	0	1	0	0	0	0	0	0	0	0	0	0	-0.257873581457994	-1.10628105233505	7.85997475041855	8.39095557882085	0.821375236615518	0.00183498859007685
NM_001034954	SORBS1	10580	Homo sapiens sorbin and SH3 domain containing 1 (SORBS1), transcript variant 3, mRNA.	TR(1..7226)CDS(46..3924)	0.510470451705311	0.649115321298318	FALSE	FALSE	1	1	0	0	4	0	0	0	2	0	0	1	0	1	0	0	0	1	1	0	1	2	0	0	0	0	1	1	-0.042472510154748	0.203081500940233	2.44064713458562	2.45286967633558	0.940220622341114	0.110108637776538
XM_001718912	LOC100128178	100128178	PREDICTED: Homo sapiens similar to hCG2041313 (LOC100128178), mRNA.	TR(1..3285)CDS(1..258)	0.509372762901824	0.0133057135686436	FALSE	FALSE	2	0	1	0	1	0	0	1	0	0	0	0	0	0	0	0	0	0	1	0	0	0	0	0	0	1	0	0	0.00920074507199376	0.0544201649723049	2.29322222161542	2.29322222161542	0.99999999999992	1
NM_003243	TGFBR3	7049	Homo sapiens transforming growth factor, beta receptor III (TGFBR3), mRNA.	TR(1..6426)CDS(467..3022)	0.509372762901824	0.162883760487314	TRUE	TRUE	2	0	1	0	1	0	0	1	0	0	0	0	0	0	0	0	3	0	0	0	0	1	0	0	0	0	0	1	-3.20854048113533	1.56757068179061	4.68578757819374	6.51980924620835	2.14998554200551e-05	0.0125683502716012
NM_003428	ZNF84	7637	Homo sapiens zinc finger protein 84 (ZNF84), transcript variant 1, mRNA.	TR(1..7025)CDS(438..2654)	0.509204867462472	0.372135609725314	TRUE	TRUE	0	1	0	1	2	0	0	0	2	0	1	0	0	0	0	1	1	1	0	0	0	7	0	0	0	0	0	0	-0.723586262390224	-0.217219610874051	7.51453979371947	6.47846978673671	0.146899999663423	0.399588100732483
NM_001098722	GNG4	2786	Homo sapiens guanine nucleotide binding protein (G protein), gamma 4 (GNG4), transcript variant 1, mRNA.	TR(1..5123)CDS(455..682)	0.508992971839014	0	FALSE	FALSE	1	0	0	0	0	6	1	1	1	0	1	1	1	0	0	0	0	0	0	0	0	0	0	0	0	0	0	0	-0.0204912956956821	-0.0129874030286138	2.29322222161542	2.29467375437526	0.999999999999924	0.998182544775355
NM_001135557	DYNC1I1	1780	Homo sapiens dynein, cytoplasmic 1, intermediate chain 1 (DYNC1I1), transcript variant 3, mRNA.	TR(1..2950)CDS(278..2104)	0.508959971700934	0.0594731962167947	FALSE	FALSE	2	0	1	0	1	0	0	0	0	0	0	0	1	0	0	0	0	0	1	0	0	0	0	0	2	0	0	0	0.0275029887064881	0.0335774018245419	2.29322222161542	2.29322222161542	0.99999999999992	1
NM_005026	PIK3CD	5293	Homo sapiens phosphoinositide-3-kinase, catalytic, delta polypeptide (PIK3CD), mRNA.	TR(1..5411)CDS(209..3343)	0.508771234069111	0.408563130566783	TRUE	FALSE	0	0	0	1	0	3	0	0	1	0	0	1	0	1	0	0	0	1	4	3	0	0	0	2	0	0	0	0	0.300447361946472	-0.00288417427087845	5.74954867691154	2.48855152205959	0.00851187220498085	0.642514124040987
XM_001717675	LOC100128510	100128510	PREDICTED: Homo sapiens hypothetical protein LOC100128510 (LOC100128510), mRNA.	TR(1..4856)CDS(1..1011)	0.508761970872457	0.00105368861938133	FALSE	FALSE	0	0	1	0	0	4	1	0	5	0	1	0	0	0	0	0	0	0	0	2	0	0	0	0	0	0	0	0	0.734516223318784	0.818570168205983	2.41277920600882	2.40313394965437	0.189015110585875	0.184384309612215
NM_018257	PCMTD2	55251	Homo sapiens protein-L-isoaspartate (D-aspartate) O-methyltransferase domain containing 2 (PCMTD2), transcript variant 1, mRNA.	TR(1..3929)CDS(201..1286)	0.50777775622798	0	TRUE	TRUE	2	1	0	0	0	0	0	2	0	0	1	0	0	0	0	0	0	0	0	0	0	0	0	0	0	0	0	0	0.0125926353831025	-0.574386548004846	9.28862349573515	9.28503919807068	0.869746714997547	0.16026044526377
NM_030809	FAM130A1	81566	Homo sapiens family with sequence similarity 130, member A1 (FAM130A1), mRNA.	TR(1..4469)CDS(299..1930)	0.507742150815842	0.460879638943752	TRUE	TRUE	0	0	1	1	1	1	0	2	0	0	1	1	2	1	0	0	0	1	1	1	0	1	1	0	2	0	0	0	0.0389074443811288	-0.223044812769505	5.29448674919603	7.2157242763695	0.408622204543044	0.235331809736733
NM_001719	BMP7	655	Homo sapiens bone morphogenetic protein 7 (BMP7), mRNA.	TR(1..4049)CDS(530..1825)	0.507708282253076	0.241480247246298	FALSE	FALSE	0	0	1	0	0	2	1	0	5	0	1	0	0	0	0	0	0	0	0	0	1	0	1	0	0	0	0	0	-0.100725794279479	-0.00217401448676717	2.41907495242465	2.37905262781154	0.810894495089165	0.670709918383261
NM_014935	PLEKHA6	22874	Homo sapiens pleckstrin homology domain containing, family A member 6 (PLEKHA6), mRNA.	TR(1..7434)CDS(318..3464)	0.507279859407833	0.0232254392853907	FALSE	FALSE	0	0	1	1	1	1	0	1	0	0	1	1	0	1	0	2	0	0	1	1	0	0	0	0	0	0	1	0	-0.0634161082099917	0.0915094157366475	2.44352427919628	2.483261643284	0.905117219235357	0.788732818102869
NM_020390	EIF5A2	56648	Homo sapiens eukaryotic translation initiation factor 5A2 (EIF5A2), mRNA.	TR(1..5537)CDS(131..592)	0.507085332278101	0.0120572083446349	TRUE	TRUE	1	0	0	0	0	2	0	1	1	0	0	0	3	2	0	0	0	0	1	0	0	0	0	0	0	0	0	0	-0.206765823262338	0.236639671018796	3.88083488608213	4.01204420424345	0.0897708568173706	0.134254638339027
NM_024312	GNPTAB	79158	Homo sapiens N-acetylglucosamine-1-phosphate transferase, alpha and beta subunits (GNPTAB), mRNA.	TR(1..5631)CDS(180..3950)	0.506995884535412	0.41421831212399	TRUE	TRUE	0	0	0	1	0	2	0	0	1	0	0	0	0	1	0	0	0	1	1	0	0	1	1	0	0	1	2	0	-0.259713552005091	-0.0338665274613611	4.71637239316895	4.62350594566261	0.0124087203892037	0.103206558017792
NM_019593	RP5-1022P6.2	56261	Homo sapiens hypothetical protein KIAA1434 (RP5-1022P6.2), mRNA.	TR(1..5478)CDS(214..2232)	0.506669067378466	0.0241372852060092	TRUE	TRUE	1	0	2	0	1	1	0	1	2	0	0	0	0	1	0	0	0	0	0	0	0	1	0	0	1	0	0	0	-0.750774693479069	-0.0479647090538989	5.85936234134068	4.87638189205877	0.00584546054208106	0.951028100186924
NM_198150	ARSK	153642	Homo sapiens arylsulfatase family, member K (ARSK), mRNA.	TR(1..3345)CDS(159..1769)	0.506469040225721	0.0560489976787008	TRUE	TRUE	0	0	0	1	0	1	0	0	1	0	0	0	0	1	0	0	0	0	0	0	0	1	1	0	0	0	0	0	-0.55492550855425	-0.0844284518220237	4.17698813052289	6.09209438057473	0.0939113637281996	0.417125983542354
NM_004840	ARHGEF6	9459	Homo sapiens Rac/Cdc42 guanine nucleotide exchange factor (GEF) 6 (ARHGEF6), mRNA.	TR(1..5282)CDS(463..2793)	0.506387987254999	1.43537140063297	TRUE	FALSE	0	0	0	1	0	0	0	1	1	0	0	0	1	1	0	0	0	4	0	0	0	1	1	0	0	0	0	0	-0.00655398408013566	0.09896344498139	10.1600167071114	3.37523565243431	0.503142478461809	0.680747560182771
NM_018590	CSGALNACT2	55454	Homo sapiens chondroitin sulfate N-acetylgalactosaminyltransferase 2 (CSGALNACT2), mRNA.	TR(1..3745)CDS(336..1964)	0.506371487185959	0.000429291269929261	FALSE	TRUE	0	0	0	1	0	0	0	1	1	0	0	0	0	1	0	0	0	0	0	0	0	1	0	0	0	0	0	0	0.0273880342139268	-0.358400226059341	2.67788513742707	4.39535323630958	0.937341250612457	0.988716115301758
NM_003483	HMGA2	8091	Homo sapiens high mobility group AT-hook 2 (HMGA2), transcript variant 1, mRNA.	TR(1..4150)CDS(812..1141)	0.506371487185959	0	FALSE	TRUE	0	0	0	1	0	0	0	1	1	0	0	0	0	1	0	0	0	0	0	0	0	0	0	0	0	0	0	0	-0.0722475954482619	1.07596153722964	2.59187066404582	6.99753393904454	0.51970697849556	2.06930697635117e-06
NM_017902	HIF1AN	55662	Homo sapiens hypoxia-inducible factor 1, alpha subunit inhibitor (HIF1AN), mRNA.	TR(1..6928)CDS(76..1125)	0.506228776062510	0.345259892008495	TRUE	TRUE	1	1	0	0	2	2	0	2	0	0	1	1	0	2	0	0	0	1	0	0	0	1	0	0	0	0	0	0	-0.050407646497245	-0.179386994934901	4.57768600209759	4.73510346585205	0.879432283813836	0.319751521026809
NM_080618	CTCFL	140690	Homo sapiens CCCTC-binding factor (zinc finger protein)-like (CTCFL), mRNA.	TR(1..3493)CDS(83..2074)	0.50599864352064	0.369374308697765	FALSE	FALSE	1	0	0	0	0	0	0	1	1	0	0	0	1	2	0	0	0	1	2	0	0	1	0	0	0	0	0	0	-0.0967674366140064	0.0335774018245419	2.33315347954892	2.29333867736779	0.14436221492884	0.996367850259
NM_152556	C7orf60	154743	Homo sapiens chromosome 7 open reading frame 60 (C7orf60), mRNA.	TR(1..3969)CDS(128..1345)	0.5059821434516	0.239378659505444	TRUE	TRUE	1	0	0	0	0	0	0	1	1	0	0	0	0	2	1	0	0	0	0	0	0	1	0	0	0	0	0	0	1.15058317234595	0.24928675420435	7.43451016890832	3.68451035227704	0.00732624276864787	0.957295562987784
NM_032372	DYDC2	84332	Homo sapiens DPY30 domain containing 2 (DYDC2), mRNA.	TR(1..1842)CDS(187..720)	0.50594219591603	0	FALSE	TRUE	0	0	0	1	0	0	0	0	1	0	0	0	0	1	0	0	0	0	0	0	0	0	0	0	0	0	0	0	0.118275607990592	-0.165013742612634	2.88603147972075	7.28622540297083	0.729946567336447	0.181425048421368
NM_017988	SCYL2	55681	Homo sapiens SCY1-like 2 (S. cerevisiae) (SCYL2), mRNA.	TR(1..3818)CDS(51..2840)	0.50594219591603	0.387136777756518	TRUE	TRUE	0	0	0	1	0	0	0	0	1	0	0	0	0	1	1	0	1	0	0	0	0	0	0	0	1	0	0	1	-0.0987696675542551	-0.14917909014186	8.83700504769586	8.03519310078482	0.246068061077431	0.192004783779396
NM_012330	MYST4	23522	Homo sapiens MYST histone acetyltransferase (monocytic leukemia) 4 (MYST4), mRNA.	TR(1..8550)CDS(494..6715)	0.50594219591603	0.438104912070553	TRUE	TRUE	0	0	0	1	0	0	0	0	1	0	0	0	0	1	0	0	0	1	3	2	0	1	1	0	0	0	0	0	0.0489146593569976	-0.382914383898412	6.74770494490666	5.7141980032763	0.781803791339793	0.923887625920194
NM_007111	TFDP1	7027	Homo sapiens transcription factor Dp-1 (TFDP1), mRNA.	TR(1..2385)CDS(213..1445)	0.50594219591603	0.238949368235514	TRUE	TRUE	0	0	0	1	0	0	0	0	1	0	0	0	0	1	1	0	0	0	0	0	0	0	0	0	0	0	0	0	0.0614199525208235	-0.550926841946558	9.416137467261	7.4179494686177	0.978348615821233	0.100846166754713
NM_001936	DPP6	1804	Homo sapiens dipeptidyl-peptidase 6 (DPP6), transcript variant 2, mRNA.	TR(1..4460)CDS(234..2645)	0.50594219591603	0.0315715794705562	FALSE	FALSE	0	0	0	1	0	0	0	0	1	0	0	0	0	1	0	0	1	0	1	1	0	0	0	0	0	0	0	0	-0.0500216303675501	-0.0618224813313044	2.29322222161542	2.29390023866081	0.999999999999922	0.7661669736042
NM_001795	CDH5	1003	Homo sapiens cadherin 5, type 2 (vascular endothelium) (CDH5), mRNA.	TR(1..4134)CDS(157..2511)	0.50594219591603	0.911286944595373	FALSE	TRUE	0	0	0	1	0	0	0	0	1	0	0	0	0	1	0	0	0	2	1	0	1	0	0	0	1	0	0	0	0.146601048526083	0.451480225907269	2.4509048218673	9.45231861508337	0.41887179619482	2.13238546354854e-05
NM_148955	SNX1	6642	Homo sapiens sorting nexin 1 (SNX1), transcript variant 2, mRNA.	TR(1..8026)CDS(37..1410)	0.505741300338599	0.383092813467299	TRUE	TRUE	0	1	2	1	3	4	0	0	1	0	1	0	1	0	0	0	0	1	1	0	0	0	0	0	1	2	0	0	0.00674113421891379	-0.16532247383416	8.76880092757982	8.3585443540194	0.770827644916976	0.0260449021805507
NM_015575	GIGYF2	26058	Homo sapiens GRB10 interacting GYF protein 2 (GIGYF2), transcript variant 2, mRNA.	TR(1..7959)CDS(338..4237)	0.50536903562307	0.433716183180872	TRUE	TRUE	2	0	0	0	2	4	0	0	0	0	0	1	0	0	0	0	1	1	1	1	0	1	1	0	0	1	1	0	-0.306818491646163	-0.119470588106048	6.4708964429443	5.75182025354295	0.0385995234365097	0.561320225775722
NM_144775	SMCR8	140775	Homo sapiens Smith-Magenis syndrome chromosome region, candidate 8 (SMCR8), mRNA.	TR(1..8327)CDS(511..3324)	0.505294930049839	0.398492298954619	TRUE	TRUE	1	0	0	0	4	1	0	2	2	0	0	0	0	1	0	1	0	1	2	1	0	0	0	0	1	0	0	0	0.0628508104192992	-0.144558008372726	4.67334578031333	4.56991544669532	0.865403394170649	0.012552661196862
NM_145891	A2BP1	54715	Homo sapiens ataxin 2-binding protein 1 (A2BP1), transcript variant 1, mRNA.	TR(1..3262)CDS(254..1510)	0.505075218604204	0.0616830475685411	FALSE	FALSE	0	0	1	1	1	0	0	0	0	0	1	0	0	1	0	0	2	0	0	0	0	0	0	0	1	0	0	0	-0.0620375737609184	-0.0171447024974722	2.29390428403651	2.30109851549983	1	0.252845284115291
NM_001083962	TCF4	6925	Homo sapiens transcription factor 4 (TCF4), transcript variant 1, mRNA.	TR(1..8332)CDS(613..2628)	0.505048297438929	0.238949368235514	TRUE	TRUE	1	0	1	0	0	0	0	2	4	0	1	0	4	0	1	0	0	0	0	0	0	0	0	0	0	0	0	0	1.32694058307947	-1.34371248649453	9.78296714705135	8.2780797531765	0.000649281906918144	0.000457255695462383
NM_014583	LMCD1	29995	Homo sapiens LIM and cysteine-rich domains 1 (LMCD1), mRNA.	TR(1..1754)CDS(115..1212)	0.503811371210737	0.356887809083201	TRUE	TRUE	2	0	0	0	0	1	0	1	0	0	1	1	0	0	0	0	0	1	1	0	0	0	0	0	0	0	0	0	-1.0072576072023	-0.649081717396438	5.39694375198994	6.2056611155864	0.0373839654634906	0.167319534912112
NM_007318	PSEN1	5663	Homo sapiens presenilin 1 (PSEN1), transcript variant 2, mRNA.	TR(1..6095)CDS(285..1676)	0.503284526901047	0.0310447351608655	TRUE	TRUE	2	0	0	0	0	0	0	1	0	0	1	1	0	0	0	0	1	0	1	0	0	0	0	0	0	0	0	0	0.463918791837179	-0.0835066046799866	5.1763384942204	6.52093773649074	0.000141486315786935	0.72044151326694
NM_005191	CD80	941	Homo sapiens CD80 molecule (CD80), mRNA.	TR(1..2757)CDS(396..1262)	0.50306684177968	0	TRUE	FALSE	2	0	0	0	2	2	0	0	0	0	0	0	0	0	0	0	0	0	0	0	0	0	0	0	0	0	0	0	-0.790600938377214	0.0494811798296757	5.73801027023947	2.44235823389093	0.186824167192593	0.914908830000777
NM_014850	SRGAP3	9901	Homo sapiens SLIT-ROBO Rho GTPase activating protein 3 (SRGAP3), transcript variant 1, mRNA.	TR(1..8901)CDS(677..3976)	0.502992157256658	0.542748349920727	FALSE	FALSE	2	0	0	0	0	1	0	2	0	0	1	0	0	0	0	0	0	1	1	0	1	0	0	0	0	0	0	0	-0.0955989358640334	-0.0992473536639863	2.29322222161542	2.293352908904	0.99999999999992	0.953160409583045
NM_005236	ERCC4	2072	Homo sapiens excision repair cross-complementing rodent repair deficiency, complementation group 4 (ERCC4), mRNA.	TR(1..6765)CDS(10..2760)	0.502725550877963	0.251006576580149	TRUE	TRUE	2	1	1	0	0	1	0	0	0	0	0	0	0	0	1	0	0	0	1	0	0	0	0	0	0	0	0	0	0.326956010299579	0.0756665447611972	4.54191537666285	4.1023888092073	0.226383121894892	0.920835333851909
NM_020128	MDM1	56890	Homo sapiens Mdm1 nuclear protein homolog (mouse) (MDM1), transcript variant 2, mRNA.	TR(1..2301)CDS(137..805)	0.50266041902649	0	TRUE	TRUE	2	0	0	0	0	2	0	0	0	0	1	0	0	0	0	0	0	0	0	0	0	0	0	0	0	0	0	0	-0.236715169546535	-0.89368650706579	6.52313060092294	4.6998298984222	0.361094265196165	0.00098103032443987
NM_175073	APTX	54840	Homo sapiens aprataxin (APTX), transcript variant 1, mRNA.	TR(1..2086)CDS(153..1181)	0.502539997469989	0.0178964959353383	TRUE	TRUE	2	0	0	0	2	1	0	0	0	0	0	0	0	0	0	1	0	0	1	1	0	0	0	0	0	0	0	0	0.491236166044884	-0.114434301938269	7.59094535603439	7.78131780181148	0.00187750981243068	0.276702363754893
NM_021155	CD209	30835	Homo sapiens CD209 molecule (CD209), mRNA.	TR(1..4266)CDS(10..1224)	0.502246180451123	0.000526844309690664	FALSE	FALSE	1	0	1	0	0	3	1	0	1	0	0	1	0	0	0	0	0	0	0	1	0	0	0	0	0	0	0	0	-0.0657632533129807	0.167555580452233	2.40687865480627	2.38043278836269	0.205625216108914	0.497135130088074
NM_014600	EHD3	30845	Homo sapiens EH-domain containing 3 (EHD3), mRNA.	TR(1..3583)CDS(286..1893)	0.502198706568272	0.130871310751011	FALSE	TRUE	2	1	1	0	0	0	0	0	0	0	0	0	0	0	0	0	0	0	2	0	0	0	0	0	0	1	1	1	-0.0498516829884226	-1.68905294969561	3.06997282250259	7.67707713649317	0.309741455959671	0.00162190521014458
NM_001938	DR1	1810	Homo sapiens down-regulator of transcription 1, TBP-binding (negative cofactor 2) (DR1), mRNA.	TR(1..3222)CDS(726..1256)	0.502198706568272	0.0120737084136747	TRUE	TRUE	2	1	1	0	0	0	0	0	0	0	0	0	0	0	0	0	0	0	1	0	0	0	0	0	0	0	1	0	-0.704012420797843	-0.31427848223581	9.5912949809972	9.00828247847938	0.0211800667443373	0.0367382886544009
NM_032829	C12orf34	84915	Homo sapiens chromosome 12 open reading frame 34 (C12orf34), mRNA.	TR(1..2731)CDS(167..1525)	0.502013153160299	0.0205680597453026	FALSE	TRUE	2	0	0	0	2	0	0	0	0	0	0	0	0	0	0	0	1	0	0	3	0	0	0	0	0	0	0	0	-0.117020195980431	0.230181258643341	2.37464905116562	2.70851537540952	0.85729148847173	0.341385219924037
NM_032873	UBASH3B	84959	Homo sapiens ubiquitin associated and SH3 domain containing, B (UBASH3B), mRNA.	TR(1..6917)CDS(361..2310)	0.501408440103736	0.357414653392892	TRUE	TRUE	0	0	2	1	1	2	0	0	0	0	0	0	0	1	0	0	0	1	1	1	0	0	0	0	0	0	0	0	0.74577646911404	0.976524148363675	7.13106785326633	4.91826674431148	0.0376709986661442	0.00668408131532746
NM_006854	KDELR2	11014	Homo sapiens KDEL (Lys-Asp-Glu-Leu) endoplasmic reticulum protein retention receptor 2 (KDELR2), transcript variant 1, mRNA.	TR(1..2874)CDS(162..800)	0.501121570482361	0.380595803019281	TRUE	TRUE	0	1	0	1	0	1	0	0	1	0	4	0	0	0	0	0	0	1	1	0	0	0	0	0	1	0	0	0	-0.66523011465832	0.181062750329506	8.54787257472703	10.3241152647087	0.0593601127727562	0.22988921937652
NM_000748	CHRNB2	1141	Homo sapiens cholinergic receptor, nicotinic, beta 2 (neuronal) (CHRNB2), mRNA.	TR(1..5731)CDS(265..1773)	0.500658700124561	0.356887809083201	FALSE	FALSE	0	0	0	1	4	4	0	0	0	0	0	0	0	1	0	0	0	1	1	0	0	0	0	0	0	0	0	0	0.0118534062128152	0.217736347905762	4.49139740968055	4.4663600009886	0.636118315296476	0.0753235186387869
NM_006555	YKT6	10652	Homo sapiens YKT6 v-SNARE homolog (S. cerevisiae) (YKT6), mRNA.	TR(1..2783)CDS(158..754)	0.500447093975999	0.00583928759070334	TRUE	TRUE	0	0	0	1	2	2	0	0	0	0	1	1	0	1	0	1	0	0	0	1	0	0	0	0	0	0	0	0	0.0388208479628647	-0.0273668237499108	5.74221518945793	7.29446407529044	0.911556273502637	0.824925284024991
NM_001010862	SPIN3	169981	Homo sapiens spindlin family, member 3 (SPIN3), mRNA.	TR(1..4479)CDS(343..1119)	0.499953249804387	0.0793277003448514	FALSE	TRUE	0	0	0	1	2	1	0	0	0	0	1	1	2	1	0	0	0	0	0	0	0	0	1	0	1	0	0	0	-0.0171607795572038	-0.928588483717988	2.80968186064568	3.63310219515567	0.877599620530036	2.59366325775149e-06
NM_182688	UBE2G2	7327	Homo sapiens ubiquitin-conjugating enzyme E2G 2 (UBC7 homolog, yeast) (UBE2G2), transcript variant 2, mRNA.	TR(1..3034)CDS(275..688)	0.499884354779274	0	TRUE	TRUE	0	1	2	1	0	1	0	0	2	0	0	0	0	0	0	0	0	0	0	0	0	0	0	0	0	0	0	0	0.366559795608891	-0.505004614086489	7.70453593531734	8.49033250082018	0.283565281071534	0.305382901086191
NM_198935	SS18L1	26039	Homo sapiens synovial sarcoma translocation gene on chromosome 18-like 1 (SS18L1), mRNA.	TR(1..4566)CDS(56..1246)	0.499624695798069	0.578107129448252	TRUE	TRUE	1	0	1	0	0	0	0	0	2	0	1	1	0	1	0	0	0	1	0	0	1	0	0	0	2	0	0	0	-0.0372432965320002	-1.70417801743857	7.96008291724019	7.34377324244948	0.700953614492866	0.0298428704616408
NM_005399	PRKAB2	5565	Homo sapiens protein kinase, AMP-activated, beta 2 non-catalytic subunit (PRKAB2), mRNA.	TR(1..5431)CDS(146..964)	0.49962151157422	0.344830600738566	TRUE	TRUE	0	0	0	1	4	2	0	0	0	0	0	0	1	1	0	0	0	1	0	0	0	0	0	0	0	0	0	0	-0.0731608771374884	-0.142872383216975	5.161360073505	4.94685243303545	0.782067324865207	0.221645644128009
NM_177952	PPM1A	5494	Homo sapiens protein phosphatase 1A (formerly 2C), magnesium-dependent, alpha isoform (PPM1A), transcript variant 3, mRNA.	TR(1..8075)CDS(97..1464)	0.49922840466622	0	TRUE	TRUE	1	0	1	0	2	0	0	1	2	0	0	0	1	1	0	0	0	0	0	0	0	0	0	0	0	0	0	0	-0.272001108495903	-0.218682125151924	7.65527554456997	7.07052314713742	0.0779358089317882	0.115981890277628
NM_001616	ACVR2A	92	Homo sapiens activin A receptor, type IIA (ACVR2A), mRNA.	TR(1..5244)CDS(153..1694)	0.499222615168311	0.0376056836658869	TRUE	TRUE	1	1	1	0	2	0	0	2	0	0	0	0	1	2	0	1	1	0	1	0	0	0	0	0	0	1	0	0	0.201302126608665	0.216595397640234	4.64263002153448	7.27710752827468	0.880141175048483	0.990517055547441
NM_020725	ATXN7L1	222255	Homo sapiens ataxin 7-like 1 (ATXN7L1), transcript variant 1, mRNA.	TR(1..5691)CDS(28..2613)	0.49918845713065	0.481432935469388	TRUE	TRUE	2	0	1	0	0	2	0	0	0	0	0	1	0	0	0	0	0	1	2	0	0	0	2	0	0	1	0	0	-0.0119739007682773	0.0386095810603109	3.46711443810791	2.9189594727686	0.512457534536714	0.482797792531769
NM_012153	EHF	26298	Homo sapiens ets homologous factor (EHF), mRNA.	TR(1..3617)CDS(112..1014)	0.49882198191303	0	FALSE	FALSE	1	0	1	0	0	0	0	1	2	0	1	0	1	1	0	0	0	0	0	0	0	0	0	0	0	0	0	0	0.0283897204008151	0.0145092612828431	2.29585432267294	2.29322222161542	0.375211379691256	0.99999999999994
NM_015306	USP24	23358	Homo sapiens ubiquitin specific peptidase 24 (USP24), mRNA.	TR(1..10087)CDS(1..7383)	0.498734271019713	0.619529250135547	TRUE	TRUE	0	0	2	1	3	0	0	1	1	0	1	0	0	0	2	1	1	0	3	1	0	3	1	0	1	0	1	0	-0.503215565970453	0.0755744894271134	7.76675428249546	8.17837712863293	0.195475978754034	0.667715094119671
NM_000953	PTGDR	5729	Homo sapiens prostaglandin D2 receptor (DP) (PTGDR), mRNA.	TR(1..2966)CDS(103..1182)	0.497939951906641	0.0361716250339047	FALSE	FALSE	2	0	1	0	0	2	0	0	0	0	0	0	0	0	0	0	0	0	3	0	0	0	0	0	0	0	0	0	0.0191605770432508	0.0410746855204516	2.29322222161542	2.29531636341544	0.99999999999993	0.50430116012101
NM_001621	AHR	196	Homo sapiens aryl hydrocarbon receptor (AHR), mRNA.	TR(1..5827)CDS(583..3129)	0.497842398866879	0.401731812509426	TRUE	TRUE	2	0	1	0	0	1	0	1	0	0	0	0	0	0	0	0	0	1	0	0	0	0	1	0	0	1	2	0	-0.198034617809763	-0.471229835608515	5.86075216421134	4.43424556085234	0.325891093027653	0.189976357701285
NM_016009	SH3GLB1	51100	Homo sapiens SH3-domain GRB2-like endophilin B1 (SH3GLB1), mRNA.	TR(1..6373)CDS(327..1424)	0.49725273850488	0.344830600738566	TRUE	TRUE	0	0	2	0	0	0	0	2	4	0	1	1	0	2	0	0	0	1	0	0	0	0	0	0	0	0	0	0	0.0830069654168664	-0.171540597048649	9.12290035748233	9.33087315885797	0.922292063297901	0.0436466132754162
NM_144657	HDX	139324	Homo sapiens highly divergent homeobox (HDX), mRNA.	TR(1..2892)CDS(110..2182)	0.49688626328726	0.0876370772182968	FALSE	TRUE	2	0	1	0	0	0	0	0	0	0	0	0	0	0	0	0	1	0	1	1	0	1	1	0	0	0	1	0	0.109095007163121	-0.259290856616351	2.29322222161542	3.46121279222344	0.999999999999996	4.30242792124102e-08
NM_032290	ANKRD32	84250	Homo sapiens ankyrin repeat domain 32 (ANKRD32), mRNA.	TR(1..3813)CDS(81..3257)	0.49688626328726	0.185248880383473	TRUE	TRUE	2	0	1	0	0	0	0	0	0	0	0	0	0	0	0	0	0	0	0	0	0	1	1	0	1	0	0	1	-0.48838273586288	-0.818990373068245	5.82818774108838	5.87696545306039	0.0476544640969122	0.00581716050552471
NM_022784	IQCH	64799	Homo sapiens IQ motif containing H (IQCH), transcript variant 2, mRNA.	TR(1..3623)CDS(564..2429)	0.49688626328726	0.162067730757084	FALSE	FALSE	2	0	1	0	0	0	0	0	0	0	0	0	0	0	0	0	0	0	0	1	0	1	1	0	0	0	0	1	0.102118341838689	0.0712195346045545	2.37394645798205	2.29322222161542	0.0163112869240605	1
NM_015144	ZCCHC14	23174	Homo sapiens zinc finger, CCHC domain containing 14 (ZCCHC14), mRNA.	TR(1..6932)CDS(28..2877)	0.49688626328726	0.381002225772471	TRUE	TRUE	2	0	1	0	0	0	0	0	0	0	0	0	0	0	0	0	0	1	3	0	0	0	0	0	0	0	0	0	-0.14376848602074	-0.327974305197547	5.15910767886274	5.07572999236836	0.468515908275003	0.250396414304489
NM_004775	B4GALT6	9331	Homo sapiens UDP-Gal:betaGlcNAc beta 1,4- galactosyltransferase, polypeptide 6 (B4GALT6), mRNA.	TR(1..4814)CDS(298..1446)	0.49688626328726	0.111668704087472	TRUE	TRUE	2	0	1	0	0	0	0	0	0	0	0	0	0	0	0	0	0	0	0	0	0	1	2	0	0	0	0	0	-0.145508115179415	-0.783016261162637	2.50120575463944	5.69318357741248	0.2102108980725	0.000224271002740261
NM_001080477	ODZ3	55714	Homo sapiens odz, odd Oz/ten-m homolog 3 (Drosophila) (ODZ3), mRNA.	TR(1..10810)CDS(38..8137)	0.495802469278753	0.360097796198674	FALSE	TRUE	0	0	2	1	0	1	0	0	0	1	0	0	1	1	0	0	3	0	3	1	1	0	1	0	1	1	0	0	-0.0510228300838166	0.354740216801401	2.3084488659909	4.76757673873626	0.868691192933848	0.00857795752569784
NM_001122838	NAPEPLD	222236	Homo sapiens N-acyl phosphatidylethanolamine phospholipase D (NAPEPLD), transcript variant 1, mRNA.	TR(1..5363)CDS(329..1510)	0.495730679504685	0.000972635648659688	TRUE	TRUE	2	1	0	0	1	0	0	1	0	0	0	0	2	0	0	0	0	0	0	1	0	1	0	0	0	0	1	0	-0.233790296824731	0.0821577828139371	3.67658721963774	3.11498147333745	0.613821969744286	0.569552929896587
NM_032352	BRMS1L	84312	Homo sapiens breast cancer metastasis-suppressor 1-like (BRMS1L), mRNA.	TR(1..2604)CDS(127..1098)	0.495697679366606	0.400879598417267	TRUE	TRUE	2	1	0	0	1	0	0	1	0	0	0	0	0	0	0	0	0	1	0	0	0	1	1	0	0	0	0	0	-0.559026344967977	-0.781773481907882	6.5519575013314	8.41234690466906	0.104156935299568	0.00699042101626053
NM_022340	ZFYVE20	64145	Homo sapiens zinc finger, FYVE domain containing 20 (ZFYVE20), mRNA.	TR(1..6678)CDS(615..2969)	0.495204414144785	0.0547527290969454	TRUE	TRUE	1	0	1	0	1	2	0	1	4	0	0	1	0	0	0	0	1	0	1	0	0	0	0	0	1	0	0	0	-0.127277982386935	-0.0445702820229054	5.08726904617525	5.55968874354401	0.905749682723545	0.0873191279957211
NM_020910	KIAA1549	57670	Homo sapiens KIAA1549 (KIAA1549), mRNA.	TR(1..12529)CDS(350..6004)	0.494137409680214	1.06701835936629	TRUE	FALSE	0	0	0	1	1	2	0	0	2	0	1	1	0	0	0	1	1	3	0	0	0	0	0	1	0	1	1	0	0.0289538290512782	0.137604127931285	2.85955099500315	2.33078843350728	0.539461507170567	0.947274726536765
NM_004522	KIF5C	3800	Homo sapiens kinesin family member 5C (KIF5C), mRNA.	TR(1..6927)CDS(369..3242)	0.49404506718857	0.347035241542195	FALSE	FALSE	0	0	2	1	0	0	0	0	2	0	0	0	0	0	0	0	0	1	0	1	0	1	0	0	0	1	0	0	-0.0442314353114565	-0.164614136268493	2.30121124926132	2.46755900337096	1	0.00466992183124837
XM_001716703	LOC100130229	100130229	PREDICTED: Homo sapiens hypothetical protein LOC100130229 (LOC100130229), mRNA.	TR(1..2678)CDS(1..528)	0.493735329050456	0.356887809083201	TRUE	FALSE	1	0	0	0	1	0	1	0	1	0	0	1	0	0	0	0	0	1	1	0	0	0	0	0	0	0	0	0	0.0478433507552193	4.77792935876992e-05	3.90876381714115	2.30932925701172	0.980947980425246	0.985195783427357
NM_001093772	KIT	3815	Homo sapiens v-kit Hardy-Zuckerman 4 feline sarcoma viral oncogene homolog (KIT), transcript variant 2, mRNA.	TR(1..5178)CDS(88..3006)	0.49354485456926	0.61788242745542	FALSE	FALSE	0	0	1	1	0	1	0	0	0	0	1	0	0	1	0	0	1	1	1	1	1	0	1	0	0	0	0	0	-0.0498516829884226	-0.0528055648638007	2.29322222161542	2.29322222161542	0.99999999999992	1
NM_001011713	NAT12	122830	Homo sapiens N-acetyltransferase 12 (GCN5-related, putative) (NAT12), mRNA.	TR(1..4490)CDS(155..1243)	0.493424433012759	0.0120572083446349	TRUE	TRUE	0	0	1	1	2	0	0	0	0	0	0	0	0	1	0	0	0	0	1	0	0	0	0	0	0	0	0	0	-0.0176624386565345	0.0927537274237802	7.66700139025235	8.30390191854267	0.508342965305001	0.188963878213123
[truncated: 14,488 more rows]
