# Supplementary material for: Kaposi's Sarcoma Herpesvirus microRNAs Target Caspase 3 and Regulate Apoptosis
Source: PLoS Pathog. 2011 Dec 8;7(12):e1002405. doi: 10.1371/journal.ppat.1002405 (PMC3234232; doi:10.1371/journal.ppat.1002405)
Supplement: Dataset S4 — Putative direct targets of the KSHV miRNAs in both cell lines. For details, please refer to Dataset S2 legend. (XLS) [file ppat.1002405.s004.xls]

## Sheet: TableS4_BOTHtargets.txt
RefSeq	Affymetrix probe sets	mRNA annotation	Entrez gene ID	Gene name	Gene description	DG-75 log2 fold change K10/12 vs EGFP	EA.HY log2 fold change K10/12 vs EGFP	DG-75 log2 intensity	EA.hy296 log2 intensity	DG-75 diff. expression p-value	EA.hy296 diff. expression p-value	Present DG-775	Present EA.hy296	Seed matches to K10/12 miRNAs
NM_015114	212201_at,212200_at	TR(1..4491)CDS(68..2884)	23141	ANKLE2	Homo sapiens ankyrin repeat and LEM domain containing 2 (ANKLE2), mRNA.	-0.732507109952606	-1.09693045772126	7.55101164637796	5.91232467814247	0.0476590032223106	0.00142369020471657	TRUE	TRUE	kshv-miR-K12-8,kshv-miR-K12-3,kshv-miR-K12-4-3p,kshv-miR-K12-7
NM_201999	203822_s_at	TR(1..3218)CDS(207..1952)	1998	ELF2	Homo sapiens E74-like factor 2 (ets domain transcription factor) (ELF2), transcript variant 1, mRNA.	-0.649485058345055	-0.587110052124826	8.08413120872567	7.10728228825545	0.0126813262891057	0.0114111287907249	TRUE	TRUE	kshv-miR-K12-2,kshv-miR-K12-3,kshv-miR-K12-4-3p
NM_144610	1553292_s_at	TR(1..1433)CDS(33..857)	124923	FLJ25006	Homo sapiens uncharacterized serine/threonine-protein kinase SgK494 (FLJ25006), mRNA.	-1.85786909039869	-0.945378397160489	5.69366765444358	4.00835913871617	0.00979454439282284	0.0264167946658025	TRUE	TRUE	kshv-miR-K12-1,kshv-miR-K12-4-3p
NM_001105539	219312_s_at	TR(1..6061)CDS(599..3214)	65986	ZBTB10	Homo sapiens zinc finger and BTB domain containing 10 (ZBTB10), transcript variant 1, mRNA.	-1.20548100507803	-1.29004548732484	6.8383308148479	4.4353015769633	0.0110985908233455	0.00964291922462232	TRUE	TRUE	kshv-miR-K12-2,kshv-miR-K12-1,kshv-miR-K12-4-3p
NM_019002	219216_at	TR(1..3298)CDS(140..2920)	54465	ETAA1	Homo sapiens Ewing tumor-associated antigen 1 (ETAA1), mRNA.	-0.489694739653973	-1.04928092632291	6.79797841746226	6.64897213541122	0.00693783487816247	0.000424985553564961	TRUE	TRUE	kshv-miR-K12-6-5p,kshv-miR-K12-4-3p
NM_017553	225357_s_at	TR(1..6249)CDS(214..4884)	54617	INO80	Homo sapiens INO80 homolog (S. cerevisiae) (INO80), mRNA.	-0.529267935971548	-0.594804248997146	4.80600824903166	4.39948973534363	0.00838573105930857	0.0025172795930118	TRUE	TRUE	kshv-miR-K12-5,kshv-miR-K12-3
NM_006743	208319_s_at	TR(1..1588)CDS(140..613)	5935	RBM3	Homo sapiens RNA binding motif (RNP1, RRM) protein 3 (RBM3), mRNA.	-0.690821830459638	-0.719828606171329	10.9426008846110	11.9156234556930	0.0271675725777744	0.021595489518376	TRUE	TRUE	kshv-miR-K12-1
NM_182515	232338_at	TR(1..8790)CDS(361..2028)	148206	ZNF714	Homo sapiens zinc finger protein 714 (ZNF714), mRNA.	-1.6635047294516	-1.92200832066001	7.0118008384725	4.62136428623627	0.0310205170165153	0.0107672258974557	TRUE	TRUE	kshv-miR-K12-5,kshv-miR-K12-2,kshv-miR-K12-1,kshv-miR-K12-11,kshv-miR-K12-3,kshv-miR-K12-4-3p,kshv-miR-K12-9*,kshv-miR-K12-7
NM_016127	200847_s_at	TR(1..1977)CDS(185..1204)	51669	TMEM66	Homo sapiens transmembrane protein 66 (TMEM66), mRNA.	-0.558098039103811	-0.535659371540956	11.5591376093841	10.9213824320720	1.61332895897800e-05	5.62837565233703e-06	TRUE	TRUE	kshv-miR-K12-11,kshv-miR-K12-4-3p
NM_017686	1554154_at,219473_at	TR(1..8885)CDS(300..1793)	54834	GDAP2	Homo sapiens ganglioside induced differentiation associated protein 2 (GDAP2), transcript variant 1, mRNA.	-0.634989411080552	-0.830659240540826	4.08729603481828	5.18989378195926	0.0104142397302970	0.00160205512722226	TRUE	TRUE	kshv-miR-K12-2,kshv-miR-K12-11,kshv-miR-K12-3,kshv-miR-K12-4-3p,kshv-miR-K12-9*,kshv-miR-K12-4-5p
NM_024613	218640_s_at,222699_s_at	TR(1..2905)CDS(248..997)	79666	PLEKHF2	Homo sapiens pleckstrin homology domain containing, family F (with FYVE domain) member 2 (PLEKHF2), mRNA.	-0.946147095673788	-0.671908105427766	7.9464585892311	6.80172999231131	7.42216670784835e-05	0.000107100238287185	TRUE	TRUE	kshv-miR-K12-6-3p,kshv-miR-K12-2,kshv-miR-K12-3
NM_007269	203310_at	TR(1..2522)CDS(76..1854)	6814	STXBP3	Homo sapiens syntaxin binding protein 3 (STXBP3), mRNA.	-0.600599939391615	-0.898197015890636	9.31922082752443	9.21097555069945	0.0234488020072085	0.00203359118791965	TRUE	TRUE	kshv-miR-K12-1,kshv-miR-K12-6-5p
NM_006933	1553313_s_at,213164_at,212944_at,213167_s_at	TR(1..11579)CDS(513..2669)	6526	SLC5A3	Homo sapiens solute carrier family 5 (sodium/myo-inositol cotransporter), member 3 (SLC5A3), mRNA.	-0.825140228431969	-0.735804957802056	4.99069907228661	6.61194654540608	0.00297121557508265	0.00119111047739404	TRUE	TRUE	kshv-miR-K12-2,kshv-miR-K12-3,kshv-miR-K12-4-3p,kshv-miR-K12-11,kshv-miR-K12-1,kshv-miR-K12-5,kshv-miR-K12-6-5p,kshv-miR-K12-9*,kshv-miR-K12-7
NM_194451	214045_at	TR(1..1631)CDS(74..1042)	11019	LIAS	Homo sapiens lipoic acid synthetase (LIAS), nuclear gene encoding mitochondrial protein, transcript variant 2, mRNA.	-0.501408214891834	-1.47188161600472	7.78852456778638	5.11853840299377	0.0365867037192011	0.000173394137981934	TRUE	TRUE	kshv-miR-K12-2,kshv-miR-K12-1
NM_138288	212460_at,213508_at	TR(1..2538)CDS(56..271)	171546	C14orf147	Homo sapiens chromosome 14 open reading frame 147 (C14orf147), mRNA.	-0.486382859880023	-0.490264899312788	8.94528204978756	8.7356237230558	0.00688769747444715	0.00252514508297976	TRUE	TRUE	kshv-miR-K12-6-3p,kshv-miR-K12-11,kshv-miR-K12-9*,kshv-miR-K12-7
NM_005370	208819_at	TR(1..2194)CDS(223..846)	4218	RAB8A	Homo sapiens RAB8A, member RAS oncogene family (RAB8A), mRNA.	-1.18820990064939	-0.899868424010326	8.41993930725714	8.88776300631906	0.00721142625661367	0.0258716970336889	TRUE	TRUE	kshv-miR-K12-1,kshv-miR-K12-6-5p
NM_152756	226312_at,226310_at,228248_at	TR(1..9535)CDS(25..5151)	253260	RICTOR	Homo sapiens rapamycin-insensitive companion of mTOR (RICTOR), mRNA.	-0.71575393833213	-0.848151414831118	7.8194075381601	9.35984838691665	0.0152046159194367	0.0130454375395517	TRUE	TRUE	kshv-miR-K12-2,kshv-miR-K12-3,kshv-miR-K12-6-3p,kshv-miR-K12-11,kshv-miR-K12-1,kshv-miR-K12-5,kshv-miR-K12-6-5p,kshv-miR-K12-4-5p
NM_004395	202806_at,217025_s_at	TR(1..2942)CDS(173..2122)	1627	DBN1	Homo sapiens drebrin 1 (DBN1), transcript variant 1, mRNA.	-0.539308172814756	-0.787795360722676	7.59809578512709	7.04066341329883	0.0083605308534962	0.00261642846183952	TRUE	TRUE	kshv-miR-K12-4-3p,kshv-miR-K12-9*
NM_032290	223542_at,1558076_at	TR(1..3813)CDS(81..3257)	84250	ANKRD32	Homo sapiens ankyrin repeat domain 32 (ANKRD32), mRNA.	-0.48838273586288	-0.818990373068245	5.82818774108838	5.87696545306039	0.0476544640969122	0.00581716050552471	TRUE	TRUE	kshv-miR-K12-2,kshv-miR-K12-4-3p
NM_030763	221606_s_at,221238_at	TR(1..1865)CDS(69..917)	79366	NSBP1	Homo sapiens nucleosomal binding protein 1 (NSBP1), mRNA.	-0.595578966381961	-0.980818471772249	5.52803305414279	3.67484966547418	0.0279516196889627	0.00180984571356349	TRUE	TRUE	kshv-miR-K12-4-5p
NM_052932	211967_at	TR(1..3605)CDS(422..1048)	114908	TMEM123	Homo sapiens transmembrane protein 123 (TMEM123), mRNA.	-0.718970276361074	-0.766303629626939	11.3637545731676	11.6265333531121	0.000235646535162019	0.000272519981572383	TRUE	TRUE	kshv-miR-K12-11,kshv-miR-K12-4-3p,kshv-miR-K12-4-5p
NM_021823	219066_at	TR(1..2268)CDS(114..728)	60490	PPCDC	Homo sapiens phosphopantothenoylcysteine decarboxylase (PPCDC), mRNA.	-0.697885700407178	-1.18812499321501	6.41485710692368	5.09659787253427	0.0368117691612944	0.0348673219597448	TRUE	TRUE	kshv-miR-K12-9
NM_015100	212153_at	TR(1..6618)CDS(307..4539)	23126	POGZ	Homo sapiens pogo transposable element with ZNF domain (POGZ), transcript variant 1, mRNA.	-0.57787115094828	-1.20613098211036	8.82157655180653	7.07188784338668	0.0171940727479026	6.71597258790837e-05	TRUE	TRUE	kshv-miR-K12-1,kshv-miR-K12-3,kshv-miR-K12-9*
NM_022730	219997_s_at	TR(1..1977)CDS(104..898)	64708	COPS7B	Homo sapiens COP9 constitutive photomorphogenic homolog subunit 7B (Arabidopsis) (COPS7B), mRNA.	-1.13515651182296	-0.830614652526278	6.41057556507312	4.28357847588073	8.96125342598009e-06	3.47764602015687e-05	TRUE	FALSE	kshv-miR-K12-6-5p
NM_025049	228252_at	TR(1..2659)CDS(67..1992)	80119	PIF1	Homo sapiens PIF1 5'-to-3' DNA helicase homolog (S. cerevisiae) (PIF1), mRNA.	-1.50542914867035	-1.50393129216915	7.13816077963113	4.27048793133306	0.0428560894101525	0.00726518094324186	TRUE	TRUE	kshv-miR-K12-6-5p
NM_001001420	235451_at,225219_at,205188_s_at,205187_at,225223_at	TR(1..6937)CDS(286..1683)	4090	SMAD5	Homo sapiens SMAD family member 5 (SMAD5), transcript variant 3, mRNA.	-0.692604499620565	-1.51977295236278	6.63436372100704	8.29314191841057	0.00127834946206694	3.36750421210276e-06	TRUE	TRUE	kshv-miR-K12-2,kshv-miR-K12-1,kshv-miR-K12-11,kshv-miR-K12-3,kshv-miR-K12-4-3p,kshv-miR-K12-9*,kshv-miR-K12-4-5p
NM_030816	1554471_a_at,238597_at,227375_at	TR(1..5682)CDS(327..1952)	81573	ANKRD13C	Homo sapiens ankyrin repeat domain 13C (ANKRD13C), mRNA.	-0.628940006497821	-0.9920388328625	4.48155712700491	4.38884258559109	0.0156388253077132	0.0242047545281959	TRUE	TRUE	kshv-miR-K12-6-3p,kshv-miR-K12-6-5p,kshv-miR-K12-4-5p
NM_021127	204285_s_at,204286_s_at	TR(1..1954)CDS(219..383)	5366	PMAIP1	Homo sapiens phorbol-12-myristate-13-acetate-induced protein 1 (PMAIP1), mRNA.	-0.77900641924691	-0.760174708080235	12.2248118081004	10.8100483604741	0.0088517566354522	0.0117067260282056	TRUE	TRUE	kshv-miR-K12-5,kshv-miR-K12-3
NM_002061	203925_at,236140_at	TR(1..3074)CDS(294..1118)	2730	GCLM	Homo sapiens glutamate-cysteine ligase, modifier subunit (GCLM), mRNA.	-0.690397340393696	-0.533431699523095	8.4875348334612	7.90409932264264	0.0361732823745078	0.0461888537133393	TRUE	TRUE	kshv-miR-K12-1,kshv-miR-K12-4-3p,kshv-miR-K12-9*,kshv-miR-K12-4-5p
NM_001130140	227462_at,1554273_a_at,235104_at,219759_at	TR(1..5254)CDS(274..3156)	64167	ERAP2	Homo sapiens endoplasmic reticulum aminopeptidase 2 (ERAP2), transcript variant 2, mRNA.	-0.517778802237967	-0.735461934889827	5.76435079959667	4.33270452350896	0.0423344039886027	0.00128651857656658	TRUE	TRUE	kshv-miR-K12-6-3p,kshv-miR-K12-2,kshv-miR-K12-1,kshv-miR-K12-4-3p,kshv-miR-K12-4-5p
NM_000293	202738_s_at,238601_at,202739_s_at	TR(1..5491)CDS(53..3334)	5257	PHKB	Homo sapiens phosphorylase kinase, beta (PHKB), transcript variant 1, mRNA.	-0.60722605916037	-0.600885208339842	6.67853838656969	6.92950711168605	0.0157311959877806	0.0110682281435114	TRUE	TRUE	kshv-miR-K12-2,kshv-miR-K12-4-3p
NM_002221	203723_at	TR(1..6162)CDS(341..3181)	3707	ITPKB	Homo sapiens inositol 1,4,5-trisphosphate 3-kinase B (ITPKB), mRNA.	-1.47834181955685	-1.52784396267260	7.50449745331569	5.84989598646495	0.00125136215098272	0.000192313412958203	TRUE	TRUE	kshv-miR-K12-6-3p,kshv-miR-K12-1,kshv-miR-K12-6-5p,kshv-miR-K12-9*,kshv-miR-K12-7
NM_000234	202726_at	TR(1..3083)CDS(121..2880)	3978	LIG1	Homo sapiens ligase I, DNA, ATP-dependent (LIG1), mRNA.	-0.615477277522299	-0.617171297926052	8.94095281984442	6.94209021859633	0.044011856900957	0.0329024429708588	TRUE	TRUE	kshv-miR-K12-4-5p
NM_001079880	38269_at,209282_at	TR(1..3338)CDS(479..3115)	25865	PRKD2	Homo sapiens protein kinase D2 (PRKD2), transcript variant 2, mRNA.	-0.737572021177734	-0.795311132995523	6.98922936927238	6.55180307487807	0.0189653209113234	0.035521140778343	TRUE	TRUE	kshv-miR-K12-6-5p
NM_002129	208808_s_at	TR(1..1527)CDS(194..823)	3148	HMGB2	Homo sapiens high-mobility group box 2 (HMGB2), transcript variant 1, mRNA.	-0.733056764914227	-1.18374241696504	13.1383420989189	12.8492247766377	0.00948659923714534	0.00182849233859609	TRUE	TRUE	kshv-miR-K12-3
NM_002199	203275_at	TR(1..2302)CDS(201..1250)	3660	IRF2	Homo sapiens interferon regulatory factor 2 (IRF2), mRNA.	-0.983025868766021	-0.667115890169309	6.3610359942352	6.1042749356248	1.22010104840580e-05	0.00782781130943005	TRUE	TRUE	kshv-miR-K12-3
NM_001014283	219116_s_at	TR(1..3046)CDS(40..819)	55208	DCUN1D2	Homo sapiens DCN1, defective in cullin neddylation 1, domain containing 2 (S. cerevisiae) (DCUN1D2), mRNA.	-0.774384034010989	-1.38699767116023	7.12938391195578	4.54340675443604	0.0106115233127681	0.000510552175152665	TRUE	TRUE	kshv-miR-K12-1,kshv-miR-K12-11,kshv-miR-K12-3,kshv-miR-K12-6-5p,kshv-miR-K12-9*
NM_014803	204291_at	TR(1..8296)CDS(858..5309)	9849	ZNF518A	Homo sapiens zinc finger protein 518A (ZNF518A), mRNA.	-0.798777630016738	-1.11623827316609	8.23800346262785	7.3834464162632	0.00286091339565768	0.000166854489670569	TRUE	TRUE	kshv-miR-K12-2,kshv-miR-K12-1,kshv-miR-K12-4-3p
NM_003390	212533_at,215711_s_at	TR(1..4232)CDS(1142..3082)	7465	WEE1	Homo sapiens WEE1 homolog (S. pombe) (WEE1), mRNA.	-1.23725931053770	-0.83777707362129	9.53017257060464	7.4156704176173	0.000657354107939857	0.0060987785587978	TRUE	TRUE	kshv-miR-K12-1,kshv-miR-K12-11
NM_015565	233819_s_at,215596_s_at	TR(1..7703)CDS(99..5399)	26046	ZNF294	Homo sapiens zinc finger protein 294 (ZNF294), mRNA.	-0.732112981683206	-1.27839459427935	6.76284864743386	8.04086937857214	0.00236883671682289	0.000756728976721124	TRUE	TRUE	kshv-miR-K12-1,kshv-miR-K12-11,kshv-miR-K12-3,kshv-miR-K12-4-3p,kshv-miR-K12-4-5p
NM_004176	202308_at	TR(1..4194)CDS(195..3638)	6720	SREBF1	Homo sapiens sterol regulatory element binding transcription factor 1 (SREBF1), transcript variant 2, mRNA.	-1.12571011917337	-0.738480380016628	4.7284479886004	3.23245232540007	9.34182776462064e-05	0.00124815314931522	TRUE	TRUE	kshv-miR-K12-6-5p
NM_022828	213077_at,1568680_s_at,205835_s_at,205836_s_at	TR(1..6301)CDS(184..4476)	64848	YTHDC2	Homo sapiens YTH domain containing 2 (YTHDC2), mRNA.	-0.59883138338752	-1.13089771019861	5.78161187233163	5.97131772845348	0.0107178974808098	9.68813006003557e-05	TRUE	TRUE	kshv-miR-K12-1,kshv-miR-K12-11
NM_001126	221761_at	TR(1..2775)CDS(295..1665)	159	ADSS	Homo sapiens adenylosuccinate synthase (ADSS), mRNA.	-1.03029178509390	-1.18489046544585	8.5622641693279	9.86610440767593	0.0111544694688528	0.00356340041373046	TRUE	TRUE	kshv-miR-K12-2,kshv-miR-K12-1,kshv-miR-K12-6-5p,kshv-miR-K12-9*
NM_001099270	227111_at	TR(1..6577)CDS(98..1600)	403341	ZBTB34	Homo sapiens zinc finger and BTB domain containing 34 (ZBTB34), mRNA.	-0.817593568365108	-0.611594936314172	6.68934738286254	5.72462147735694	0.000226594572236962	9.19677217289337e-05	TRUE	TRUE	kshv-miR-K12-8,kshv-miR-K12-6-3p,kshv-miR-K12-2,kshv-miR-K12-1,kshv-miR-K12-3
NM_018352	218513_at	TR(1..1923)CDS(282..893)	55319	C4orf43	Homo sapiens chromosome 4 open reading frame 43 (C4orf43), mRNA.	-0.808092725688102	-0.926829842195852	8.12584105270252	7.73233577956231	0.00319345422060145	0.0124455651909132	TRUE	TRUE	kshv-miR-K12-3,kshv-miR-K12-9*,kshv-miR-K12-4-5p
NM_006311	200857_s_at	TR(1..7940)CDS(241..7563)	9611	NCOR1	Homo sapiens nuclear receptor co-repressor 1 (NCOR1), mRNA.	-1.26265480183850	-0.893530025881636	6.89362819240647	6.77690131422672	0.000692175138227662	0.0190352795675044	TRUE	TRUE	kshv-miR-K12-1
NM_017760	219588_s_at	TR(1..3950)CDS(146..3577)	54892	NCAPG2	Homo sapiens non-SMC condensin II complex, subunit G2 (NCAPG2), mRNA.	-1.05838823233446	-1.19769853316966	8.96574588659502	8.38364522923438	0.0211840881986666	0.00258524132154643	TRUE	TRUE	kshv-miR-K12-3
NM_181868	204859_s_at,211554_s_at	TR(1..7075)CDS(578..4195)	317	APAF1	Homo sapiens apoptotic peptidase activating factor 1 (APAF1), transcript variant 4, mRNA.	-0.757707236011659	-0.667202001246632	4.90054905711516	4.60738741574174	0.000165807335098212	0.0028602576728604	TRUE	TRUE	kshv-miR-K12-1,kshv-miR-K12-11,kshv-miR-K12-3,kshv-miR-K12-6-5p,kshv-miR-K12-9*,kshv-miR-K12-4-5p,kshv-miR-K12-9
NM_178156	1554930_a_at,203988_s_at	TR(1..3677)CDS(1100..2827)	2530	FUT8	Homo sapiens fucosyltransferase 8 (alpha (1,6) fucosyltransferase) (FUT8), transcript variant 3, mRNA.	-1.48395208958553	-0.921112259976463	5.7121961963264	9.17582146067922	4.4795193745913e-06	5.59203839585274e-05	TRUE	TRUE	kshv-miR-K12-9*,kshv-miR-K12-9
NM_031942	224428_s_at	TR(1..2839)CDS(132..1484)	83879	CDCA7	Homo sapiens cell division cycle associated 7 (CDCA7), transcript variant 1, mRNA.	-0.66716395934291	-0.623842900603145	12.0592181610337	8.51130565649691	0.0113294083948603	0.0187391908729461	TRUE	TRUE	kshv-miR-K12-11,kshv-miR-K12-4-5p
NM_033429	64408_s_at,1568600_at,221879_at	TR(1..4655)CDS(735..1325)	91860	CALML4	Homo sapiens calmodulin-like 4 (CALML4), transcript variant 1, mRNA.	-0.997059087205685	-0.844069353714178	6.60084919803823	5.5946618332101	0.00827976205592008	0.0145377073947281	TRUE	TRUE	kshv-miR-K12-6-3p,kshv-miR-K12-9*,kshv-miR-K12-9
NM_004663	200863_s_at,200864_s_at	TR(1..2393)CDS(129..779)	8766	RAB11A	Homo sapiens RAB11A, member RAS oncogene family (RAB11A), mRNA.	-0.687253519149171	-0.714194371532452	9.37900887388055	9.95214661681525	0.00335637230982097	0.00726667595883209	TRUE	TRUE	kshv-miR-K12-4-3p,kshv-miR-K12-9*
NM_014649	203280_at,32099_at	TR(1..3334)CDS(213..3074)	9667	SAFB2	Homo sapiens scaffold attachment factor B2 (SAFB2), mRNA.	-0.559438967325503	-0.833298907488807	6.43789969285337	5.99787350773806	0.0020633418577302	9.2101169321973e-05	TRUE	TRUE	kshv-miR-K12-3
NM_002880	201244_s_at	TR(1..3291)CDS(416..2362)	5894	RAF1	Homo sapiens v-raf-1 murine leukemia viral oncogene homolog 1 (RAF1), mRNA.	-0.800160893260214	-0.50617731046496	9.28718813330052	8.5960819642412	0.000444152091061882	0.00314850524038722	TRUE	TRUE	kshv-miR-K12-6-5p
NM_005057	205169_at	TR(1..3683)CDS(131..1747)	5929	RBBP5	Homo sapiens retinoblastoma binding protein 5 (RBBP5), mRNA.	-0.8631573905837	-0.681471016919266	5.73080567910321	5.9843443505032	0.013859174912504	0.0144962093898256	TRUE	TRUE	kshv-miR-K12-6-3p,kshv-miR-K12-1,kshv-miR-K12-9*
NM_002577	208878_s_at,208877_at	TR(1..6139)CDS(323..1897)	5062	PAK2	Homo sapiens p21 protein (Cdc42/Rac)-activated kinase 2 (PAK2), mRNA.	-0.837194962911594	-0.817794889242648	8.12047506487652	7.89536098403493	0.000570494062046935	0.000716622989525075	TRUE	TRUE	kshv-miR-K12-1,kshv-miR-K12-11,kshv-miR-K12-3,kshv-miR-K12-4-3p
NM_020825	225172_at	TR(1..7413)CDS(353..3550)	57585	CRAMP1L	Homo sapiens Crm, cramped-like (Drosophila) (CRAMP1L), mRNA.	-0.65371213799329	-0.60754355921345	7.94561264686099	5.80930595749531	0.0232200635042999	0.0256186592204770	TRUE	TRUE	kshv-miR-K12-1,kshv-miR-K12-6-5p,kshv-miR-K12-7
NM_032737	216952_s_at	TR(1..4653)CDS(88..1890)	84823	LMNB2	Homo sapiens lamin B2 (LMNB2), mRNA.	-0.960477624713007	-0.80809339402263	8.07061044763872	8.84176778543282	0.00149443599183018	0.00340692538138779	TRUE	TRUE	kshv-miR-K12-6-3p,kshv-miR-K12-5,kshv-miR-K12-9*
NM_001039459	204513_s_at	TR(1..2129)CDS(150..893)	9844	ELMO1	Homo sapiens engulfment and cell motility 1 (ELMO1), transcript variant 3, mRNA.	-0.902201656216647	-0.845150404024037	8.08392963443082	3.27944280983751	0.0104168241689038	0.0105133748332265	TRUE	TRUE	kshv-miR-K12-5
NM_003902	203091_at	TR(1..2884)CDS(90..2024)	8880	FUBP1	Homo sapiens far upstream element (FUSE) binding protein 1 (FUBP1), mRNA.	-1.14995605998873	-0.744575581441348	7.8580418909621	7.29976817318048	5.54804668404821e-05	0.00193327262521091	TRUE	TRUE	kshv-miR-K12-2,kshv-miR-K12-11
NM_152680	238063_at	TR(1..3085)CDS(107..658)	201799	TMEM154	Homo sapiens transmembrane protein 154 (TMEM154), mRNA.	-0.712834736098422	-0.776585188827162	7.5446249267555	6.27616637116432	0.033546679510803	0.0336545680802053	TRUE	TRUE	kshv-miR-K12-3,kshv-miR-K12-6-5p,kshv-miR-K12-9*,kshv-miR-K12-7,kshv-miR-K12-9
NM_173084	227801_at,235476_at,222170_at	TR(1..3886)CDS(196..1407)	286827	TRIM59	Homo sapiens tripartite motif-containing 59 (TRIM59), mRNA.	-0.59489680470485	-1.02058736413525	5.29314050777144	4.43923079111312	0.0338279156456282	0.00192799178700828	TRUE	TRUE	kshv-miR-K12-6-5p,kshv-miR-K12-4-3p,kshv-miR-K12-9*
NM_002950	201011_at	TR(1..2372)CDS(77..1900)	6184	RPN1	Homo sapiens ribophorin I (RPN1), mRNA.	-0.802476142075832	-1.38724303573237	9.13800225734582	9.46872437418143	0.00657914172992761	0.000164404232016015	TRUE	TRUE	kshv-miR-K12-5,kshv-miR-K12-1,kshv-miR-K12-4-3p
NM_022344	203830_at	TR(1..1631)CDS(32..1222)	64149	C17orf75	Homo sapiens chromosome 17 open reading frame 75 (C17orf75), mRNA.	-0.658462870034093	-0.655858846005818	7.95178830682121	6.86661729872884	0.0192433429511982	0.00526626118092114	TRUE	TRUE	kshv-miR-K12-4-5p
NM_013293	204658_at	TR(1..1852)CDS(215..1063)	29896	TRA2A	Homo sapiens transformer-2 alpha (TRA2A), mRNA.	-1.20380767873137	-1.51620191898089	9.3906233244337	8.54783048670914	4.09815561392243e-05	1.56930939845118e-05	TRUE	TRUE	kshv-miR-K12-1,kshv-miR-K12-4-5p
NM_015001	201996_s_at,1556059_s_at,201997_s_at,1556058_s_at	TR(1..12227)CDS(205..11199)	23013	SPEN	Homo sapiens spen homolog, transcriptional regulator (Drosophila) (SPEN), mRNA.	-0.865557216528991	-0.853412320546449	6.48833326479412	5.6771678602506	0.000221975301700858	0.000302651651325806	TRUE	TRUE	kshv-miR-K12-6-5p
NM_001114118	222779_s_at,218896_s_at	TR(1..3764)CDS(24..1886)	55421	C17orf85	Homo sapiens chromosome 17 open reading frame 85 (C17orf85), transcript variant 1, mRNA.	-0.689072735530225	-0.824507637400828	5.47681363216732	5.58611176274366	0.000514222375539443	0.000505852730147288	TRUE	TRUE	kshv-miR-K12-3,kshv-miR-K12-4-3p
NM_170600	226673_at,1552667_a_at	TR(1..3114)CDS(18..2600)	10044	SH2D3C	Homo sapiens SH2 domain containing 3C (SH2D3C), transcript variant 2, mRNA.	-1.10306882528381	-1.50915194025376	5.58145447231328	5.02487789132116	0.0280840635731377	0.00492346541907939	TRUE	TRUE	kshv-miR-K12-1
XM_001725037	235360_at	TR(1..1660)CDS(1..162)	100131989	LOC100131989	PREDICTED: Homo sapiens hypothetical protein LOC100131989 (LOC100131989), mRNA.	-0.538962288086646	-0.703638992284	4.15341528813325	3.66668580193355	0.000615557998479108	0.00126995810322239	TRUE	TRUE	kshv-miR-K12-2,kshv-miR-K12-1,kshv-miR-K12-6-5p
NM_022353	220631_at,230032_at	TR(1..2339)CDS(535..1779)	64172	OSGEPL1	Homo sapiens O-sialoglycoprotein endopeptidase-like 1 (OSGEPL1), mRNA.	-0.594031216713471	-0.686837556640694	6.22987162237435	7.31270351441147	0.0457211857455064	0.0462809468303689	TRUE	TRUE	kshv-miR-K12-6-5p,kshv-miR-K12-9*
NM_016021	217823_s_at,217824_at,217825_s_at,217826_s_at,222435_s_at	TR(1..4360)CDS(332..1288)	51465	UBE2J1	Homo sapiens ubiquitin-conjugating enzyme E2, J1 (UBC6 homolog, yeast) (UBE2J1), mRNA.	-0.650118029004808	-1.12556487420620	9.65494415244983	8.91432747089343	0.0217740617417257	0.00154480463883214	TRUE	TRUE	kshv-miR-K12-1,kshv-miR-K12-6-5p,kshv-miR-K12-4-3p,kshv-miR-K12-4-5p
NM_002393	225742_at,236814_at,205655_at,235162_at	TR(1..10073)CDS(163..1635)	4194	MDM4	Homo sapiens Mdm4 p53 binding protein homolog (mouse) (MDM4), transcript variant 1, mRNA.	-0.759967565550724	-0.70292774547305	5.19932116095651	4.70996987635376	0.0113124897667108	0.0160131552317799	TRUE	TRUE	kshv-miR-K12-6-3p,kshv-miR-K12-2,kshv-miR-K12-1,kshv-miR-K12-3,kshv-miR-K12-4-3p,kshv-miR-K12-9*,kshv-miR-K12-4-5p
NM_015055	209307_at,209306_s_at	TR(1..4848)CDS(100..1857)	23075	SWAP70	Homo sapiens SWAP-70 protein (SWAP70), mRNA.	-0.880568815305002	-1.02004174635905	11.2052680395518	10.4415621653657	0.00195316754167265	0.000845668203208552	TRUE	TRUE	kshv-miR-K12-6-3p,kshv-miR-K12-1,kshv-miR-K12-3,kshv-miR-K12-4-3p,kshv-miR-K12-7
NM_032765	1568594_s_at	TR(1..2244)CDS(306..1199)	84851	TRIM52	Homo sapiens tripartite motif-containing 52 (TRIM52), mRNA.	-0.635029742541685	-1.8436139455164	3.43834887140207	4.29650009259337	0.0442558037784783	2.66728195593034e-05	TRUE	TRUE	kshv-miR-K12-7
NM_130446	1560397_s_at,1560396_at,228167_at,1555275_a_at	TR(1..6320)CDS(59..1924)	89857	KLHL6	Homo sapiens kelch-like 6 (Drosophila) (KLHL6), mRNA.	-0.858059668919877	-0.747284290121227	7.9661778132045	3.31597009616938	0.000231715120289801	0.000174343908072745	TRUE	TRUE	kshv-miR-K12-8,kshv-miR-K12-4-3p,kshv-miR-K12-9,kshv-miR-K12-6-3p,kshv-miR-K12-1,kshv-miR-K12-5,kshv-miR-K12-4-5p,kshv-miR-K12-9*
NM_177422	219426_at	TR(1..3320)CDS(701..2581)	192669	EIF2C3	Homo sapiens eukaryotic translation initiation factor 2C, 3 (EIF2C3), transcript variant 2, mRNA.	-0.798162033132052	-0.861727295059777	6.87372959521066	6.80997369206586	0.0159792259082502	0.0365424235482171	TRUE	TRUE	kshv-miR-K12-4-3p
NM_004175	202567_at	TR(1..1385)CDS(441..821)	6634	SNRPD3	Homo sapiens small nuclear ribonucleoprotein D3 polypeptide 18kDa (SNRPD3), mRNA.	-0.780330314898931	-0.996004702109949	11.2689048026667	11.2766221789313	0.000204583775073479	1.61877481666745e-05	TRUE	TRUE	kshv-miR-K12-6-5p
NM_173510	235330_at,225644_at	TR(1..3999)CDS(177..1016)	150275	CCDC117	Homo sapiens coiled-coil domain containing 117 (CCDC117), mRNA.	-0.50923490042475	-0.744394160099504	5.27011795860705	4.80995401479727	0.00823356652603249	0.000195358867636818	TRUE	TRUE	kshv-miR-K12-5,kshv-miR-K12-2,kshv-miR-K12-4-3p,kshv-miR-K12-9*,kshv-miR-K12-9
NM_144643	236487_at	TR(1..3053)CDS(507..2573)	132320	SCLT1	Homo sapiens sodium channel and clathrin linker 1 (SCLT1), mRNA.	-0.542159921520984	-0.758483110422556	7.64718763100148	6.23140329079858	0.00100458273559877	0.00139781891747154	TRUE	TRUE	kshv-miR-K12-1
NM_018061	218040_at	TR(1..3711)CDS(283..1923)	55119	PRPF38B	Homo sapiens PRP38 pre-mRNA processing factor 38 (yeast) domain containing B (PRPF38B), mRNA.	-1.10363010074032	-1.35248014453514	8.37180486232311	7.8916936539974	0.00149676002725027	0.000162020086013669	TRUE	TRUE	kshv-miR-K12-6-3p,kshv-miR-K12-4-3p,kshv-miR-K12-4-5p
NM_003405	201020_at	TR(1..1807)CDS(242..982)	7533	YWHAH	Homo sapiens tyrosine 3-monooxygenase/tryptophan 5-monooxygenase activation protein, eta polypeptide (YWHAH), mRNA.	-0.969596943259578	-1.05905163935396	8.37750057959348	8.81867129906963	0.0289431292549721	0.00459598530908579	TRUE	TRUE	kshv-miR-K12-2
NM_018133	218733_at	TR(1..4696)CDS(734..2467)	55167	MSL2	Homo sapiens male-specific lethal 2 homolog (Drosophila) (MSL2), mRNA.	-0.896510361673005	-1.35800195359914	7.49843013970541	6.16115226987003	1.42971447331069e-05	2.15121701709932e-06	TRUE	TRUE	kshv-miR-K12-2,kshv-miR-K12-3,kshv-miR-K12-4-3p,kshv-miR-K12-4-5p
NM_001791	210232_at,214230_at	TR(1..2182)CDS(167..742)	998	CDC42	Homo sapiens cell division cycle 42 (GTP binding protein, 25kDa) (CDC42), transcript variant 1, mRNA.	-1.4265348015613	-1.34495213457735	4.42281053317112	4.13200743218732	0.00221152545771753	0.0075624170664736	TRUE	TRUE	kshv-miR-K12-9*
NM_024745	219493_at	TR(1..3249)CDS(41..2059)	79801	SHCBP1	Homo sapiens SHC SH2-domain binding protein 1 (SHCBP1), mRNA.	-0.77955935107722	-0.767192241331273	9.64419489250646	9.75550615365122	0.0261946140194872	0.0122541907645138	TRUE	TRUE	kshv-miR-K12-2,kshv-miR-K12-4-3p,kshv-miR-K12-4-5p
NM_176824	219688_at,235007_at	TR(1..3718)CDS(175..2322)	55212	BBS7	Homo sapiens Bardet-Biedl syndrome 7 (BBS7), transcript variant 1, mRNA.	-0.801286039313823	-0.51190919038112	6.52085714268183	6.2172738916808	0.0146784815707168	0.0048179740153663	TRUE	TRUE	kshv-miR-K12-11,kshv-miR-K12-9*
NM_001126117	201746_at,211300_s_at	TR(1..2331)CDS(279..923)	7157	TP53	Homo sapiens tumor protein p53 (TP53), transcript variant 7, mRNA.	-0.599471969833103	-1.12623713019247	7.55060967600304	7.04655393669563	0.00442666783826969	0.000382209775339083	TRUE	TRUE	kshv-miR-K12-2,kshv-miR-K12-9*
NM_032632	228569_at,209388_at,222035_s_at	TR(1..4539)CDS(211..2448)	10914	PAPOLA	Homo sapiens poly(A) polymerase alpha (PAPOLA), mRNA.	-0.614154309542023	-0.564072413918674	9.9208899497964	8.80077156544433	0.0298703866655366	0.0472919007513168	TRUE	TRUE	kshv-miR-K12-11
NM_012090	208633_s_at,208634_s_at	TR(1..17821)CDS(206..16498)	23499	MACF1	Homo sapiens microtubule-actin crosslinking factor 1 (MACF1), transcript variant 1, mRNA.	-0.89849359509495	-0.66455893648133	7.57347629556681	9.20295260493881	0.0120050624702255	0.0307055052413006	TRUE	TRUE	kshv-miR-K12-1,kshv-miR-K12-6-5p
NM_207356	222000_at,238010_at	TR(1..1697)CDS(100..831)	339448	C1orf174	Homo sapiens chromosome 1 open reading frame 174 (C1orf174), mRNA.	-0.992675086104826	-1.16218316312252	6.45890585657724	6.96280522796046	0.000415840044438987	0.000180213845100198	TRUE	TRUE	kshv-miR-K12-6-3p,kshv-miR-K12-6-5p,kshv-miR-K12-9*,kshv-miR-K12-4-5p
NM_001015049	202985_s_at,230427_s_at,202984_s_at	TR(1..5006)CDS(271..1737)	9529	BAG5	Homo sapiens BCL2-associated athanogene 5 (BAG5), transcript variant 1, mRNA.	-1.01166318507063	-1.25037906976178	6.31218922049169	6.19332801905938	0.00504663644773746	0.00439459491373209	TRUE	TRUE	kshv-miR-K12-1,kshv-miR-K12-11,kshv-miR-K12-6-5p,kshv-miR-K12-4-3p,kshv-miR-K12-9*
NM_001001976	234584_s_at	TR(1..2224)CDS(83..1639)	11101	ATE1	Homo sapiens arginyltransferase 1 (ATE1), transcript variant 1, mRNA.	-0.736090161529812	-0.686348558412445	5.62774734467225	5.861517558874	0.0157988209660364	0.0126055687739339	TRUE	TRUE	kshv-miR-K12-3
NM_001271	225077_at,1554015_a_at,1554014_at	TR(1..9374)CDS(576..6062)	1106	CHD2	Homo sapiens chromodomain helicase DNA binding protein 2 (CHD2), transcript variant 1, mRNA.	-1.05859128342402	-1.02543031323944	6.16382786735921	5.36037892590431	0.000158020491273855	0.00452479113592022	TRUE	TRUE	kshv-miR-K12-2,kshv-miR-K12-1,kshv-miR-K12-6-5p,kshv-miR-K12-9*
NM_022766	218421_at	TR(1..4445)CDS(108..1721)	64781	CERK	Homo sapiens ceramide kinase (CERK), mRNA.	-0.647684154179544	-0.514060373971915	3.06188854129622	6.21111961982555	0.000839680520588592	0.0071627523418332	FALSE	TRUE	kshv-miR-K12-1,kshv-miR-K12-6-5p,kshv-miR-K12-4-3p,kshv-miR-K12-9*,kshv-miR-K12-4-5p
NM_018362	221568_s_at,219399_at	TR(1..4729)CDS(5..598)	55327	LIN7C	Homo sapiens lin-7 homolog C (C. elegans) (LIN7C), mRNA.	-0.523275777710998	-0.524605640529569	7.8606058172846	8.78221242508405	0.000299999246744981	0.000366066456424775	TRUE	TRUE	kshv-miR-K12-2,kshv-miR-K12-11,kshv-miR-K12-3,kshv-miR-K12-6-5p,kshv-miR-K12-4-3p,kshv-miR-K12-4-5p,kshv-miR-K12-9
NM_000945	204507_s_at,204506_at	TR(1..3111)CDS(393..905)	5534	PPP3R1	Homo sapiens protein phosphatase 3 (formerly 2B), regulatory subunit B, alpha isoform (PPP3R1), mRNA.	-1.10740961516482	-1.05990301306431	5.42201787715733	5.5719160412461	6.32465679758382e-06	2.54868519091466e-05	TRUE	TRUE	kshv-miR-K12-7,kshv-miR-K12-4-5p
NM_015323	212634_at,212633_at	TR(1..4219)CDS(49..2433)	23376	KIAA0776	Homo sapiens KIAA0776 (KIAA0776), mRNA.	-0.690322962090532	-1.23705345987589	9.0758089243217	7.96521199953745	0.0399604068524024	0.00679180318628054	TRUE	TRUE	kshv-miR-K12-11,kshv-miR-K12-4-3p
NM_134424	205647_at,210630_s_at	TR(1..2673)CDS(115..1371)	5893	RAD52	Homo sapiens RAD52 homolog (S. cerevisiae) (RAD52), mRNA.	-0.925504015661887	-1.17512248272947	4.45197132847707	4.67003927005469	0.0279058216654840	0.00679311327887897	TRUE	TRUE	kshv-miR-K12-6-5p
NM_172240	226283_at	TR(1..2984)CDS(106..1542)	282809	WDR51B	Homo sapiens WD repeat domain 51B (WDR51B), mRNA.	-0.54910561747464	-0.514802962361804	7.66831539118915	6.71033234156728	0.00030602833891999	0.00104557327248246	TRUE	TRUE	kshv-miR-K12-3,kshv-miR-K12-4-3p
NM_031371	221230_s_at	TR(1..5809)CDS(499..4179)	51742	ARID4B	Homo sapiens AT rich interactive domain 4B (RBP1-like) (ARID4B), transcript variant 2, mRNA.	-0.500363176614874	-0.548718496166525	9.40467143367025	9.15260033066164	0.00829881315280679	0.00890000384760704	TRUE	TRUE	kshv-miR-K12-2,kshv-miR-K12-1
NM_006048	210685_s_at,202317_s_at,215533_s_at	TR(1..5556)CDS(714..4235)	10277	UBE4B	Homo sapiens ubiquitination factor E4B (UFD2 homolog, yeast) (UBE4B), transcript variant 2, mRNA.	-0.774836359500222	-1.03075591656073	5.87176959840162	5.6252261107646	0.0126636768062962	0.00409410133576472	TRUE	TRUE	kshv-miR-K12-3,kshv-miR-K12-4-3p,kshv-miR-K12-7
NM_001042399	219644_at	TR(1..3182)CDS(534..2639)	51134	CCDC41	Homo sapiens coiled-coil domain containing 41 (CCDC41), transcript variant 2, mRNA.	-1.49801827758057	-1.62258102373648	6.58559887694552	5.87518013742185	0.000549501436054886	0.00260892952293	TRUE	TRUE	kshv-miR-K12-11,kshv-miR-K12-3
NM_001642	211404_s_at,208703_s_at	TR(1..3727)CDS(73..2364)	334	APLP2	Homo sapiens amyloid beta (A4) precursor-like protein 2 (APLP2), mRNA.	-0.877292825473679	-0.716805291201106	8.24484587653805	10.5596622747029	0.000123561004516392	0.00116226691409778	TRUE	TRUE	kshv-miR-K12-6-5p
NM_022495	219972_s_at	TR(1..3952)CDS(523..3339)	64430	C14orf135	Homo sapiens chromosome 14 open reading frame 135 (C14orf135), mRNA.	-1.17854328852474	-0.812722110815869	7.73700526248092	8.42752208929914	0.0230157464279254	0.046793243166377	TRUE	TRUE	kshv-miR-K12-5,kshv-miR-K12-3
NM_001017392	64371_at,212000_at,213505_s_at	TR(1..4715)CDS(75..3323)	10147	SFRS14	Homo sapiens splicing factor, arginine/serine-rich 14 (SFRS14), transcript variant 1, mRNA.	-1.29752789240224	-1.05124077125744	6.32777490595758	5.95153180787995	0.0114565695499204	0.0248253325940119	TRUE	TRUE	kshv-miR-K12-2,kshv-miR-K12-1,kshv-miR-K12-3,kshv-miR-K12-4-5p
NM_016121	217894_at	TR(1..3946)CDS(295..2742)	51133	KCTD3	Homo sapiens potassium channel tetramerisation domain containing 3 (KCTD3), mRNA.	-1.22808152559041	-1.29086882886903	8.16218710136798	7.72662163065081	0.0279461593386135	0.0185515771665081	TRUE	TRUE	kshv-miR-K12-11,kshv-miR-K12-3,kshv-miR-K12-6-5p
NM_133474	228029_at	TR(1..5170)CDS(692..3463)	170960	ZNF721	Homo sapiens zinc finger protein 721 (ZNF721), mRNA.	-1.37785760921599	-1.65105053376757	9.09967459108473	7.35843767258792	0.000558847754680594	0.000153219991072526	TRUE	TRUE	kshv-miR-K12-2,kshv-miR-K12-1,kshv-miR-K12-11,kshv-miR-K12-3
NM_016128	217749_at	TR(1..3114)CDS(101..2725)	22820	COPG	Homo sapiens coatomer protein complex, subunit gamma (COPG), mRNA.	-1.76406303169435	-1.71607790907653	7.46838635723757	6.87947069487528	0.00100616227791863	0.00180057054225669	TRUE	TRUE	kshv-miR-K12-6-3p,kshv-miR-K12-1
NM_015200	213983_s_at,212138_at,213984_at,212140_at	TR(1..6726)CDS(197..4090)	23244	PDS5A	Homo sapiens PDS5, regulator of cohesion maintenance, homolog A (S. cerevisiae) (PDS5A), transcript variant 2, mRNA.	-0.880908774272036	-0.564199422747279	7.52955532739754	7.99891213346729	0.00228057235500861	0.0121112611612788	TRUE	TRUE	kshv-miR-K12-6-3p,kshv-miR-K12-11,kshv-miR-K12-3
NM_022731	229353_s_at,222424_s_at,224582_s_at,217802_s_at	TR(1..6453)CDS(261..992)	64710	NUCKS1	Homo sapiens nuclear casein kinase and cyclin-dependent kinase substrate 1 (NUCKS1), mRNA.	-0.776646869822936	-0.757701436665825	9.19613620206376	10.5787526946656	0.00759882751063764	0.00778046369562405	TRUE	TRUE	kshv-miR-K12-2,kshv-miR-K12-3,kshv-miR-K12-6-5p,kshv-miR-K12-4-3p
NM_001043318	225980_at,235430_at	TR(1..7656)CDS(340..3477)	91748	C14orf43	Homo sapiens chromosome 14 open reading frame 43 (C14orf43), transcript variant 2, mRNA.	-0.532924250510534	-0.766462283571688	4.87883112215553	4.57256179801535	0.0196948158701905	0.00543157251753082	TRUE	TRUE	kshv-miR-K12-8,kshv-miR-K12-5,kshv-miR-K12-6-5p,kshv-miR-K12-9*,kshv-miR-K12-7
NM_001136040	217866_at	TR(1..3567)CDS(91..1506)	79869	FLJ12529	Homo sapiens pre-mRNA cleavage factor I, 59 kDa subunit (FLJ12529), mRNA.	-0.598372271396885	-0.625576359454428	7.75705326042585	7.68393254429125	7.87880061971027e-06	8.88908439806913e-07	TRUE	TRUE	kshv-miR-K12-6-5p,kshv-miR-K12-9*
NM_032345	224465_s_at	TR(1..1240)CDS(153..767)	84305	WIBG	Homo sapiens within bgcn homolog (Drosophila) (WIBG), mRNA.	-0.742357933361227	-0.75435940655273	6.55046178314852	6.27494974570171	0.0486370136605812	0.000874819289590187	TRUE	TRUE	kshv-miR-K12-6-5p
NM_022840	219698_s_at,232194_at	TR(1..3691)CDS(781..2199)	64863	METTL4	Homo sapiens methyltransferase like 4 (METTL4), mRNA.	-1.26755442827071	-1.13262113223219	5.68647437902866	5.79799019570566	0.0140008099870385	0.0484498512463088	TRUE	TRUE	kshv-miR-K12-4-3p
NM_015235	212901_s_at,212905_at	TR(1..4127)CDS(47..1897)	23283	CSTF2T	Homo sapiens cleavage stimulation factor, 3' pre-RNA, subunit 2, 64kDa, tau variant (CSTF2T), mRNA.	-0.731173915570303	-0.793146887643647	6.28601121366644	7.17569609570305	0.0113011315571165	0.00127672805760922	TRUE	TRUE	kshv-miR-K12-2,kshv-miR-K12-9
NM_020422	213272_s_at	TR(1..1922)CDS(362..847)	57146	TMEM159	Homo sapiens transmembrane protein 159 (TMEM159), mRNA.	-0.7629892237366	-1.70760715794016	5.24344414967403	4.40428844486509	0.00507807438094651	0.000183901609203748	TRUE	TRUE	kshv-miR-K12-9*
NM_017736	213025_at	TR(1..4416)CDS(139..1200)	55623	THUMPD1	Homo sapiens THUMP domain containing 1 (THUMPD1), mRNA.	-0.78116031267479	-0.901859605466001	8.84931216616142	8.43707245637263	9.0562469104982e-05	7.9182980697571e-06	TRUE	TRUE	kshv-miR-K12-1,kshv-miR-K12-6-5p,kshv-miR-K12-4-3p,kshv-miR-K12-4-5p
NM_033632	229419_at,218751_s_at,222729_at	TR(1..3896)CDS(150..2273)	55294	FBXW7	Homo sapiens F-box and WD repeat domain containing 7 (FBXW7), transcript variant 1, mRNA.	-1.04637347778387	-1.42544526643120	5.70656194567804	7.68417581451466	0.00198470987583885	0.000138237977652893	TRUE	TRUE	kshv-miR-K12-2
NM_000259	227761_at,241966_at,204527_at	TR(1..12227)CDS(245..5812)	4644	MYO5A	Homo sapiens myosin VA (heavy chain 12, myoxin) (MYO5A), mRNA.	-0.810948797332372	-0.658590573917134	4.25452481251389	8.60571470083883	0.000346924410589039	0.00293744591615204	TRUE	TRUE	kshv-miR-K12-6-3p,kshv-miR-K12-5,kshv-miR-K12-1,kshv-miR-K12-11,kshv-miR-K12-4-3p,kshv-miR-K12-7
NM_022768	1555760_a_at,1555762_s_at	TR(1..3450)CDS(84..3017)	64783	RBM15	Homo sapiens RNA binding motif protein 15 (RBM15), mRNA.	-0.683321191637967	-0.708307246778195	9.17500670779454	7.4365525020368	0.0307279186249652	0.0480734283254349	TRUE	TRUE	kshv-miR-K12-4-3p
NM_152551	1553274_a_at,226263_at	TR(1..4173)CDS(60..1079)	154007	SNRNP48	Homo sapiens small nuclear ribonucleoprotein 48kDa (U11/U12) (SNRNP48), mRNA.	-1.56858583608409	-0.739567532318243	7.7652558788194	5.25667894494302	4.24026631192004e-06	0.0011427363649704	TRUE	TRUE	kshv-miR-K12-2,kshv-miR-K12-6-5p,kshv-miR-K12-9*
NM_001040715	1558041_a_at	TR(1..3416)CDS(776..2191)	653319	LOC653319	Homo sapiens hypothetical protein LOC653319 (LOC653319), mRNA.	-0.995754685722442	-0.654965212173076	3.07926278535404	2.66634522152640	0.00108392959646558	0.0146034680398908	FALSE	FALSE	kshv-miR-K12-1,kshv-miR-K12-9*
NM_031208	227960_s_at	TR(1..1705)CDS(7..681)	81889	FAHD1	Homo sapiens fumarylacetoacetate hydrolase domain containing 1 (FAHD1), nuclear gene encoding mitochondrial protein, transcript variant 2, mRNA.	-0.822957708652501	-0.791931195565262	7.7558031335859	9.39410605840852	0.000101599929361048	0.000237608893384468	TRUE	TRUE	kshv-miR-K12-1,kshv-miR-K12-3
NM_032410	226395_at,236192_at,224359_s_at,1558315_s_at	TR(1..14460)CDS(243..2399)	84376	HOOK3	Homo sapiens hook homolog 3 (Drosophila) (HOOK3), mRNA.	-0.593202653775873	-0.732311637201983	5.65388437168105	4.69262121422686	0.00961146372037045	0.0259867001073832	TRUE	TRUE	kshv-miR-K12-5,kshv-miR-K12-2,kshv-miR-K12-1,kshv-miR-K12-11,kshv-miR-K12-9*,kshv-miR-K12-4-5p
NM_020935	226729_at,232033_at,226730_s_at	TR(1..8032)CDS(414..3353)	57695	USP37	Homo sapiens ubiquitin specific peptidase 37 (USP37), mRNA.	-0.558292703535886	-0.880116529467927	6.66397959759549	5.29704101271855	0.00221791438607493	0.000364943416109824	TRUE	TRUE	kshv-miR-K12-6-3p,kshv-miR-K12-11,kshv-miR-K12-3,kshv-miR-K12-6-5p,kshv-miR-K12-4-3p,kshv-miR-K12-4-5p
NM_014774	201775_s_at,201778_s_at,201776_s_at,201777_s_at	TR(1..5794)CDS(978..2465)	9813	KIAA0494	Homo sapiens KIAA0494 (KIAA0494), mRNA.	-0.76541825865874	-0.566067407076663	5.9130693625075	6.30277457751411	0.00860184843873075	0.0406795340274492	TRUE	TRUE	kshv-miR-K12-2,kshv-miR-K12-3,kshv-miR-K12-6-5p,kshv-miR-K12-9*,kshv-miR-K12-9
XM_001722051	225062_at	TR(1..2461)CDS(290..673)	100132181	LOC100132181	PREDICTED: Homo sapiens hypothetical protein LOC100132181 (LOC100132181), mRNA.	-0.613580680191067	-1.10182064250039	2.67186699904815	5.55476003463017	0.00112934931406335	2.32763262599386e-05	FALSE	TRUE	kshv-miR-K12-6-5p,kshv-miR-K12-4-3p
NM_007107	222412_s_at,217790_s_at	TR(1..3067)CDS(58..615)	6747	SSR3	Homo sapiens signal sequence receptor, gamma (translocon-associated protein gamma) (SSR3), mRNA.	-1.0029237971661	-1.03024633189111	7.47059927851384	7.86493738209712	0.00117538310509702	0.00112585930659512	TRUE	TRUE	kshv-miR-K12-6-3p,kshv-miR-K12-1,kshv-miR-K12-3,kshv-miR-K12-4-5p,kshv-miR-K12-9
NM_000675	205013_s_at	TR(1..2590)CDS(460..1698)	135	ADORA2A	Homo sapiens adenosine A2a receptor (ADORA2A), mRNA.	-1.39760037746321	-1.04941833286196	7.53422097098905	5.60875803556313	0.00510470390131766	0.0100821391951901	TRUE	TRUE	kshv-miR-K12-6-5p,kshv-miR-K12-9*,kshv-miR-K12-7
NM_001134415	206451_at	TR(1..3080)CDS(481..2154)	55171	TBCCD1	Homo sapiens TBCC domain containing 1 (TBCCD1), transcript variant 1, mRNA.	-0.80937852089415	-0.558953691511674	6.95150693675366	6.4665445940224	0.00510734891261937	0.0301301686983913	TRUE	TRUE	kshv-miR-K12-9*
NM_014639	203049_s_at,1554029_a_at,203048_s_at	TR(1..5167)CDS(271..4965)	9652	TTC37	Homo sapiens tetratricopeptide repeat domain 37 (TTC37), mRNA.	-0.606680725721175	-0.664441166470012	6.98707106087002	8.2746075715446	0.0411146536575241	0.00689009383644083	TRUE	TRUE	kshv-miR-K12-9
NM_001012339	235032_at,238337_s_at,230893_at	TR(1..6083)CDS(228..1823)	134218	DNAJC21	Homo sapiens DnaJ (Hsp40) homolog, subfamily C, member 21 (DNAJC21), transcript variant 2, mRNA.	-0.51271993098565	-0.687729216755028	7.37760486775188	7.44064423248251	0.000504542539478627	0.000281380234650041	TRUE	TRUE	kshv-miR-K12-1,kshv-miR-K12-3,kshv-miR-K12-4-3p,kshv-miR-K12-9*
NM_021705	204109_s_at,228433_at,215720_s_at,204108_at,204107_at	TR(1..6149)CDS(179..1135)	4800	NFYA	Homo sapiens nuclear transcription factor Y, alpha (NFYA), transcript variant 2, mRNA.	-0.511811469431027	-0.819155123339583	4.94052093793209	4.75483595107717	0.0324536184401538	0.000773379882314294	TRUE	TRUE	kshv-miR-K12-1,kshv-miR-K12-11,kshv-miR-K12-3,kshv-miR-K12-4-3p,kshv-miR-K12-9*,kshv-miR-K12-4-5p
NM_021239	212027_at,212031_at,212028_at,212030_at,212033_at	TR(1..4189)CDS(162..2693)	58517	RBM25	Homo sapiens RNA binding motif protein 25 (RBM25), mRNA.	-0.755959423750828	-1.07384316452165	8.4291720564578	8.9281340501409	0.0260972665790647	0.00252854930427709	TRUE	TRUE	kshv-miR-K12-3,kshv-miR-K12-6-5p,kshv-miR-K12-4-3p
NM_001128426	219023_at	TR(1..2812)CDS(354..1163)	55435	C4orf16	Homo sapiens chromosome 4 open reading frame 16 (C4orf16), transcript variant 2, mRNA.	-0.809770924416507	-1.19137454448596	7.23358455399067	7.26262069853322	0.0473704449553618	0.00539221939531104	TRUE	TRUE	kshv-miR-K12-2,kshv-miR-K12-11
NM_005044	204061_at	TR(1..6054)CDS(368..1444)	5613	PRKX	Homo sapiens protein kinase, X-linked (PRKX), mRNA.	-0.840021333696477	-1.03971977819147	6.97431421342985	5.21119551400295	0.0245534205334737	0.0100305104118849	TRUE	TRUE	kshv-miR-K12-6-3p,kshv-miR-K12-1,kshv-miR-K12-11,kshv-miR-K12-3,kshv-miR-K12-9*,kshv-miR-K12-4-5p
NM_014873	227476_at,1555058_a_at	TR(1..7802)CDS(228..1340)	9926	LPGAT1	Homo sapiens lysophosphatidylglycerol acyltransferase 1 (LPGAT1), mRNA.	-0.697926999493532	-0.706313648779552	5.65536526649439	5.71039834649032	0.00446531796154481	0.0176985570921087	TRUE	TRUE	kshv-miR-K12-2,kshv-miR-K12-3,kshv-miR-K12-4-3p,kshv-miR-K12-6-3p,kshv-miR-K12-11,kshv-miR-K12-1,kshv-miR-K12-5,kshv-miR-K12-6-5p,kshv-miR-K12-9*,kshv-miR-K12-4-5p
NM_022491	224974_at,233841_s_at	TR(1..4728)CDS(140..1126)	64426	SUDS3	Homo sapiens suppressor of defective silencing 3 homolog (S. cerevisiae) (SUDS3), mRNA.	-0.862021057459208	-0.944271726716346	7.79276045792236	5.81032495673111	0.000206800660801893	0.000157368833491008	TRUE	TRUE	kshv-miR-K12-5,kshv-miR-K12-2,kshv-miR-K12-4-3p
NM_032177	234405_s_at	TR(1..1751)CDS(23..1207)	51808	PHAX	Homo sapiens phosphorylated adaptor for RNA export (PHAX), mRNA.	-0.650931714903331	-0.712805392909594	8.84454215175828	9.25672502190155	0.000141699298981298	0.000142309030856336	TRUE	TRUE	kshv-miR-K12-1
NM_018202	218562_s_at,241364_at	TR(1..3940)CDS(203..2197)	55219	TMEM57	Homo sapiens transmembrane protein 57 (TMEM57), mRNA.	-0.818681719233294	-0.72971691012956	6.98351991457242	6.81651076207085	0.0061265264528613	0.00327608741335230	TRUE	TRUE	kshv-miR-K12-1,kshv-miR-K12-11,kshv-miR-K12-4-3p,kshv-miR-K12-9*
NM_032828	1558251_a_at	TR(1..6845)CDS(139..1866)	84914	ZNF587	Homo sapiens zinc finger protein 587 (ZNF587), mRNA.	-0.69598474199669	-0.783449966959684	2.97458604556602	3.07906822469488	0.016300744806052	0.0199232126528658	FALSE	TRUE	kshv-miR-K12-2,kshv-miR-K12-3,kshv-miR-K12-4-3p,kshv-miR-K12-9,kshv-miR-K12-6-3p,kshv-miR-K12-1,kshv-miR-K12-6-5p,kshv-miR-K12-4-5p,kshv-miR-K12-9*
NM_001007246	231960_at,219280_at,214820_at,1553227_s_at,231860_at	TR(1..2488)CDS(140..502)	54014	BRWD1	Homo sapiens bromodomain and WD repeat domain containing 1 (BRWD1), transcript variant 3, mRNA.	-0.746721075046218	-0.559559150356877	5.3605602752547	3.60152265716639	0.0157348605842838	0.0190476236468843	TRUE	TRUE	kshv-miR-K12-11,kshv-miR-K12-3,kshv-miR-K12-6-5p,kshv-miR-K12-4-3p,kshv-miR-K12-4-5p
NM_033083	226952_at	TR(1..4503)CDS(224..1030)	85403	EAF1	Homo sapiens ELL associated factor 1 (EAF1), mRNA.	-1.37089188790928	-0.705281915888679	8.55287007623888	7.69522795912339	1.73625144217227e-05	0.00477839192886443	TRUE	TRUE	kshv-miR-K12-2,kshv-miR-K12-1,kshv-miR-K12-3,kshv-miR-K12-4-3p,kshv-miR-K12-4-5p
NM_015384	242352_at,212469_at,212483_at,213918_s_at,207108_s_at	TR(1..10389)CDS(500..8593)	25836	NIPBL	Homo sapiens Nipped-B homolog (Drosophila) (NIPBL), transcript variant B, mRNA.	-0.524537288822262	-0.859022299363044	6.76251061683821	7.00583816916158	0.0226798148350381	0.000241192522640340	TRUE	TRUE	kshv-miR-K12-2,kshv-miR-K12-1,kshv-miR-K12-4-5p
NM_133335	209053_s_at,223472_at,209054_s_at,222778_s_at,222777_s_at,209052_s_at	TR(1..7543)CDS(140..4237)	7468	WHSC1	Homo sapiens Wolf-Hirschhorn syndrome candidate 1 (WHSC1), transcript variant 3, mRNA.	-0.775090313738468	-0.776302624832046	7.03378658094759	6.87651259596284	0.0134776296435850	0.0240801945970334	TRUE	TRUE	kshv-miR-K12-5,kshv-miR-K12-1,kshv-miR-K12-3,kshv-miR-K12-6-5p,kshv-miR-K12-9
NM_015153	217951_s_at,217954_s_at,215718_s_at	TR(1..6947)CDS(27..6146)	23469	PHF3	Homo sapiens PHD finger protein 3 (PHF3), mRNA.	-0.707413771017529	-0.601501203716622	8.2965613366829	6.92250622135173	0.0097809712739796	0.0224631082495222	TRUE	TRUE	kshv-miR-K12-1
NM_019083	219130_at	TR(1..3129)CDS(7..1452)	54482	CCDC76	Homo sapiens coiled-coil domain containing 76 (CCDC76), mRNA.	-0.809444734292372	-0.770776847398542	7.62680962407645	7.9639845808463	0.00866021921572818	0.00142939502764157	TRUE	TRUE	kshv-miR-K12-4-3p
NM_001080394	212523_s_at	TR(1..3220)CDS(10..2757)	23514	KIAA0146	Homo sapiens KIAA0146 (KIAA0146), mRNA.	-1.41713689668836	-1.33887844487546	6.26175612256913	5.85069550125665	5.7538182153426e-05	5.31597778761603e-05	TRUE	TRUE	kshv-miR-K12-2,kshv-miR-K12-1
NM_001031723	219237_s_at	TR(1..2783)CDS(152..1291)	79982	DNAJB14	Homo sapiens DnaJ (Hsp40) homolog, subfamily B, member 14 (DNAJB14), transcript variant 1, mRNA.	-0.626831917128132	-0.814373861258734	7.59260744302849	9.41566285507872	0.0196704075319687	0.0174712342571660	TRUE	TRUE	kshv-miR-K12-2,kshv-miR-K12-4-5p
NM_006386	213998_s_at,208719_s_at,208718_at	TR(1..4805)CDS(104..2293)	10521	DDX17	Homo sapiens DEAD (Asp-Glu-Ala-Asp) box polypeptide 17 (DDX17), transcript variant 1, mRNA.	-0.655409244358365	-0.786976753781488	6.67319212019855	6.32671816717244	0.0176481051543165	0.0279660599432837	TRUE	TRUE	kshv-miR-K12-6-3p,kshv-miR-K12-5,kshv-miR-K12-11,kshv-miR-K12-6-5p,kshv-miR-K12-7
NM_018139	219166_at	TR(1..2976)CDS(82..2595)	55172	C14orf104	Homo sapiens chromosome 14 open reading frame 104 (C14orf104), transcript variant 1, mRNA.	-0.643920522483652	-1.94697954708447	8.37455323809032	9.41024478802754	0.00334036266558175	1.28704001630036e-06	TRUE	TRUE	kshv-miR-K12-1
NM_018200	218152_at	TR(1..3898)CDS(202..1245)	10363	HMG20A	Homo sapiens high-mobility group 20A (HMG20A), mRNA.	-0.62716042872271	-0.775502539181128	9.25921559017742	8.81496716001975	9.81095094269475e-06	7.67258911297296e-07	TRUE	TRUE	kshv-miR-K12-6-3p,kshv-miR-K12-2,kshv-miR-K12-6-5p,kshv-miR-K12-9*
NM_013255	242984_at,225526_at,244171_at,235067_at,204423_at	TR(1..11157)CDS(25..2232)	4289	MKLN1	Homo sapiens muskelin 1, intracellular mediator containing kelch motifs (MKLN1), mRNA.	-0.487834659781713	-0.779407303366916	5.43511202477992	5.91293112722559	0.0322257169720823	0.00203711143508401	TRUE	TRUE	kshv-miR-K12-6-3p,kshv-miR-K12-5,kshv-miR-K12-1,kshv-miR-K12-11,kshv-miR-K12-3,kshv-miR-K12-6-5p,kshv-miR-K12-4-3p,kshv-miR-K12-9*,kshv-miR-K12-4-5p
NM_001081640	208694_at	TR(1..13416)CDS(58..12351)	5591	PRKDC	Homo sapiens protein kinase, DNA-activated, catalytic polypeptide (PRKDC), transcript variant 2, mRNA.	-0.668824083628421	-0.678509641182281	10.6352554658903	11.0769662680788	0.00314103832938178	0.00196186099904612	TRUE	TRUE	kshv-miR-K12-2,kshv-miR-K12-11
