# Supplementary material for: Kaposi's Sarcoma Herpesvirus microRNAs Target Caspase 3 and Regulate Apoptosis
Source: PLoS Pathog. 2011 Dec 8;7(12):e1002405. doi: 10.1371/journal.ppat.1002405 (PMC3234232; doi:10.1371/journal.ppat.1002405)
Supplement: Table S3 — Sequences of primers used in this study. Sequences of primers for luciferase miRNA sensors (A), target validation (B) and (C), miRNA expression in pcDNA (D), viral miRNAs qRT-PCR (E), cellular mRNAs qRT-PCR (F), tiny LNAs (G) and for mutagenesis of miRNA binding sites in Casp3 3′UTR (H) are all given 5′ to 3′. (XLS) [file ppat.1002405.s015.xls]

## Sheet: Feuil1
Table S3 Sequences of primers used in this study. All sequences are given 5' to 3'.
(A)
KSHV miRNA sensors	Primer sequence
K12-1 forward	AAAAAGCAGGCTATCGCCACCTTGTTTAAGCCGCTTACACCCAGAAACCTGTAATATTAGACCTACGCACTCCAG
K12-1 reverse	AGAAAGCTGGGTCTGGAGTGCGTAGGTCTAATATTACAGGTTTCTGGGTGTAAGCGGCTTAAACAAGGTGGCGAT
K12-4-3p forward	AAAAAGCAGGCTATCGCCACCTTGTTTAAGCCTCAGCTAGGCCAGTGTATTCTAATTAGACCTACGCACTCCAG
K12-4-3p reverse	AGAAAGCTGGGTCTGGAGTGCGTAGGTCTAATTAGAATACACTGGCCTAGCTGAGGCTTAAACAAGGTGGCGAT
K12-6-3p forward	AAAAAGCAGGCTATCGCCACCTTGTTTAAGCCCTCAACAGCCCCTTAACCATCAATTAGACCTACGCACTCCAG
K12-6-3p reverse	AGAAAGCTGGGTCTGGAGTGCGTAGGTCTAATTGATGGTTAAGGGGCTGTTGAGGGCTTAAACAAGGTGGCGAT
K12-9 forward	AAAAAGCAGGCTATCGCCACCTTGTTTAAGCCTTACGCAGCTGGCAATACCCAGATTAGACCTACGCACTCCAG
K12-9 reverse	AGAAAGCTGGGTCTGGAGTGCGTAGGTCTAATCTGGGTATTGCCAGCTGCGTAAGGCTTAAACAAGGTGGCGAT
K12-11 forward	AAAAAGCAGGCTATCGCCACCTTGTTTAAGCCTCGGACACAGGGATAGCATTAAATTAGACCTACGCACTCCAG
K12-11 reverse	AGAAAGCTGGGTCTGGAGTGCGTAGGTCTAATTTAATGCTATCCCTGTGTCCGAGGCTTAAACAAGGTGGCGAT
(B)
Target Gene Symbol	5' primer sequence	3' primer sequence
SSP1	AAAAAGCAGGCTTCTTCTGAGGTCAATTAAAAGG	AGAAAGCTGGGTGTTTTATTAATTGCTGGACAACCG
CASP3	AAAAAGCAGGCTGAAATGGTTGGTTGGTGGTTTT	AGAAAGCTGGGTTGTACAAAATTGTCACATAGAAACACA
CASP8	AAAAAGCAGGCTTGGTGCTATTTTGTTTGTTTTGTT	AGAAAGCTGGGTCTTAAATTTTAAAGATAACTTAATTCC
CASP9	AAAAAGCAGGCTCCCCTCACCCTGCCTTAT	AGAAAGCTGGGTTAATGCAATATAGGAAAAATTAACA
CCNT2	AAAAAGCAGGCTTGCCAATCACGAGTACAGTACAA	AGAAAGCTGGGTACAACTGGCTGCCCTTTAAT
CDC7	AAAAAGCAGGCTTTCATTTAATGTTTACTGTTATGAGG	AGAAAGCTGGGTTGAATATACAAATTCAAGAGCATTCA
CENPF	AAAAAGCAGGCTAGGCACTTTGTGTGTCAGTACC	AGAAAGCTGGGTCAGAAAACGAAGGCGACTATTT
DUSP6	AAAAAGCAGGCTAGACCCCACACCCCTCCTTGCT	AGAAAGCTGGGTACATTCTTATAATAAATTCCAGCTCT
FANCG	AAAAAGCAGGCTCTGCCACGTTTTGAAGAGCTT	AGAAAGCTGGGTTATGAAATTTTACTCGACAACAGAAAA
MCM4	AAAAAGCAGGCTAGCCTTGTGAGCAAGGAAGGC	AGAAAGCTGGGTAAAGAAAGGCTCTAGCCCTTTACCA
MDM2	AAAAAGCAGGCTTATATAACCCTAGGAATTTAGACAACC	AGAAAGCTGGGTCGGTGGCTCATGCCTGTAAT
P53	AAAAAGCAGGCTTCCACTTCTTGTTCCCCACT	AGAAAGCTGGGTACACAGGTGGCAGCAAAGTT
RAD51AP1	AAAAAGCAGGCTGTGTGGTACAGGAGGAATGTTTG	AGAAAGCTGGGTTTTTTGATAGACAAATGCTCACT
RBBP5	AAAAAGCAGGCTACCTTCGAAGTTCTTCATTCTTTC	AGAAAGCTGGGTCAGTGTACAGTGCAGAGGACTGG
SAFB2	AAAAAGCAGGCTGTCCCACTCGCTGTGAGTTTT	AGAAAGCTGGGTGCGAATGGTAAACTTTATTAATGGAA
TBK1	AAAAAGCAGGCTATAGAAGTTTAAGAAAAGTTTCCGTTTG	AGAAAGCTGGGTTTTTTCCATGAAATAGTAAGCAGAA
TTK	AAAAAGCAGGCTTTGCAGTTATTCGTAATGTCAAA	AGAAAGCTGGGTGTGTCATTTTAGCCACAAAACTT
(C)
CASP3 fragment	5' primer sequence	3' primer sequence
3' CASP3	AAAAAGCAGGCTGATTGTTAATTTACAGCTTTCATGATT	AGAAAGCTGGGTTCATCATTTCTACAGTTTGACAAAACT
MID CASP3	AAAAAGCAGGCTCTTTTAAGGCTAAAACTTAACATTCAT	AGAAAGCTGGGTTCAAACCATCTACTCTCAAGTTACA
5' CASP3	AAAAAGCAGGCTCCAGAGCTGAGCCCTCAG	AGAAAGCTGGGTTTGTCACATAGAAACACACTTTAAGA
(D)
Viral miRNAs expression	Primer sequence
KSHV miRK_for	AAAAAGCAGGCTCCGCCTGATCAATAAAACAGGAAGCGGGTTGGAC
KSHV miRK_rev	AGAAAGCTGGGTGATATCTGCCTTATTTGGTAATGCTTCCGG
K12-1 forward	ATATCTCGAGCCGCCATCATTAGAATGCGTGCTTCTG
K12-1 reverse	ATATGGGCCCCTTCAATGGCTCAGATCGACC
K12-2 forward	ATATCTCGAGCCGCCTGTTTCCTGCAACCCTCGTG
K12-2 reverse	ATATGGGCCCCGTCCTCAGAATGTGATAGC
K12-3 forward	ATATCTCGAGCCGCCGCAAGCTTCCAGATCTTCCAG
K12-3 reverse	ATATGGGCCCCAAATGAATGCCCTAGAGTACTG
K12-4 forward	ATATCTCGAGCCGCCTCGCGGTCACAGAATGTGACAC
K12-4 reverse	ATATGGGCCCCCTTAGGGCACCAGGGACTAC
K12-5 forward	ATATCTCGAGCCGCCTACTGAGGCCTAGCTGATTATACTACC
K12-5 reverse	ATATGGGCCCCGGACCCTTTCAGGGACCAAATC
K12-6 forward	ATATCTCGAGCCGCCGGTAACTGCGGGCTGGTGTCAA
K12-6 reverse	ATATGGGCCCTACGCGAGCGTGGAGGTAGG
K12-9 forward	ATATCTCGAGCCGCCATCCCTAGAACTCCCAAGCTG
K12-9 reverse	ATATGGGCCCAGGAGGGTTGAATACAGTTGG
K12-10 forward	ATATCTCGAGCCGCCCACTCCAATCCCAATGCATGG
K12-10 reverse	ATATGGGCCCCTCGATACGCCTGCTCTTCA
(E)
Viral miRNAs qRT-PCR	Primer sequence
AdptRev	GCGAGCACAGAATTAATACGAC
RTHs5.8Sfor	GCCTGTCTGAGCGTCGCTT
RTmiRK1for	ATTACAGGAAACTGGGTGTAAGC
RTmiRK3for	TCACATTCTGAGGACGGCAGCGA
RTmiRK4(3p)for	TAGAATACTGAGGCCTAGCTGA
(F)
Cellular mRNA qRT-PCR	Primer sequence
Poly(t)adpt	GCGAGCACAGAATTAATACGACTCACTATAGGTTTTTTTTTTTTVN
AdptRev	GCGAGCACAGAATTAATACGAC
RT_CASP3_for	TGGAATTGATGCGTGATGTT
RT_CASP3_rev	TGGCTCAGAAGCACACAAAC
RT_HPRT_for	TGACCTTGATTTATTTTGCATACC
RT_HPRT_rev	CGAGCAAGACGTTCAGTCCT
(G)
Tiny LNA	LNA Oligonucleotide sequence (all LNA residues)
miR-cel-67	AGGTTGTG
miR-K12-1	TCCTGTAA
miR-K12-3	AGAATGTG
miR-K12-4-3p	AGTATTCT
(H)
Binding Site	Sequence
K1 5' For.	ACATTCATAGAGGGGTGGAGTTTTAACTCATAGGTGCTACAATGCC
K1 5' Rev.	GGCATTGTAGCACCTATGAGTTAAAACTCCACCCCTCTATGAATGT
K1 Middle For.	TAAATGAATGGGCTGAGCTGCCTCATACTTGAGAGTAGATGGTTTG
K1 Middle Rev.	CAAACCATCTACTCTCAAGTATGAGGCAGCTCAGCCCATTCATTTA
K1 3' For.	GTCAATGACAGTTTCTTTTTTCTTACTAGACCTCATACTTTTGTAAATACACATAGCATGTAAT
K1 3' Rev.	ATTACATGCTATGTGTATTTACAAAAGTATGAGGTCTAGTAAGAAAAAAGAAACTGTCATTGAC
K3 For.	CCCCAAACTGTTGATTATTAGCCAGGTAAACAGAATAAATTCTATAGGAACATATGAAAAT
K3 Rev.	ATTTTCATATGTTCCTATAGAATTTATTCTGTTTACCTGGCTAATAATCAACAGTTTGGGG
K4-3p For.	TTATGATATTCCCCCCACTTAAGACTGTGTAAAGTAGTTTTGTCAAACTGTAGAAA
K4-3p Rev.	TTTCTACAGTTTGACAAAACTACTTTACACAGTCTTAAGTGGGGGGAATATCATAA
